# Supplementary material for: MetWAMer: eukaryotic translation initiation site prediction
Source: BMC Bioinformatics. 2008 Sep 18;9:381. doi: 10.1186/1471-2105-9-381 (PMC2603428; doi:10.1186/1471-2105-9-381)
Supplement: Additional file 1 — MetWAMer.v1.3. Source code for the MetWAMer package. This version was used to generate data reported in this study. [file 1471-2105-9-381-S1.bz2]

Archive with 77 entries (64 files):
- MetWAMer
- MetWAMer/0README
- MetWAMer/MkWAMs.sh
- MetWAMer/specs
- MetWAMer/specs/PASIF.rng
- MetWAMer/specs/GenomeThreader.rng
- MetWAMer/COPYING
- MetWAMer/bin
- MetWAMer/doc
- MetWAMer/doc/MetWAMer.1
- MetWAMer/data
- MetWAMer/data/Athal
- MetWAMer/data/Athal/0README
- MetWAMer/data/Athal/parms.MetPWM.1
- MetWAMer/data/Athal/parmsT.MetWAM.3
- MetWAMer/data/Athal/neur.CHI2.sigunit
- MetWAMer/data/Athal/parmsF.MetWAM
- MetWAMer/data/Athal/parmsT.MetWAM
- MetWAMer/data/Athal/parms.MetPWM.2
- MetWAMer/data/Athal/parmsT.MetWAM.1
- MetWAMer/data/Athal/meds.medoids.xml
- MetWAMer/data/Athal/parms.MetPWM.3
- MetWAMer/data/Athal/neur.CHI2.sigunit.3
- MetWAMer/data/Athal/parmsT.MetWAM.2
- MetWAMer/data/Athal/neur.CHI2.sigunit.2
- MetWAMer/data/Athal/neur.CHI2.sigunit.1
- MetWAMer/data/Athal/MCparms.CHI2
- MetWAMer/data/rice.gthxml
- MetWAMer/data/sample.PASIFxml
- MetWAMer/data/sample.fas
- MetWAMer/data/rice.fas
- MetWAMer/data/gthxml_sample_input
- MetWAMer/data/gthxml_sample_input/xml
- MetWAMer/data/gthxml_sample_input/fas
- MetWAMer/data/gthxml_sample_input/sample
- MetWAMer/data/gthxml_sample_input/sample/AC037425.fas.bz2
- MetWAMer/data/gthxml_sample_input/sample/AC037425.xml.bz2
- MetWAMer/data/gthxml_sample_input/sample/AC037426.fas.bz2
- MetWAMer/data/gthxml_sample_input/sample/AC051633.fas.bz2
- MetWAMer/data/gthxml_sample_input/sample/AC051633.xml.bz2
- MetWAMer/data/gthxml_sample_input/sample/AC037426.xml.bz2
- MetWAMer/UseMetWAM.sh
- MetWAMer/include
- MetWAMer/include/errors.h
- MetWAMer/include/classifiers.h
- MetWAMer/include/contact.h
- MetWAMer/include/libxml2_addendum.h
- MetWAMer/include/index_utils.h
- MetWAMer/include/probdef.h
- MetWAMer/include/calc_medoids.h
- MetWAMer/include/cluster.h
- MetWAMer/include/MetWAM_utils.h
- MetWAMer/include/sequence_parse.h
- MetWAMer/src
- MetWAMer/src/indexFasSeq.c
- MetWAMer/src/print_MetWAM.c
- MetWAMer/src/train_MC.c
- MetWAMer/src/Makefile
- MetWAMer/src/train_MetPWM.c
- MetWAMer/src/parse_tigrxml_cds.c
- MetWAMer/src/classifiers.c
- MetWAMer/src/MetWAMer.gthXML.c
- MetWAMer/src/sequence_parse.c
- MetWAMer/src/errors.c
- MetWAMer/src/calc_medoids.c
- MetWAMer/src/index_utils.c
- MetWAMer/src/MetWAM_utils.c
- MetWAMer/src/eval_MetWAM.c
- MetWAMer/src/train_perceptron.c
- MetWAMer/src/MetWAMer.CDS.c
- MetWAMer/src/cluster.c
- MetWAMer/src/plscripts
- MetWAMer/src/plscripts/file_sampler.NO_replacement.pl
- MetWAMer/src/plscripts/verify_pmf.pl
- MetWAMer/src/parse_pps_codseqs.c
- MetWAMer/src/build_featvecs.c
- MetWAMer/src/train_MetWAM.c
