# Supplementary material for: MetWAMer: eukaryotic translation initiation site prediction
Source: BMC Bioinformatics. 2008 Sep 18;9:381. doi: 10.1186/1471-2105-9-381 (PMC2603428; doi:10.1186/1471-2105-9-381)
Supplement: Additional file 1 — MetWAMer.v1.3. Source code for the MetWAMer package. This version was used to generate data reported in this study. [file 1471-2105-9-381-S1.bz2 › MetWAMer/specs/GenomeThreader.rng]

<?xml version="1.0" encoding="ISO-8859-1"?>
<grammar xmlns="http://relaxng.org/ns/structure/1.0"
         datatypeLibrary="http://www.w3.org/2001/XMLSchema-datatypes">

<!-- This grammar corresponds to gthXML v1.3, which is reverse
     compatible with gthXML v1.[0-2] documents.

     Michael E Sparks (mespar1@iastate.edu)
     28 September 2007

     Change log:

     gthXML v1.3 added the optional "best_TIS_score" and
     "Met_seen_p" attributes to the "MetWAMer_annot" element.

     gthXML v1.2 added the optional "MetWAMer_annot" element
      to the "orf_entry" element of "probable_ORFs".
      The "header" element is now optional.

     gthXML v1.1 added the optional "gDNA_id" attribute
       to the "none" element of "probable_ORFs".
 -->

<!--
  Copyright (c) 2003,2004,2005,2006,2007 Michael E Sparks
  All rights reserved.
 
  Permission to use, copy, modify, and distribute this software for any
  purpose with or without fee is hereby granted, provided that the above
  copyright notice and this permission notice appear in all copies.

  THE SOFTWARE IS PROVIDED "AS IS" AND THE AUTHOR DISCLAIMS ALL WARRANTIES
  WITH REGARD TO THIS SOFTWARE INCLUDING ALL IMPLIED WARRANTIES OF
  MERCHANTABILITY AND FITNESS. IN NO EVENT SHALL THE AUTHOR BE LIABLE FOR
  ANY SPECIAL, DIRECT, INDIRECT, OR CONSEQUENTIAL DAMAGES OR ANY DAMAGES
  WHATSOEVER RESULTING FROM LOSS OF USE, DATA OR PROFITS, WHETHER IN AN
  ACTION OF CONTRACT, NEGLIGENCE OR OTHER TORTIOUS ACTION, ARISING OUT OF
  OR IN CONNECTION WITH THE USE OR PERFORMANCE OF THIS SOFTWARE.
 -->
<start>
  <element name="GTH_output"
           ns="http://www.genomethreader.org/GTH_output/">
    <attribute name="GTH_XML_version"/>
    <optional>
      <element name="header"
               ns="http://www.genomethreader.org/GTH_output/header/">
        <ref name="header-CONTENT"/>
      </element>
    </optional>
    <oneOrMore>
      <element name="alignment_module">
        <zeroOrMore>
          <element name="spliced_alignment"
                   ns="http://www.genomethreader.org/GTH_output/alignment_module/spliced_alignment/">
            <ref name="spliced_alignment-CONTENT"/>
          </element>
        </zeroOrMore>
        <choice>
          <element name="total_number_ESTs_reported">
            <data type="integer"/>
          </element>
          <element name="total_number_proteins_reported">
            <data type="integer"/>
          </element>
        </choice>
      </element>
      <optional>
        <element name="PGL_module"
                 ns="http://www.genomethreader.org/GTH_output/PGL_module/">
          <ref name="PGL_module-CONTENT"/>
        </element>
      </optional>
    </oneOrMore>
  </element>
</start>

<!-- ____________________________________________________________________________ -->

<define name="header-CONTENT"
        ns="http://www.genomethreader.org/GTH_output/header/">
  <element name="source">
    <attribute name="program"/>
    <attribute name="version"/>
    <attribute name="build_date"/>
    <attribute name="run_date"/>
  </element>
  <zeroOrMore>
    <element name="gDNA_template_files">
      <oneOrMore>
        <element name="temp_name">
          <text/>
        </element>
      </oneOrMore>
    </element>
  </zeroOrMore>
  <element name="reference_files">
    <oneOrMore>
      <element name="file">
        <attribute name="ref_name"/>
        <attribute name="type">
          <choice>
            <value>ESTcDNA</value>
            <value>Protein</value>
          </choice>
        </attribute>
      </element>
    </oneOrMore>
  </element>
  <element name="splice_site_parameters">
    <attribute name="parameter_type"/>
    <attribute name="species"/>
  </element>
  <element name="parameters">
    <oneOrMore>
      <element name="parameter">
        <attribute name="name"/>
        <attribute name="value"/>
      </element>
    </oneOrMore>
  </element>
  <element name="overall_reference_type">
    <choice>
      <value>ESTcDNA</value>
      <value>Protein</value>
      <value>Mixed</value>
    </choice>
  </element>
</define>

<!-- ____________________________________________________________________________ -->

<define name="spliced_alignment-CONTENT"
        ns="http://www.genomethreader.org/GTH_output/alignment_module/spliced_alignment/">
  <element name="reference">
    <attribute name="ref_file"/>
    <attribute name="ref_id"/>
    <optional>
      <attribute name="ref_strand">
        <choice>
          <value>+</value>
          <value>-</value>
        </choice>
      </attribute>
    </optional>
    <attribute name="ref_description"/>
    <element name="seq">
      <text/>
    </element>
  </element>
  <element name="gDNA_segment">
    <oneOrMore>
      <element name="template">
        <attribute name="temp_file"/>
        <attribute name="temp_id"/>
        <attribute name="temp_strand">
          <choice>
            <value>+</value>
            <value>-</value>
          </choice>
        </attribute>
        <attribute name="temp_description"/>
        <element name="position">
          <attribute name="start">
            <data type="integer"/>
          </attribute>
          <attribute name="stop">
            <data type="integer"/>
          </attribute>
        </element>
      </element>
    </oneOrMore>
  </element>
  <element name="predicted_gene_structure">
    <element name="exon-intron_info">
      <interleave>
        <oneOrMore>
          <element name="exon">
            <attribute name="e_serial">
              <data type="integer"/>
            </attribute>
            <element name="gDNA_exon_boundary">
              <attribute name="g_start">
                <data type="integer"/>
              </attribute> 
              <attribute name="g_stop">
                <data type="integer"/>
              </attribute> 
              <attribute name="g_length">
                <data type="integer"/>
              </attribute> 
            </element>
            <element name="reference_exon_boundary">
              <attribute name="r_type">
                <choice>
                  <value>cDNA</value>
                  <value>Protein</value>
                </choice>
              </attribute>
              <attribute name="r_start">
                <data type="integer"/>
              </attribute>
              <attribute name="r_stop">
                <data type="integer"/>
              </attribute>
              <attribute name="r_length">
                <data type="integer"/>
              </attribute>
              <attribute name="r_score">
                <data type="decimal"/>
              </attribute>
            </element>
          </element>    
        </oneOrMore>
        <zeroOrMore>
          <element name="intron">
            <attribute name="i_serial">
              <data type="integer"/>
            </attribute>
            <element name="gDNA_intron_boundary">
              <attribute name="i_start">
                <data type="integer"/>
              </attribute> 
              <attribute name="i_stop">
                <data type="integer"/>
              </attribute> 
              <attribute name="i_length">
                <data type="integer"/>
              </attribute> 
              <element name="donor">
                <attribute name="d_prob">
                  <data type="decimal"/>
                </attribute>
                <optional>
                  <attribute name="d_score">
                    <data type="decimal"/>
                  </attribute>
                </optional>
              </element>
              <element name="acceptor">
                <attribute name="a_prob">
                  <data type="decimal"/>
                </attribute>
                <optional>
                  <attribute name="a_score">
                    <data type="decimal"/>
                  </attribute>
                </optional>
              </element>
            </element>
            <optional>
              <element name="shorter_than_min_intron_len">
                <empty/>
              </element>
            </optional>
          </element>
        </zeroOrMore>
      </interleave>
    </element>
    <optional>
      <element name="PPA_line">
        <attribute name="polyA_start">
          <data type="integer"/>
        </attribute>
        <attribute name="polyA_stop">
          <data type="integer"/>
        </attribute>
      </element>
    </optional>
    <element name="MATCH_line">
      <attribute name="gen_id"/>
      <attribute name="gen_strand">
        <choice>
          <value>+</value>
          <value>-</value>
        </choice>
      </attribute>
      <attribute name="ref_id"/>
      <optional>
        <attribute name="ref_strand">
          <choice>
            <value>+</value>
            <value>-</value>
          </choice>
        </attribute>
      </optional>
      <element name="total_alignment_score">
        <data type="decimal"/>
      </element>
      <element name="cumulative_length_of_scored_exons">
        <data type="integer"/>
      </element>
      <element name="coverage">
        <attribute name="percentage">
          <data type="decimal"/>
        </attribute>
        <attribute name="high_type">
          <choice>
            <value>C</value>
            <value>P</value>
            <value>G</value>
          </choice>
        </attribute>
      </element>
    </element>
    <element name="PGS_line">
      <element name="gDNA">
        <attribute name="gen_id"/>
        <attribute name="gen_strand">
          <choice>
            <value>+</value>
            <value>-</value>
          </choice>
        </attribute>
      </element>
      <choice>
        <element name="rDNA">
          <attribute name="rDNA_strand">
            <choice>
              <value>+</value>
              <value>-</value>
            </choice>
          </attribute>
          <attribute name="rDNA_id"/>
        </element>
        <element name="rProt">
          <attribute name="rProt_id"/>
        </element>
      </choice>
      <element name="gDNA_exon_coordinates">
        <oneOrMore>
          <element name="exon">
            <attribute name="e_start">
              <data type="integer"/>
            </attribute>
            <attribute name="e_stop">
              <data type="integer"/>
            </attribute>
          </element>
        </oneOrMore>
      </element>
    </element>
    <element name="alignment">
      <element name="genome_strand">
        <text/>
      </element>
      <choice>
        <element name="mrna_strand">
          <text/>
        </element>
        <group>
          <element name="genomeProt">
            <text/>
          </element>
          <element name="queryProt">
            <text/>
          </element>
        </group>
      </choice>
    </element>
    <optional>
      <element name="hqPGS_line">
        <element name="hqgDNA">
          <attribute name="gen_id"/>
          <attribute name="gen_strand">
            <choice>
              <value>+</value>
              <value>-</value>
            </choice>
          </attribute>
        </element>
        <choice>
          <element name="hqrDNA">
            <attribute name="rDNA_strand">
              <choice>
                <value>+</value>
                <value>-</value>
              </choice>
            </attribute>
            <attribute name="rDNA_id"/>
          </element>
          <element name="hqrProt">
            <attribute name="rProt_id"/>
          </element>
        </choice>
        <element name="hqgDNA_exon_coordinates">
          <oneOrMore>
            <element name="hqexon">
              <attribute name="e_start">
                <data type="integer"/>
              </attribute>
              <attribute name="e_stop">
                <data type="integer"/>
              </attribute>
            </element>
          </oneOrMore>
        </element>
      </element>
    </optional>
  </element>
</define>

<!-- ____________________________________________________________________________ -->

<define name="PGL_module-CONTENT"
        ns="http://www.genomethreader.org/GTH_output/PGL_module/">
  <oneOrMore>
    <element name="predicted_gene_location"> 
      <element name="PGL_line">
        <attribute name="PGL_serial">     
          <data type="integer"/>
        </attribute>
        <attribute name="PGL_strand">
          <choice>
            <value>+</value>
            <value>-</value>
          </choice>
        </attribute>
        <attribute name="PGL_start">
          <data type="integer"/>
        </attribute>
        <attribute name="PGL_stop">
          <data type="integer"/>
        </attribute>
      </element>
      <oneOrMore>
        <element name="AGS_information">
          <element name="AGS_line">
            <attribute name="AGS_serial">
              <data type="integer"/>
            </attribute>
            <element name="exon_coordinates">
              <oneOrMore>
                <element name="exon">
                  <attribute name="e_start">
                    <data type="integer"/>
                  </attribute>
                  <attribute name="e_stop">
                    <data type="integer"/>
                  </attribute>
                </element>
              </oneOrMore>
            </element>
          </element>  
          <element name="SCR_line">
            <interleave>
              <zeroOrMore>
                <element name="exon-intron">
                  <attribute name="don_prob">
                    <data type="decimal"/>
                  </attribute>
                  <attribute name="acc_prob">
                    <data type="decimal"/>
                  </attribute>
                  <attribute name="e_score">
                    <data type="decimal"/>
                  </attribute>
                </element>
              </zeroOrMore>
              <element name="exon-only">
                <attribute name="e_score">
                  <data type="decimal"/> 
                </attribute>
              </element>
            </interleave>
          </element>  
          <element name="exon-intron_info"
                   ns="http://www.genomethreader.org/GTH_output/PGL_module/predicted_gene_location/AGS_information/exon-intron_info/">
            <interleave>
              <oneOrMore>
                <element name="exon">
                  <attribute name="e_serial">
                    <data type="integer"/>
                  </attribute>
                  <attribute name="e_score">
                    <data type="decimal"/>
                  </attribute>
                  <element name="gDNA_exon_boundary">
                    <attribute name="e_start">
                      <data type="integer"/>
                    </attribute>
                    <attribute name="e_stop">
                      <data type="integer"/>
                    </attribute>
                    <attribute name="e_length">
                      <data type="integer"/>
                    </attribute>
                  </element>
                </element>
              </oneOrMore>
              <zeroOrMore>
                <element name="intron">
                  <attribute name="i_serial">
                    <data type="integer"/>
                  </attribute>
                  <attribute name="don_prob">
                    <data type="decimal"/>
                  </attribute>
                  <attribute name="acc_prob">
                    <data type="decimal"/>
                  </attribute>
                  <element name="gDNA_intron_boundary">
                    <attribute name="i_start">
                      <data type="integer"/>
                    </attribute>
                    <attribute name="i_stop">
                      <data type="integer"/>
                    </attribute>
                    <attribute name="i_length">
                      <data type="integer"/>
                    </attribute>
                  </element>
                </element>
              </zeroOrMore>
            </interleave>
          </element>  
          <element name="supporting_evidence"
                   ns="http://www.genomethreader.org/GTH_output/PGL_module/predicted_gene_location/AGS_information/supporting_evidence/">
            <oneOrMore>
              <element name="PGS_line">
                <element name="gDNA_exon_coordinates">
                  <oneOrMore>
                    <element name="exon">
                      <attribute name="start">
                        <data type="integer"/>
                      </attribute>
                      <attribute name="stop">
                        <data type="integer"/>
                      </attribute>
                    </element>
                  </oneOrMore>
                </element> 
                <choice>
                  <element name="referenceDNA">
                    <attribute name="id"/>
                    <attribute name="strand">
                      <choice>
                        <value>+</value>
                        <value>-</value>
                      </choice>
                    </attribute>
                  </element> 
                  <element name="referenceProtein">
                    <attribute name="id"/>
                  </element> 
                </choice>
              </element> 
            </oneOrMore>
          </element>  
          <oneOrMore>
            <element name="three_phase_translation"
                     ns="http://www.genomethreader.org/GTH_output/PGL_module/predicted_gene_location/AGS_information/three_phase_translation/">
              <element name="description">
                <attribute name="PGL_serial">    
                  <data type="integer"/>
                </attribute>
                <attribute name="AGS_serial">    
                  <data type="integer"/>
                </attribute>
                <attribute name="gDNA_strand">
                  <choice>
                    <value>+</value>
                    <value>-</value>
                  </choice>
                </attribute>
              </element>
              <element name="translation">
                <element name="gDNA_template">
                  <text/>
                </element> 
                <element name="first_frame">
                  <text/>
                </element> 
                <element name="second_frame">
                  <text/>
                </element> 
                <element name="third_frame">
                  <text/>
                </element> 
              </element>
              <element name="probable_ORFs"
                       ns="http://www.genomethreader.org/GTH_output/PGL_module/predicted_gene_location/AGS_information/three_phase_translation/probable_ORFs/">
                <choice>
                  <oneOrMore>
                    <element name="orf_entry">
                      <element name="id_line">
                        <element name="gDNA">
                          <attribute name="id"/>
                          <attribute name="strand">
                            <choice>
                              <value>+</value>
                              <value>-</value>
                            </choice>
                          </attribute>
                        </element>
                        <element name="serials">
                          <attribute name="PGL_serial">
                            <data type="integer"/>
                          </attribute>
                          <attribute name="AGS_serial">
                            <data type="integer"/>
                          </attribute>
                          <attribute name="PPS_serial">
                            <data type="integer"/>
                          </attribute>
                        </element>
                        <element name="orf_info">
                          <element name="exon_boundaries">
                            <oneOrMore>
                              <element name="exon">
                                <attribute name="start">
                                  <data type="integer"/>
                                </attribute>
                                <attribute name="stop">
                                  <data type="integer"/>
                                </attribute>
                              </element>
                            </oneOrMore>
                          </element>
                          <element name="frame">
                            <choice>
                              <value>0</value>
                              <value>1</value>
                              <value>2</value>
                            </choice>
                          </element>
                          <element name="number_coding_nucleotides">
                           <data type="integer"/>
                          </element>
                          <element name="number_encoded_amino_acids">
                             <data type="integer"/>
                          </element>
                        </element>
                      </element>
                      <element name="predicted_protein_sequence">
                        <text/>
                      </element>
                      <zeroOrMore>
                        <!-- MetWAMer is a post-processing system that refines
                             translation start and stop sites of predicted
                             protein sequences.  It is possible to append
                             multiple MetWAMer_annot elements, derived using
                             different prediction methods.
                        -->
                        <element name="MetWAMer_annot">
                          <attribute name="method"/>
                          <attribute name="orf_amino_bound">
                            <data type="integer"/>
                          </attribute>
                          <attribute name="start_codon">
                            <data type="integer"/>
                          </attribute>
                          <attribute name="stop_codon">
                            <data type="integer"/>
                          </attribute>
                          <optional>
                            <attribute name="best_TIS_score">
                              <data type="decimal"/>
                            </attribute>
                            <attribute name="Met_seen_p">
                              <choice>
                                <value>0</value>
                                <value>1</value>
                              </choice>
                            </attribute>
                          </optional>
                        </element>
                      </zeroOrMore>
                    </element>
                  </oneOrMore>
                  <element name="none">
                    <optional>
                      <attribute name="gDNA_id"/>
                    </optional>
                  </element>
                </choice>
              </element>
            </element>
          </oneOrMore>
        </element>
      </oneOrMore>
    </element>
  </oneOrMore>
</define>

<!-- ____________________________________________________________________________ -->

</grammar>
