# Supplementary material for: MetWAMer: eukaryotic translation initiation site prediction
Source: BMC Bioinformatics. 2008 Sep 18;9:381. doi: 10.1186/1471-2105-9-381 (PMC2603428; doi:10.1186/1471-2105-9-381)
Supplement: Additional file 1 — MetWAMer.v1.3. Source code for the MetWAMer package. This version was used to generate data reported in this study. [file 1471-2105-9-381-S1.bz2 › MetWAMer/doc/MetWAMer.1]

.\" Man page for the MetWAMer code package
.\" Process with `groff -man -Tascii MetWAMer.1 | less` .OR.
.\"               `man ./MetWAMer.1`
.\"
.\" Copyright (c) 2007,2008 Michael E Sparks (mespar1@iastate.edu)
.\" All rights reserved.
.\"
.\" Permission to use, copy, modify, and distribute this software for any
.\" purpose with or without fee is hereby granted, provided that the above
.\" copyright notice and this permission notice appear in all copies.
.\"
.\" THE SOFTWARE IS PROVIDED "AS IS" AND THE AUTHOR DISCLAIMS ALL WARRANTIES
.\" WITH REGARD TO THIS SOFTWARE INCLUDING ALL IMPLIED WARRANTIES OF
.\" MERCHANTABILITY AND FITNESS. IN NO EVENT SHALL THE AUTHOR BE LIABLE FOR
.\" ANY SPECIAL, DIRECT, INDIRECT, OR CONSEQUENTIAL DAMAGES OR ANY DAMAGES
.\" WHATSOEVER RESULTING FROM LOSS OF USE, DATA OR PROFITS, WHETHER IN AN
.\" ACTION OF CONTRACT, NEGLIGENCE OR OTHER TORTIOUS ACTION, ARISING OUT OF
.\" OR IN CONNECTION WITH THE USE OR PERFORMANCE OF THIS SOFTWARE.

.TH MetWAMer 1 "16 July 2008" "version 1.3" "Documentation for the MetWAMer Package"
.SH NAME
build_featvecs
.br
calc_medoids
.br
eval_MetWAM
.br
indexFasSeq
.br
MetWAMer.gthXML
.br
MetWAMer.CDS
.br
parse_pps_codseqs
.br
parse_tigrxml_cds
.br
print_MetWAM
.br
train_MC
.br
train_MetPWM
.br
train_MetWAM
.br
train_perceptron
.SH SYNOPSIS
build_featvecs -- An utility that takes a set of training data,
  a trained MetWAM object (preferably trained using train_MetWAM
  on the said dataset) and appropriate Markov chain model
  parameterizations (derived using train_MC), and outputs
  feature vectors for use by the train_perceptron utility.
  The supplied script, file_sampler.NO_replacement.pl, can be used
  to randomly sample a specified number of instances from these
  results, if desired.
.sp
calc_medoids -- An utility to take a set of same-length nucleotide
  sequences, and compute the k-distinct medoids from the set under
  a simple distance metric (edit distance).
.sp
eval_MetWAM -- Allows the user to score Met sites in all six frames
  of a set of Fasta-formatted sequences, using supplied start-Met
  WAMs.
.sp
indexFasSeq -- An utility for building a persistent index of the
  first sequence in a FASTA file; typically used to facilitate indexing
  large genomic sequences. It also allows the user to parse nucleotide
  substrings from this sequence and (optionally) translate them
  using the standard genetic code.
.sp
MetWAMer.gthXML -- Extends predicted protein sequences in gthXML
  (or PASIF xml) documents, attempting to identify an optimal reading
  frame; MetWAMer.gthXML amends the xml document used as input with
  its results.
.sp
MetWAMer.CDS -- Given a (possibly maximal) reading frame with
  flanking genomic sequences amended (typically, this will be
  96nt + 5nt + reading_frame + 3nt + 96nt; see UPSTREXTENT,
  DOWNSTREXTENT, and CONTENTSWATHLEN from
  ../include/MetWAM_utils.h for details), MetWAMer.CDS attempts
  to predict a TIS.  -1 is returned if no predictions were made
  for an instance; else, the predicted TIS position is reported.
  If the CDS length is not a multiple of three, it is ignored.
.sp
parse_pps_codseqs -- Generates training data, from gthXML documents,
  for developing start-Methionine WAMs.  It may be necessary to
  post-process results, to curtail redundancy.
.sp
parse_tigrxml_cds -- Generates training data, from TIGR xml documents,
  for developing start-Methionine WAMs.  It may be necessary to
  post-process results, to curtail redundancy.
.sp
print_MetWAM -- Dumps a binary MetWAM parameter file; as produced
  using, e.g., train_MetWAM; to an ASCII representation.  The supplied
  script, verify_pmf.pl, can be used to ascertain that these data
  constitute veritable transition matrices.
.sp
train_MC -- Develops a Markov chain transition probability matrix.
.sp
train_MetPWM -- Develops a trained start-Methionine PWM using TIS
  sequences, output as a binary object.  If compiled with DBGPWM
  defined, an ascii representation of the PWM will be dumped to
  stderr, also.
.sp
train_MetWAM -- Develops a trained start-Methionine WAM, output
  as a binary object.
.sp
train_perceptron -- Given a set of feature vectors as produced by,
  e.g., build_featvecs, this utility will train a perceptron to
  discriminate between positive and negative instances.  This step
  develops parameters for use in certain models available in
  MetWAMer.
.SH DEPENDENCIES
MetWAMer requires the libxml2 library (www.xmlsoft.org),
and was developed and tested using version 2-6-23 of this software
on a GNU/Linux system.
Note that, because the DOM is used rather than the SAX, MetWAMer
(and the parse_* utilities) will require memory roughly linear in
the size of xml documents to run properly.
Additionally, the IMMpractical library is required
(http://sourceforge.net/projects/immpractical/),
of which version 1.0 was used (Note: Compile immpractical with
THREEPERIODIC defined, but not SHADOWSTRAND).

A typical workflow is outlined in the directory data/Athal/,
which includes Arabidopsis-specific parameters.  A complete
description of the methods implemented in this software system
is available in Sparks, M.E. and Brendel, V. (2007)
MetWAMer: Eukaryotic translation initiation site prediction.
.RI ( "in preparation")

.SH AUTHOR
Michael E Sparks (mespar1@iastate.edu)
.br
http://www.public.iastate.edu/~mespar1
