# Supplementary material for: MetWAMer: eukaryotic translation initiation site prediction
Source: BMC Bioinformatics. 2008 Sep 18;9:381. doi: 10.1186/1471-2105-9-381 (PMC2603428; doi:10.1186/1471-2105-9-381)
Supplement: Additional file 1 — MetWAMer.v1.3. Source code for the MetWAMer package. This version was used to generate data reported in this study. [file 1471-2105-9-381-S1.bz2 › MetWAMer/data/Athal/meds.medoids.xml]

<?xml version="1.0" encoding="ISO-8859-1"?>
<kmedoids xmlns="http://www.kmedoids.org" stringsize="11" k="3" error="42148.00">
  <medoid id="1">TAAAAATGGAT</medoid>
  <medoid id="2">AAAAAATGGCG</medoid>
  <medoid id="3">CAACAATGGCT</medoid>
</kmedoids>
