# Supplementary material for: MetWAMer: eukaryotic translation initiation site prediction
Source: BMC Bioinformatics. 2008 Sep 18;9:381. doi: 10.1186/1471-2105-9-381 (PMC2603428; doi:10.1186/1471-2105-9-381)
Supplement: Additional file 1 — MetWAMer.v1.3. Source code for the MetWAMer package. This version was used to generate data reported in this study. [file 1471-2105-9-381-S1.bz2 › MetWAMer/data/rice.gthxml]

<?xml version="1.0" encoding="ISO-8859-1"?>
<GTH_output xmlns="http://www.genomethreader.org/GTH_output/" GTH_XML_version="1.1">
  <alignment_module>
    <spliced_alignment xmlns="http://www.genomethreader.org/GTH_output/alignment_module/spliced_alignment/">
      <reference ref_file="/home/vbrendel/RICE/CDNADIR/OScdna" ref_id="32971516" ref_strand="+" ref_description="32971516">
        <seq>ATCAAACCACACACCAGACAATACTTACTACCACTACTACTGCTGCTGCTGCCAGTTCTAGCTAGCCTACTGCTCTTCTCCGAGCTGAAGATTTTTCGAGCTAGCTAGGATGGCAGCCAGAATGGGCAGCAAGGTCGCTGCAATCCTCGCGATTCTGTCCGTGCTCGTGGTGCATGGCTCTTGCAAGGGGCATCCTGTGAACTACAACGTCTCCGACGCCTCCGCCTACGGCTCCGGCTGGCTCCCTGCCCGGGCAACCTGGTATGGCGCTCCCACCGGCGCCGGCCCTGACGACAACGGCGGCGCTTGCGGGTTCAAGAACGTGAACCAGTACCCATTCTCGTCCATGACCTCCTGCGGCAACGAGCCCATCTTCAAGGACGGCAAGGGCTGCGGCTCATGCTACCAGATCAGGTGCAACAAGGACCCGTCGTGCTCGGGCAACATCGAGACGGTGATCATCACCGACATGAACTACTACCCCGTGGCCAGGTACCACTTCGACCTGAGCGGCACGGCGTTCGGCGCCATGGCCAAGCCGGGGCTCAACGACAAGCTCCGCCACTCGGGCATCATCGACATCCAGTTCAGGCGCGTCCCCTGCAACTACCCGGGCCTCAAGATCAACTTCCACGTCGAGGAGGGCTCCAACCCGGTGTACTTCGCCGTGCTCGTCGAGTACGAGGACCTCGACGGCGACGTCGTGCAGGTCGACCTCATGGAGTCCAAGTCGGCGTACGGCGGCGCCACCGGCGTCTGGACGCCGATGAGGGAGTCGTGGGGCTCCATCTGGCGCCTCGACTCCAACCACCGCCTCCAGGCGCCCTTCTCCCTCCGCATCCGCAGCGACTCCGGCAAGACGCTCGTCGCCAACAACGTCATCCCGGCGAACTGGTCCCCCAACTCCAACTACCGCTCCATCGTCCAGTTCAGCTAGATCAATCATCCACTGCTGATCGAATATGGAATCATATTGGCTCGCGATCGATCGATCGATCGATTAGTTTATTCTCTACTACTGCTGCTGCAAAATTTGCGTGGGATTGAGGTGTTTTTTTTTTTATTAGGCGAGGCCTCATGTGCTGTCTGGTCTAGTGTGTGAAGTGGTGAAGTGATGCATGTGTGGGAAAATGGAGGAGGGGCACAGTAATACAGTATGTGCATGTGCTCTCCCGCCCACTGTCACTGTACTACCCAGTGCTTTGTAACCAAATCTTAAGGCTACAGAATTATAAATACAATGCTTAAGTTAATTACCT</seq>
      </reference>
      <gDNA_segment>
        <template temp_file="Information cannot be resolved." temp_id="AC037426" temp_strand="+" temp_description="AC037426">
          <position start="1953" stop="8464"/>
        </template>
      </gDNA_segment>
      <predicted_gene_structure>
        <exon-intron_info>
          <exon e_serial="1">
            <gDNA_exon_boundary g_start="1998" g_stop="2002" g_length="5"/>
            <reference_exon_boundary r_type="cDNA" r_start="112" r_stop="116" r_length="5" r_score="1.000"/>
          </exon>
          <intron i_serial="1">
            <gDNA_intron_boundary i_start="2003" i_stop="3081" i_length="1079">
              <donor d_prob="0.988" d_score="0"/>
              <acceptor a_prob="0.917" a_score="0"/>
            </gDNA_intron_boundary>
          </intron>
          <exon e_serial="2">
            <gDNA_exon_boundary g_start="3082" g_stop="3109" g_length="28"/>
            <reference_exon_boundary r_type="cDNA" r_start="117" r_stop="141" r_length="25" r_score="0.643"/>
          </exon>
          <intron i_serial="2">
            <gDNA_intron_boundary i_start="3110" i_stop="3651" i_length="542">
              <donor d_prob="0.900" d_score="0"/>
              <acceptor a_prob="0.000" a_score="0.57"/>
            </gDNA_intron_boundary>
          </intron>
          <exon e_serial="3">
            <gDNA_exon_boundary g_start="3652" g_stop="3693" g_length="42"/>
            <reference_exon_boundary r_type="cDNA" r_start="142" r_stop="182" r_length="41" r_score="0.571"/>
          </exon>
          <intron i_serial="3">
            <gDNA_intron_boundary i_start="3694" i_stop="3989" i_length="296">
              <donor d_prob="0.898" d_score="0.57"/>
              <acceptor a_prob="0.000" a_score="0.58"/>
            </gDNA_intron_boundary>
          </intron>
          <exon e_serial="4">
            <gDNA_exon_boundary g_start="3990" g_stop="4104" g_length="115"/>
            <reference_exon_boundary r_type="cDNA" r_start="183" r_stop="299" r_length="117" r_score="0.696"/>
          </exon>
          <intron i_serial="4">
            <gDNA_intron_boundary i_start="4105" i_stop="4207" i_length="103">
              <donor d_prob="0.894" d_score="0.90"/>
              <acceptor a_prob="0.990" a_score="0.88"/>
            </gDNA_intron_boundary>
          </intron>
          <exon e_serial="5">
            <gDNA_exon_boundary g_start="4208" g_stop="4317" g_length="110"/>
            <reference_exon_boundary r_type="cDNA" r_start="300" r_stop="409" r_length="110" r_score="0.918"/>
          </exon>
          <intron i_serial="5">
            <gDNA_intron_boundary i_start="4318" i_stop="4453" i_length="136">
              <donor d_prob="1.000" d_score="0.94"/>
              <acceptor a_prob="0.999" a_score="0.74"/>
            </gDNA_intron_boundary>
          </intron>
          <exon e_serial="6">
            <gDNA_exon_boundary g_start="4454" g_stop="4638" g_length="185"/>
            <reference_exon_boundary r_type="cDNA" r_start="410" r_stop="594" r_length="185" r_score="0.876"/>
          </exon>
          <intron i_serial="6">
            <gDNA_intron_boundary i_start="4639" i_stop="4983" i_length="345">
              <donor d_prob="0.000" d_score="0.86"/>
              <acceptor a_prob="0.991" a_score="0.76"/>
            </gDNA_intron_boundary>
          </intron>
          <exon e_serial="7">
            <gDNA_exon_boundary g_start="4984" g_stop="5306" g_length="323"/>
            <reference_exon_boundary r_type="cDNA" r_start="595" r_stop="935" r_length="341" r_score="0.728"/>
          </exon>
          <intron i_serial="7">
            <gDNA_intron_boundary i_start="5307" i_stop="6002" i_length="696">
              <donor d_prob="0.000" d_score="0.76"/>
              <acceptor a_prob="0.999" a_score="0"/>
            </gDNA_intron_boundary>
          </intron>
          <exon e_serial="8">
            <gDNA_exon_boundary g_start="6003" g_stop="6029" g_length="27"/>
            <reference_exon_boundary r_type="cDNA" r_start="936" r_stop="960" r_length="25" r_score="0.556"/>
          </exon>
          <intron i_serial="8">
            <gDNA_intron_boundary i_start="6030" i_stop="6468" i_length="439">
              <donor d_prob="0.134" d_score="0"/>
              <acceptor a_prob="0.830" a_score="0"/>
            </gDNA_intron_boundary>
          </intron>
          <exon e_serial="9">
            <gDNA_exon_boundary g_start="6469" g_stop="6486" g_length="18"/>
            <reference_exon_boundary r_type="cDNA" r_start="961" r_stop="976" r_length="16" r_score="0.556"/>
          </exon>
          <intron i_serial="9">
            <gDNA_intron_boundary i_start="6487" i_stop="7542" i_length="1056">
              <donor d_prob="0.000" d_score="0"/>
              <acceptor a_prob="1.000" a_score="0.48"/>
            </gDNA_intron_boundary>
          </intron>
          <exon e_serial="10">
            <gDNA_exon_boundary g_start="7543" g_stop="7603" g_length="61"/>
            <reference_exon_boundary r_type="cDNA" r_start="977" r_stop="1031" r_length="55" r_score="0.541"/>
          </exon>
        </exon-intron_info>
        <MATCH_line gen_id="AC037426" gen_strand="+" ref_id="32971516" ref_strand="+">
          <total_alignment_score>0.770</total_alignment_score>
          <cumulative_length_of_scored_exons>914</cumulative_length_of_scored_exons>
          <coverage percentage="0.726" high_type="C"/>
        </MATCH_line>
        <PGS_line>
          <gDNA gen_id="AC037426" gen_strand="+"/>
          <rDNA rDNA_id="32971516" rDNA_strand="+"/>
          <gDNA_exon_coordinates>
            <exon e_start="1998" e_stop="2002"/>
            <exon e_start="3082" e_stop="3109"/>
            <exon e_start="3652" e_stop="3693"/>
            <exon e_start="3990" e_stop="4104"/>
            <exon e_start="4208" e_stop="4317"/>
            <exon e_start="4454" e_stop="4638"/>
            <exon e_start="4984" e_stop="5306"/>
            <exon e_start="6003" e_stop="6029"/>
            <exon e_start="6469" e_stop="6486"/>
            <exon e_start="7543" e_stop="7603"/>
          </gDNA_exon_coordinates>
        </PGS_line>
        <alignment>
          <genome_strand>GGCAGGTTTGTTTCAGCACACTTAAGGGCCTGTTCAGATTGTAGCCAAAATAAACCTAAAATTTTGGCAAGATAGCAATATTGACAAAATTTTGATAGGATTTCTTATGTATTTACCAAATTTGGTAACAAACTAAACGTGATATTTTTTAGCAACTTTGCTAAAAGATGGTATGGTTGAAAATGACATCAAAGTGAACAGGCCCTTACAGTACTGAGTTACCAACTAGCAAATGCATTTTTACACTGTAGAGATCGTAAATCTGTAACTAAGATAAGATATGTTTTACAATGCTCTTTGCTAATTGTAGGACCAAATTTTTAGATAATGGAAATGGATTACATCTCCGACTTCTGTCAAAAGACACACAGCCATAAGTTTAATAGTAATAAAAATGCAAGATAAAAGTAAATCAAAATGAGAAATAAGGTGATGGGACAAATCCCCAACTCCCCTTTATTATTGACTAGCGTTAAACCACATAAAATTTTTTAGCTAACAATTCTTATGTAACTACGCCACCCATAGTGGAATAAGAGACCCTTGGCTACCGATTTCAAAAGTGTAGCACCATTGCGCATAGTATCATGCTCTGTAGGACCAAATATATATTGTTTATCTTTTTCAATCCAATACGTACATCAATTATTGGTAATATAATTTTTTTCCTCTATGACTAGTAGAAGAGTAGAACTCATAAATTACTGTAGCTCTTAAGATCACTTCCACTGACAATAGTAGTGGCAGTAGAATACTATAAGTAGAAAGCCCTATAAAGGTACTCACCGGTTAAAGATTTGTAAACCCTTTTATCTGGTTCATGATATGTTGCAAGAGTATGGTGCATGTCTTTTATTTTTCCCTCAATGAGTTTGTAACAGTAAAAAACTCATCAGTCCCATTAATTTTATAAGTTGAACAGACCAAAAACTAAAGTCAAGTTTTTTTTTTTAATGCAAGAAGGGGAAAAAAGAACTGGGGGGAAAGACAATCGCATCTCTGTCTCTCTAAAAAAAACTCAATCCAGTTGTGATCCGTGTGTCCTAAAACTTAGGGACGGCTTCTGCATGCATTCACTTTGCAGCGCATGCATGTTGCAACCACTACGCTGCGTATCCTAGTTTTAAATGAGCAACAGCACGGCATGATAATTGCATCTATCAATGTGGAATCGTACGTACCATTGTCCATTGATTCACCAGAAAAACACACATAAACGGACTATATATGCCCCCCTGCAATCTGCAGAGCAACTTCCTCTGCTGGTACCTATAGAGCTCAGATAATTGCAGTGGGTATATATCACTGTATAAGAATATACGACTAGTAGGATTTGGTAATTAATTGCGCGTACAAATATGTCTCAGAGGATCATTACACATGATTGGTTCCAATAATGCCCCGTGTTTTGATTGCAGAACCGGCCATCTGTTCCTACTCCAAATTAATACAGTAATACCACCACTACTACTACCATCCAGACAGTGAGACAGAGCAGTGTACATTTCTGAAATTTAGAAGCAGTGAGCAGGTAGCAGGTATGTATACTGTCCATAACTAACCTGAGATAACTGCCAAGGCGTGATCCCAATTTTTTAATAGTGTTCCGTTTCAGAAATCACTTTCTTTAATACAGTGCACTCGTGAACTGAAGAAGCCTCCCATTTTTCTCCATTCCGTTGCATGATTTGCTCCGGTTAGCCATGTGACCCCTAACCAAAGCACGTCGGGTGCAACGACCGGTGATGGCGATCGCGTCGCCTTCTCCTCTCTCCGGCCGCCTATAAATTCGGCGCCAATGTGCACCTCTCCGACCACCAAAACAAAGCTCAGAATCCTACCTGACTAGTACTACCACTACTAGCTAGTAGCGAGCTACTCTCTCTGGTCATCAAGCTTTGAGTGGTTGGAGTGGTGGCAGCTATGGCTTTTTCCATCTCCAAGAAGGCTGCAGTTGCTGCACTCTTCTCCTTCCTTGTTGTCACCTGCGTCGCCGGCGCCAGGCCGGGGAACTTCAGCGCCTCCGACTTCACCGCCGA--TC-CCAACTGGGAAGTCGCCAGGGCCACCTGGTACGGCGCTCCCACCGGCGCCGGCCCTGACGACGATGGTACGTTTGCCGGTGCACCTCGGCGACTGATCATTCCATCGAGATGAACCAATTACGTTGTATAATTGAACTGTTATAAATAAGTGTGGTGTTGATGCTGCAGGCGGTGCTTGCGGGTTCAAGAACACCAACCAGTACCCGTTCTCGTCGATGACCTCCTGCGGCAACGAGCCTATCTTCAAGGACGGGAAGGGCTGTGGCTCATGCTACCAGGTACACTAAAGATTCAGCTCAAATTTGCAATGACGACGGGCGTTGAGCCGTTGATGCGAAGCGACTGATCGAGACGTAGGTATTCACAGTGTTGTTGACTGTTTGTTGCTGGTGCATGGCTTCTTTTTTTCTTCAGATAAGATGCGTCAACCACCCTGCCTGCTCCGGCAACCCGGAGACGGTGATCATCACCGACATGAACTACTACCCCGTTTCCAAGTACCACTTCGACCTGAGCGGCACGGCGTTCGGCGCCATGGCCAAGCCGGGGCAGAACGACCAGCTCCGCCACGCCGGCATCATCGACATCCAGTTCAAGAGGTAATAGTTTAGTAGTAGGCTAGTAGCTCCTGCAGGCTGCACGAACAGAAGCATCATCATGGCCACCCCTTGCCTTGCAGTTGCTAGCTTGTGCCGTCGTGGAGCCCTCGTACTTTTGGGTGCAAACCCGACAGCGACATTGCTTGTATGTCCTCCGGGACCCAAGCAGATTCTGATCGCACAAATACCACTAAAACTCTTTTAATTAAGTACATGCAGCCGCTTTACAATTTGTCGCCTCTGCCTGTCATCACCTACTACTATACTGCCTTGCATACTCACTCTGAATTAATCTGATAAGAATGTAACACTAACACATGGATTGTTGGGGGTTTGGCCATGCAGGGTGCCGTGCAACTTCCCTGGGCTGAAGGTGACGTTCCACGTGGAGGAGGGGTCGAACCCGGTGTACTTCGCGGTGCTGGTTGAGTACGAGGACGGCGACGGCGACGTGGTGCAGGTGGATCTCATGGAGGCCAA-----C-T-------C-CCA--GTCG--TGGACGCCGATGCGCGAGTCGTGGGGCTCCATCTGGAGGCTCGACTCCAACCACCGCCTCACGGCGCCCTTCTCGCTCCGCATCACCAACGAGTCCGGCAAGCAGCTCGTCGCCAGCCAGGTCATCCCGGCCAACTGGGCCCCCATGGCCGTCTACCGTTCTTTCGTCCAGTACAGCAGCTAAGCCAATGATCAAGAACAAGCATAATTCATGCCTACTATAGCAGCAGCAGAAGCAGCATTAGCTACTATACATACCTCTACGTACGACATTTGAGATCGATCGTTTGGCCATTTTTATCTGCTCGGGTATTGATTAGCTCTCCCTCGGTATTGTATGGATTTGCATGGATGGTTCATTAATCTGTCATCAGGAGTTCGTTTTGAGTAGGTGAGACGTCGGTTGTTGGGTGTCATATAGACATCGCTCGGTGTCTTGAGGTTGAGAGTGGGATAAGGAGGAGGCAAAGTTTGCATGTGCTGTCCCGCCCACTCTCACTGTACCAGTGTCACTGTTTGTGTAACCAGAACAAAGGTCATAAATTATACTACTAGTATACAGTTTGCTGCCTGGCATTCAGTATGATCAATGCTTCCATTTCTCACCTGTGCCTTCTCCTTGTCTGATGCACAGTAGTGGTACTCCTCTTCAATCTTCATGAACATGCAGTTTATTGTGTGGTATCCAGCTGGATCTTTTGCTTCTGTATGTCTCTCAATCTAAAATATATATATCTCCAAAATCTATCTTGTGTACGTGCCTTTGTAAATGCCCTAACCGCCGTATCTGTTCGTTTCACTTTATCACTTTCGCTATTTCGATCAAAGCTGACTCAATGCATGCACTCTACTATCTGACTCACTTTTGCTATTAGGAATACGATCCTGACCTCCTAACCGACGTCCTGCTCCGGTGGAAAGACTTCTGAATAAGATTATTAAGACCTGGAGGTTGAAAAAGGTGAATGAATTGATTTACTACAAACTGAAAGGATCTGACTTGGAATGTTGCTCTGCCTTTCCAGAATTTTAAAATGAAGGAACATTTGCAAATTCTGGTGACCTATATTTATTGATAAAAAAAGTTCCTTAAAGTTTGGTTTCTTCTCTTTTCTGGTGGATTCTAGAAATCCTGAAAAAGAACATCATAATTTCCTGCAACGACCAAAGCACGTACGTATTAGGAGTACTTAATTGCAGTGGCTGTGCTTCCACTGAACGCAAAGGATACTAATCCCACAACACAATACAAGTCCTTTTCACTCCAAAGTTTTCATTTTCCTTTTCGTAACAAAATCTATAACCGTGATACATGGTGATGATGAACGAGCCGTTAACTAGACATGCGAGCAGTCAACGGCGCCGCAAAAGTTCACCCACCGAGGGACCTACTGGATTTTCGCCGTAATTACGGGCGTCGAACTGACTGAACCTGATTGTAAGGTTTGGTTAGACTAGTAATTTGTCTTCAACAAAAAACTGAATACTTGAAGTTAGTACTCGTAACTTATATGTACGTTTGGACATTAGGCTACCAATTTGTCTTCAACCAAAATGCTTGATGAACTTTGTTACACTAGAGAAAGGTGTAGAGAAAAACGAAAAGGAAGATGTGCTAGCTCTGTTCGGATGCATGGATAATAGCGGAAGCAAATGTTCACCGATGCTTTTGCTTTTCTCTTGTGAGGAGAGGAAACCGCCGAAAGGGACGTCAACCTCCGACCCTTTCTTTTTTTTTTCTTTTTCTCCGTTTGTCTCAACAGTTAACCGCGGAAAGGGACAAAGTAACTGACTCATGATGGATTCGGGCGCATGTGCGGGCGATAAGTGGGATGCCGACGGCTGCGCTGCGCTGCGTTGCACTCGTCTCGTCGCCTCTCCGCGCGCATGTGAGGTCCAGGGCCACCACCACGTACGCTCGCTTGCAGCTGCAGCGGCGACCGCAACCCAACCACAACCGCTCTCCCCGCTCCCGGCCGGTGCAACCACGATCGAGGAGCCGGCAAGCGAGATGGCGCCATCACCCTCTCTCGCACCGGATTCCGGGGCCGCGCGCGCGCGCAGCCGCGCCAGCCCTGCCGATCTCACCAGCTATAGCTTGTGTTTTGCGCGGAGAGCGCTACGGCTCGGACCGTTCGGCATCACACCAAAAATCGGACCGTTCGGCTTGTGTTTTGCTTGCGCTGCTGCTTGCATACTCTCTCTCCCTCTCCCTCCTATTACACGTGCCTAATTTTTTTCCTCAAATTGTAAATATTTTTCTCCAAAATTATATATCTGATCAAAATTTCAATTATACCATTAGAATTTTGCACAAATACTTAATTATGTTGAAATATTTTTAAATCGGACGTTACAAATCGTGTGTTCAATATTTTTTTCAAATATCGAATGCTGCTCTTCGTCTGTATGCAGGGACGCGTTGGAGGGGCAAGGTTGTCGCATGCATGCATGCAGGAGTAGAGCTGGCTGCCAA</genome_strand>
            <mrna_strand>GGCAG.......................................................................................................................................................................................................................................................................................................................................................................................................................................................................................................................................................................................................................................................................................................................................................................................................................................................................................................................................................................................................................................................................................................................C-CA-GAATGG-GCAGCAAGGTCGCTGC..............................................................................................................................................................................................................................................................................................................................................................................................................................................................................................................................................................AATCCTCGCGATTCTGTCCGTGCTCGTGG-TGCATGGCTCTT........................................................................................................................................................................................................................................................................................................GCAAGGGGCA-TCCTGTGAACTACAACGTCTCCGACGCCTCCGCCTACGGCTCCGGCTGGCTCCCTGCCCGGGCAACCTGGTATGGCGCTCCCACCGGCGCCGGCCCTGACGACAACG.......................................................................................................GCGGCGCTTGCGGGTTCAAGAACGTGAACCAGTACCCATTCTCGTCCATGACCTCCTGCGGCAACGAGCCCATCTTCAAGGACGGCAAGGGCTGCGGCTCATGCTACCAG........................................................................................................................................ATCAGGTGCAACAAGGACCCGTCGTGCTCGGGCAACATCGAGACGGTGATCATCACCGACATGAACTACTACCCCGTGGCCAGGTACCACTTCGACCTGAGCGGCACGGCGTTCGGCGCCATGGCCAAGCCGGGGCTCAACGACAAGCTCCGCCACTCGGGCATCATCGACATCCAGTTCAGGCG.........................................................................................................................................................................................................................................................................................................................................................CGTCCCCTGCAACTACCCGGGCCTCAAGATCAACTTCCACGTCGAGGAGGGCTCCAACCCGGTGTACTTCGCCGTGCTCGTCGAGTACGAGGACCTCGACGGCGACGTCGTGCAGGTCGACCTCATGGAGTCCAAGTCGGCGTACGGCGGCGCCACCGGCGTCTGGACGCCGATGAGGGAGTCGTGGGGCTCCATCTGGCGCCTCGACTCCAACCACCGCCTCCAGGCGCCCTTCTCCCTCCGCATCCGCAGCGACTCCGGCAAGACGCTCGTCGCCAACAACGTCATCCCGGCGAACTGGTCCCCCAACTCCAACTACCGCTCCATCGTCCAGTTCAGCT........................................................................................................................................................................................................................................................................................................................................................................................................................................................................................................................................................................................................................................................................................................................AGAT-CAATCATCCACTGCTGATCGA-.......................................................................................................................................................................................................................................................................................................................................................................................................................................................ATATGGAATCA-T-ATTG................................................................................................................................................................................................................................................................................................................................................................................................................................................................................................................................................................................................................................................................................................................................................................................................................................................................................................................................................................................................................................................................................................GCTCGCGATCGA-TCG-ATCG--ATCG-ATTAGTTTATTCTCTACTACTGCT-GCTGCAAA</mrna_strand>
        </alignment>
        <hqPGS_line>
          <hqgDNA gen_id="AC037426" gen_strand="+"/>
          <hqrDNA rDNA_id="32971516" rDNA_strand="+"/>
          <hqgDNA_exon_coordinates>
            <hqexon e_start="3652" e_stop="3693"/>
            <hqexon e_start="3990" e_stop="4104"/>
            <hqexon e_start="4208" e_stop="4317"/>
            <hqexon e_start="4454" e_stop="4638"/>
            <hqexon e_start="4984" e_stop="5306"/>
          </hqgDNA_exon_coordinates>
        </hqPGS_line>
      </predicted_gene_structure>
    </spliced_alignment>
    <spliced_alignment xmlns="http://www.genomethreader.org/GTH_output/alignment_module/spliced_alignment/">
      <reference ref_file="/home/vbrendel/RICE/CDNADIR/OScdna" ref_id="32991008" ref_strand="+" ref_description="32991008">
        <seq>ATCAAACCACACACCAGACAATACTTACTACCACTACTACTGCTGCTGCTGCCAGTTCTAGCTAGCCTACTGCTCTTCTCCGAGCTGAAGATTTTTCGAGCTAGCTAGGATGGCAGCCAGAATGGGCAGCAAGGTCGCTGCAATCCTCGCGATTCTGTCCGTGCTCGTGGTGCATGGCTCTTGCAAGGGGCATCCTGTGAACTACAACGTCTCCGACGCCTCCGCCTACGGCTCCGGCTGGCTCCCTGCCCGGGCAACCTGGTATGGCGCTCCCACCGGCGCCGGCCCTGACGACAACGGCGGCGCTTGCGGGTTCAAGAACGTGAACCAGTACCCATTCTCGTCCATGACCTCCTGCGGCAACGAGCCCATCTTCAAGGACGGCAAGGGCTGCGGCTCATGCTACCAGATCAGGTGCAACAAGGACCCGTCGTGCTCGGGCAACATCGAGACGGTGATCATCACCGACATGAACTACTACCCCGTGGCCAGGTACCACTTCGACCTGAGCGGCACGGCGTTCGGCGCCATGGCCAAGCCGGGGCTCAACGACAAGCTCCGCCACTCGGGCATCATCGACATCCAGTTCAGGCGCGTCCCCTGCAACTACCCGGGCCTCAAGATCAACTTCCACGTCGAGGAGGGCTCCAACCCGGTGTACTTCGCCGTGCTCGTCGAGTACGAGGACCTCGACGGCGACGTCGTGCAGGTCGACCTCATGGAGTCCAAGTCGGCGTACGGCGGCGCCACCGGCGTCTGGACGCCGATGAGGGAGTCGTGGGGCTCCATCTGGCGCCTCGACTCCAACCACCGCCTCCAGGCGCCCTTCTCCCTCCGCATCCGCAGCGACTCCGGCAAGACGCTCGTCGCCAACAACGTCATCCCGGCGAACTGGTCCCCCAACTCCAACTACCGCTCCATCGTCCAGTTCAGCTAGATCAATCATCCACTGCTGATCGAATATGGAATCATATTGGCTCGCGATCGATCGATCGATCGATTAGTTTATTCTCTACTACTGCTGCTGCAAAATTTGCGTGGGATTGAGGTGTTTTTTTTTATTAGGCGAGGCCTCATGTGCTGTCTGGTCTAGTGTGTGAAGTGGTGAAGTGATGCATGTGTGGGAAAATGGAGGAGGGGCACAGTAATACAGTATGTGCATGTGCTCTCCCGCCCACTGTCACTGTACTACCCAGTGCTTTGTAACCAAATCTTAAGGCTACAGAATTATAAATACAATGCTTAAGTTAATTACCT</seq>
      </reference>
      <gDNA_segment>
        <template temp_file="Information cannot be resolved." temp_id="AC037426" temp_strand="+" temp_description="AC037426">
          <position start="1953" stop="8454"/>
        </template>
      </gDNA_segment>
      <predicted_gene_structure>
        <exon-intron_info>
          <exon e_serial="1">
            <gDNA_exon_boundary g_start="1998" g_stop="2002" g_length="5"/>
            <reference_exon_boundary r_type="cDNA" r_start="112" r_stop="116" r_length="5" r_score="1.000"/>
          </exon>
          <intron i_serial="1">
            <gDNA_intron_boundary i_start="2003" i_stop="3081" i_length="1079">
              <donor d_prob="0.988" d_score="0"/>
              <acceptor a_prob="0.917" a_score="0"/>
            </gDNA_intron_boundary>
          </intron>
          <exon e_serial="2">
            <gDNA_exon_boundary g_start="3082" g_stop="3109" g_length="28"/>
            <reference_exon_boundary r_type="cDNA" r_start="117" r_stop="141" r_length="25" r_score="0.643"/>
          </exon>
          <intron i_serial="2">
            <gDNA_intron_boundary i_start="3110" i_stop="3651" i_length="542">
              <donor d_prob="0.900" d_score="0"/>
              <acceptor a_prob="0.000" a_score="0.57"/>
            </gDNA_intron_boundary>
          </intron>
          <exon e_serial="3">
            <gDNA_exon_boundary g_start="3652" g_stop="3693" g_length="42"/>
            <reference_exon_boundary r_type="cDNA" r_start="142" r_stop="182" r_length="41" r_score="0.571"/>
          </exon>
          <intron i_serial="3">
            <gDNA_intron_boundary i_start="3694" i_stop="3989" i_length="296">
              <donor d_prob="0.898" d_score="0.57"/>
              <acceptor a_prob="0.000" a_score="0.58"/>
            </gDNA_intron_boundary>
          </intron>
          <exon e_serial="4">
            <gDNA_exon_boundary g_start="3990" g_stop="4104" g_length="115"/>
            <reference_exon_boundary r_type="cDNA" r_start="183" r_stop="299" r_length="117" r_score="0.696"/>
          </exon>
          <intron i_serial="4">
            <gDNA_intron_boundary i_start="4105" i_stop="4207" i_length="103">
              <donor d_prob="0.894" d_score="0.90"/>
              <acceptor a_prob="0.990" a_score="0.88"/>
            </gDNA_intron_boundary>
          </intron>
          <exon e_serial="5">
            <gDNA_exon_boundary g_start="4208" g_stop="4317" g_length="110"/>
            <reference_exon_boundary r_type="cDNA" r_start="300" r_stop="409" r_length="110" r_score="0.918"/>
          </exon>
          <intron i_serial="5">
            <gDNA_intron_boundary i_start="4318" i_stop="4453" i_length="136">
              <donor d_prob="1.000" d_score="0.94"/>
              <acceptor a_prob="0.999" a_score="0.74"/>
            </gDNA_intron_boundary>
          </intron>
          <exon e_serial="6">
            <gDNA_exon_boundary g_start="4454" g_stop="4638" g_length="185"/>
            <reference_exon_boundary r_type="cDNA" r_start="410" r_stop="594" r_length="185" r_score="0.876"/>
          </exon>
          <intron i_serial="6">
            <gDNA_intron_boundary i_start="4639" i_stop="4983" i_length="345">
              <donor d_prob="0.000" d_score="0.86"/>
              <acceptor a_prob="0.991" a_score="0.76"/>
            </gDNA_intron_boundary>
          </intron>
          <exon e_serial="7">
            <gDNA_exon_boundary g_start="4984" g_stop="5306" g_length="323"/>
            <reference_exon_boundary r_type="cDNA" r_start="595" r_stop="935" r_length="341" r_score="0.728"/>
          </exon>
          <intron i_serial="7">
            <gDNA_intron_boundary i_start="5307" i_stop="6002" i_length="696">
              <donor d_prob="0.000" d_score="0.76"/>
              <acceptor a_prob="0.999" a_score="0"/>
            </gDNA_intron_boundary>
          </intron>
          <exon e_serial="8">
            <gDNA_exon_boundary g_start="6003" g_stop="6029" g_length="27"/>
            <reference_exon_boundary r_type="cDNA" r_start="936" r_stop="960" r_length="25" r_score="0.556"/>
          </exon>
          <intron i_serial="8">
            <gDNA_intron_boundary i_start="6030" i_stop="6468" i_length="439">
              <donor d_prob="0.134" d_score="0"/>
              <acceptor a_prob="0.830" a_score="0"/>
            </gDNA_intron_boundary>
          </intron>
          <exon e_serial="9">
            <gDNA_exon_boundary g_start="6469" g_stop="6486" g_length="18"/>
            <reference_exon_boundary r_type="cDNA" r_start="961" r_stop="976" r_length="16" r_score="0.556"/>
          </exon>
          <intron i_serial="9">
            <gDNA_intron_boundary i_start="6487" i_stop="7542" i_length="1056">
              <donor d_prob="0.000" d_score="0"/>
              <acceptor a_prob="1.000" a_score="0.48"/>
            </gDNA_intron_boundary>
          </intron>
          <exon e_serial="10">
            <gDNA_exon_boundary g_start="7543" g_stop="7603" g_length="61"/>
            <reference_exon_boundary r_type="cDNA" r_start="977" r_stop="1031" r_length="55" r_score="0.541"/>
          </exon>
        </exon-intron_info>
        <MATCH_line gen_id="AC037426" gen_strand="+" ref_id="32991008" ref_strand="+">
          <total_alignment_score>0.770</total_alignment_score>
          <cumulative_length_of_scored_exons>914</cumulative_length_of_scored_exons>
          <coverage percentage="0.727" high_type="C"/>
        </MATCH_line>
        <PGS_line>
          <gDNA gen_id="AC037426" gen_strand="+"/>
          <rDNA rDNA_id="32991008" rDNA_strand="+"/>
          <gDNA_exon_coordinates>
            <exon e_start="1998" e_stop="2002"/>
            <exon e_start="3082" e_stop="3109"/>
            <exon e_start="3652" e_stop="3693"/>
            <exon e_start="3990" e_stop="4104"/>
            <exon e_start="4208" e_stop="4317"/>
            <exon e_start="4454" e_stop="4638"/>
            <exon e_start="4984" e_stop="5306"/>
            <exon e_start="6003" e_stop="6029"/>
            <exon e_start="6469" e_stop="6486"/>
            <exon e_start="7543" e_stop="7603"/>
          </gDNA_exon_coordinates>
        </PGS_line>
        <alignment>
          <genome_strand>GGCAGGTTTGTTTCAGCACACTTAAGGGCCTGTTCAGATTGTAGCCAAAATAAACCTAAAATTTTGGCAAGATAGCAATATTGACAAAATTTTGATAGGATTTCTTATGTATTTACCAAATTTGGTAACAAACTAAACGTGATATTTTTTAGCAACTTTGCTAAAAGATGGTATGGTTGAAAATGACATCAAAGTGAACAGGCCCTTACAGTACTGAGTTACCAACTAGCAAATGCATTTTTACACTGTAGAGATCGTAAATCTGTAACTAAGATAAGATATGTTTTACAATGCTCTTTGCTAATTGTAGGACCAAATTTTTAGATAATGGAAATGGATTACATCTCCGACTTCTGTCAAAAGACACACAGCCATAAGTTTAATAGTAATAAAAATGCAAGATAAAAGTAAATCAAAATGAGAAATAAGGTGATGGGACAAATCCCCAACTCCCCTTTATTATTGACTAGCGTTAAACCACATAAAATTTTTTAGCTAACAATTCTTATGTAACTACGCCACCCATAGTGGAATAAGAGACCCTTGGCTACCGATTTCAAAAGTGTAGCACCATTGCGCATAGTATCATGCTCTGTAGGACCAAATATATATTGTTTATCTTTTTCAATCCAATACGTACATCAATTATTGGTAATATAATTTTTTTCCTCTATGACTAGTAGAAGAGTAGAACTCATAAATTACTGTAGCTCTTAAGATCACTTCCACTGACAATAGTAGTGGCAGTAGAATACTATAAGTAGAAAGCCCTATAAAGGTACTCACCGGTTAAAGATTTGTAAACCCTTTTATCTGGTTCATGATATGTTGCAAGAGTATGGTGCATGTCTTTTATTTTTCCCTCAATGAGTTTGTAACAGTAAAAAACTCATCAGTCCCATTAATTTTATAAGTTGAACAGACCAAAAACTAAAGTCAAGTTTTTTTTTTTAATGCAAGAAGGGGAAAAAAGAACTGGGGGGAAAGACAATCGCATCTCTGTCTCTCTAAAAAAAACTCAATCCAGTTGTGATCCGTGTGTCCTAAAACTTAGGGACGGCTTCTGCATGCATTCACTTTGCAGCGCATGCATGTTGCAACCACTACGCTGCGTATCCTAGTTTTAAATGAGCAACAGCACGGCATGATAATTGCATCTATCAATGTGGAATCGTACGTACCATTGTCCATTGATTCACCAGAAAAACACACATAAACGGACTATATATGCCCCCCTGCAATCTGCAGAGCAACTTCCTCTGCTGGTACCTATAGAGCTCAGATAATTGCAGTGGGTATATATCACTGTATAAGAATATACGACTAGTAGGATTTGGTAATTAATTGCGCGTACAAATATGTCTCAGAGGATCATTACACATGATTGGTTCCAATAATGCCCCGTGTTTTGATTGCAGAACCGGCCATCTGTTCCTACTCCAAATTAATACAGTAATACCACCACTACTACTACCATCCAGACAGTGAGACAGAGCAGTGTACATTTCTGAAATTTAGAAGCAGTGAGCAGGTAGCAGGTATGTATACTGTCCATAACTAACCTGAGATAACTGCCAAGGCGTGATCCCAATTTTTTAATAGTGTTCCGTTTCAGAAATCACTTTCTTTAATACAGTGCACTCGTGAACTGAAGAAGCCTCCCATTTTTCTCCATTCCGTTGCATGATTTGCTCCGGTTAGCCATGTGACCCCTAACCAAAGCACGTCGGGTGCAACGACCGGTGATGGCGATCGCGTCGCCTTCTCCTCTCTCCGGCCGCCTATAAATTCGGCGCCAATGTGCACCTCTCCGACCACCAAAACAAAGCTCAGAATCCTACCTGACTAGTACTACCACTACTAGCTAGTAGCGAGCTACTCTCTCTGGTCATCAAGCTTTGAGTGGTTGGAGTGGTGGCAGCTATGGCTTTTTCCATCTCCAAGAAGGCTGCAGTTGCTGCACTCTTCTCCTTCCTTGTTGTCACCTGCGTCGCCGGCGCCAGGCCGGGGAACTTCAGCGCCTCCGACTTCACCGCCGA--TC-CCAACTGGGAAGTCGCCAGGGCCACCTGGTACGGCGCTCCCACCGGCGCCGGCCCTGACGACGATGGTACGTTTGCCGGTGCACCTCGGCGACTGATCATTCCATCGAGATGAACCAATTACGTTGTATAATTGAACTGTTATAAATAAGTGTGGTGTTGATGCTGCAGGCGGTGCTTGCGGGTTCAAGAACACCAACCAGTACCCGTTCTCGTCGATGACCTCCTGCGGCAACGAGCCTATCTTCAAGGACGGGAAGGGCTGTGGCTCATGCTACCAGGTACACTAAAGATTCAGCTCAAATTTGCAATGACGACGGGCGTTGAGCCGTTGATGCGAAGCGACTGATCGAGACGTAGGTATTCACAGTGTTGTTGACTGTTTGTTGCTGGTGCATGGCTTCTTTTTTTCTTCAGATAAGATGCGTCAACCACCCTGCCTGCTCCGGCAACCCGGAGACGGTGATCATCACCGACATGAACTACTACCCCGTTTCCAAGTACCACTTCGACCTGAGCGGCACGGCGTTCGGCGCCATGGCCAAGCCGGGGCAGAACGACCAGCTCCGCCACGCCGGCATCATCGACATCCAGTTCAAGAGGTAATAGTTTAGTAGTAGGCTAGTAGCTCCTGCAGGCTGCACGAACAGAAGCATCATCATGGCCACCCCTTGCCTTGCAGTTGCTAGCTTGTGCCGTCGTGGAGCCCTCGTACTTTTGGGTGCAAACCCGACAGCGACATTGCTTGTATGTCCTCCGGGACCCAAGCAGATTCTGATCGCACAAATACCACTAAAACTCTTTTAATTAAGTACATGCAGCCGCTTTACAATTTGTCGCCTCTGCCTGTCATCACCTACTACTATACTGCCTTGCATACTCACTCTGAATTAATCTGATAAGAATGTAACACTAACACATGGATTGTTGGGGGTTTGGCCATGCAGGGTGCCGTGCAACTTCCCTGGGCTGAAGGTGACGTTCCACGTGGAGGAGGGGTCGAACCCGGTGTACTTCGCGGTGCTGGTTGAGTACGAGGACGGCGACGGCGACGTGGTGCAGGTGGATCTCATGGAGGCCAA-----C-T-------C-CCA--GTCG--TGGACGCCGATGCGCGAGTCGTGGGGCTCCATCTGGAGGCTCGACTCCAACCACCGCCTCACGGCGCCCTTCTCGCTCCGCATCACCAACGAGTCCGGCAAGCAGCTCGTCGCCAGCCAGGTCATCCCGGCCAACTGGGCCCCCATGGCCGTCTACCGTTCTTTCGTCCAGTACAGCAGCTAAGCCAATGATCAAGAACAAGCATAATTCATGCCTACTATAGCAGCAGCAGAAGCAGCATTAGCTACTATACATACCTCTACGTACGACATTTGAGATCGATCGTTTGGCCATTTTTATCTGCTCGGGTATTGATTAGCTCTCCCTCGGTATTGTATGGATTTGCATGGATGGTTCATTAATCTGTCATCAGGAGTTCGTTTTGAGTAGGTGAGACGTCGGTTGTTGGGTGTCATATAGACATCGCTCGGTGTCTTGAGGTTGAGAGTGGGATAAGGAGGAGGCAAAGTTTGCATGTGCTGTCCCGCCCACTCTCACTGTACCAGTGTCACTGTTTGTGTAACCAGAACAAAGGTCATAAATTATACTACTAGTATACAGTTTGCTGCCTGGCATTCAGTATGATCAATGCTTCCATTTCTCACCTGTGCCTTCTCCTTGTCTGATGCACAGTAGTGGTACTCCTCTTCAATCTTCATGAACATGCAGTTTATTGTGTGGTATCCAGCTGGATCTTTTGCTTCTGTATGTCTCTCAATCTAAAATATATATATCTCCAAAATCTATCTTGTGTACGTGCCTTTGTAAATGCCCTAACCGCCGTATCTGTTCGTTTCACTTTATCACTTTCGCTATTTCGATCAAAGCTGACTCAATGCATGCACTCTACTATCTGACTCACTTTTGCTATTAGGAATACGATCCTGACCTCCTAACCGACGTCCTGCTCCGGTGGAAAGACTTCTGAATAAGATTATTAAGACCTGGAGGTTGAAAAAGGTGAATGAATTGATTTACTACAAACTGAAAGGATCTGACTTGGAATGTTGCTCTGCCTTTCCAGAATTTTAAAATGAAGGAACATTTGCAAATTCTGGTGACCTATATTTATTGATAAAAAAAGTTCCTTAAAGTTTGGTTTCTTCTCTTTTCTGGTGGATTCTAGAAATCCTGAAAAAGAACATCATAATTTCCTGCAACGACCAAAGCACGTACGTATTAGGAGTACTTAATTGCAGTGGCTGTGCTTCCACTGAACGCAAAGGATACTAATCCCACAACACAATACAAGTCCTTTTCACTCCAAAGTTTTCATTTTCCTTTTCGTAACAAAATCTATAACCGTGATACATGGTGATGATGAACGAGCCGTTAACTAGACATGCGAGCAGTCAACGGCGCCGCAAAAGTTCACCCACCGAGGGACCTACTGGATTTTCGCCGTAATTACGGGCGTCGAACTGACTGAACCTGATTGTAAGGTTTGGTTAGACTAGTAATTTGTCTTCAACAAAAAACTGAATACTTGAAGTTAGTACTCGTAACTTATATGTACGTTTGGACATTAGGCTACCAATTTGTCTTCAACCAAAATGCTTGATGAACTTTGTTACACTAGAGAAAGGTGTAGAGAAAAACGAAAAGGAAGATGTGCTAGCTCTGTTCGGATGCATGGATAATAGCGGAAGCAAATGTTCACCGATGCTTTTGCTTTTCTCTTGTGAGGAGAGGAAACCGCCGAAAGGGACGTCAACCTCCGACCCTTTCTTTTTTTTTTCTTTTTCTCCGTTTGTCTCAACAGTTAACCGCGGAAAGGGACAAAGTAACTGACTCATGATGGATTCGGGCGCATGTGCGGGCGATAAGTGGGATGCCGACGGCTGCGCTGCGCTGCGTTGCACTCGTCTCGTCGCCTCTCCGCGCGCATGTGAGGTCCAGGGCCACCACCACGTACGCTCGCTTGCAGCTGCAGCGGCGACCGCAACCCAACCACAACCGCTCTCCCCGCTCCCGGCCGGTGCAACCACGATCGAGGAGCCGGCAAGCGAGATGGCGCCATCACCCTCTCTCGCACCGGATTCCGGGGCCGCGCGCGCGCGCAGCCGCGCCAGCCCTGCCGATCTCACCAGCTATAGCTTGTGTTTTGCGCGGAGAGCGCTACGGCTCGGACCGTTCGGCATCACACCAAAAATCGGACCGTTCGGCTTGTGTTTTGCTTGCGCTGCTGCTTGCATACTCTCTCTCCCTCTCCCTCCTATTACACGTGCCTAATTTTTTTCCTCAAATTGTAAATATTTTTCTCCAAAATTATATATCTGATCAAAATTTCAATTATACCATTAGAATTTTGCACAAATACTTAATTATGTTGAAATATTTTTAAATCGGACGTTACAAATCGTGTGTTCAATATTTTTTTCAAATATCGAATGCTGCTCTTCGTCTGTATGCAGGGACGCGTTGGAGGGGCAAGGTTGTCGCATGCATGCATGCAGGAGTAGAGCTGGCTGCCAA</genome_strand>
            <mrna_strand>GGCAG.......................................................................................................................................................................................................................................................................................................................................................................................................................................................................................................................................................................................................................................................................................................................................................................................................................................................................................................................................................................................................................................................................................................................C-CA-GAATGG-GCAGCAAGGTCGCTGC..............................................................................................................................................................................................................................................................................................................................................................................................................................................................................................................................................................AATCCTCGCGATTCTGTCCGTGCTCGTGG-TGCATGGCTCTT........................................................................................................................................................................................................................................................................................................GCAAGGGGCA-TCCTGTGAACTACAACGTCTCCGACGCCTCCGCCTACGGCTCCGGCTGGCTCCCTGCCCGGGCAACCTGGTATGGCGCTCCCACCGGCGCCGGCCCTGACGACAACG.......................................................................................................GCGGCGCTTGCGGGTTCAAGAACGTGAACCAGTACCCATTCTCGTCCATGACCTCCTGCGGCAACGAGCCCATCTTCAAGGACGGCAAGGGCTGCGGCTCATGCTACCAG........................................................................................................................................ATCAGGTGCAACAAGGACCCGTCGTGCTCGGGCAACATCGAGACGGTGATCATCACCGACATGAACTACTACCCCGTGGCCAGGTACCACTTCGACCTGAGCGGCACGGCGTTCGGCGCCATGGCCAAGCCGGGGCTCAACGACAAGCTCCGCCACTCGGGCATCATCGACATCCAGTTCAGGCG.........................................................................................................................................................................................................................................................................................................................................................CGTCCCCTGCAACTACCCGGGCCTCAAGATCAACTTCCACGTCGAGGAGGGCTCCAACCCGGTGTACTTCGCCGTGCTCGTCGAGTACGAGGACCTCGACGGCGACGTCGTGCAGGTCGACCTCATGGAGTCCAAGTCGGCGTACGGCGGCGCCACCGGCGTCTGGACGCCGATGAGGGAGTCGTGGGGCTCCATCTGGCGCCTCGACTCCAACCACCGCCTCCAGGCGCCCTTCTCCCTCCGCATCCGCAGCGACTCCGGCAAGACGCTCGTCGCCAACAACGTCATCCCGGCGAACTGGTCCCCCAACTCCAACTACCGCTCCATCGTCCAGTTCAGCT........................................................................................................................................................................................................................................................................................................................................................................................................................................................................................................................................................................................................................................................................................................................AGAT-CAATCATCCACTGCTGATCGA-.......................................................................................................................................................................................................................................................................................................................................................................................................................................................ATATGGAATCA-T-ATTG................................................................................................................................................................................................................................................................................................................................................................................................................................................................................................................................................................................................................................................................................................................................................................................................................................................................................................................................................................................................................................................................................................GCTCGCGATCGA-TCG-ATCG--ATCG-ATTAGTTTATTCTCTACTACTGCT-GCTGCAAA</mrna_strand>
        </alignment>
        <hqPGS_line>
          <hqgDNA gen_id="AC037426" gen_strand="+"/>
          <hqrDNA rDNA_id="32991008" rDNA_strand="+"/>
          <hqgDNA_exon_coordinates>
            <hqexon e_start="3652" e_stop="3693"/>
            <hqexon e_start="3990" e_stop="4104"/>
            <hqexon e_start="4208" e_stop="4317"/>
            <hqexon e_start="4454" e_stop="4638"/>
            <hqexon e_start="4984" e_stop="5306"/>
          </hqgDNA_exon_coordinates>
        </hqPGS_line>
      </predicted_gene_structure>
    </spliced_alignment>
    <spliced_alignment xmlns="http://www.genomethreader.org/GTH_output/alignment_module/spliced_alignment/">
      <reference ref_file="/home/vbrendel/RICE/CDNADIR/OScdna" ref_id="32989406" ref_strand="+" ref_description="32989406">
        <seq>ATCAAACCACACACCAGACAATACTTACTACCACTACTACTGCTGCTGCTGCCAGTTCTAGCTAGCCTACTGCTCTTCTCCGAGCTGAAGATTTTTCGAGCTAGCTAGGATGGCAGCCAGAATGGGCAGCAAGGTCGCTGCAATCCTCGCGATTCTGTCCGTGCTCGTGGTGCATGGCTCTTGCAAGGGGCATCCTGTGAACTACAACGTCTCCGACGCCTCCGCCTACGGCTCCGGCTGGCTCCCTGCCCGGGCAACCTGGTATGGCGCTCCCACCGGCGCCGGCCCTGACGACAACGGCGGCGCTTGCGGGTTCAAGAACGTGAACCAGTACCCATTCTCGTCCATGACCTCCTGCGGCAACGAGCCCATCTTCAAGGACGGCAAGGGCTGCGGCTCATGCTACCAGATCAGGTGCAACAAGGACCCGTCGTGCTCGGGCAACATCGAGACGGTGATCATCACCGACATGAACTACTACCCCGTGGCCAGGTACCACTTCGACCTGAGCGGCACGGCGTTCGGCGCCATGGCCAAGCCGGGGCTCAACGACAAGCTCCGCCACTCGGGCATCATCGACATCCAGTTCAGGCGCGTCCCCTGCAACTACCCGGGCCTCAAGATCAACTTCCACGTCGAGGAGGGCTCCAACCCGGTGTACTTCGCCGTGCTCGTCGAGTACGAGGACCTCGACGGCGACGTCGTGCAGGTCGACCTCATGGAGTCCAAGTCGGCGTACGGCGGCGCCACCGGCGTCTGGACGCCGATGAGGGAGTCGTGGGGCTCCATCTGGCGCCTCGACTCCAACCACCGCCTCCAGGCGCCCTTCTCCCTCCGCATCCGCAGCGACTCCGGCAAGACGCTCGTCGCCAACAACGTCATCCCGGCGAACTGGTCCCCCAACTCCAACTACCGCTCCATCGTCCAGTTCAGCTAGATCAATCATCCACTGCTGATCGAATATGGAATCATATTGGCTCGCGATCGATCGATCGATCGATTAGTTTATTCTCTACTACTGCTGCTGCAAAATTTGCGTGGGATTGAGGTGTTTTTTTTTATTAGGCGAGGCCTCATGTGCTGTCTGGTCTAGTGTGTGAAGTGGTGAAGTGATGCATGTGTGGGAAAATGGAGGAGGGGCACAGTAATACAGTATGTGCATGTGCTCTCCCGCCCACTGTCACTGTACTACCCAGTGCTTTGTAACCAAATCTTAAGGCTACAGAATTATAAATACAATGCTTAAGTTAATTACCT</seq>
      </reference>
      <gDNA_segment>
        <template temp_file="Information cannot be resolved." temp_id="AC037426" temp_strand="+" temp_description="AC037426">
          <position start="1953" stop="8454"/>
        </template>
      </gDNA_segment>
      <predicted_gene_structure>
        <exon-intron_info>
          <exon e_serial="1">
            <gDNA_exon_boundary g_start="1998" g_stop="2002" g_length="5"/>
            <reference_exon_boundary r_type="cDNA" r_start="112" r_stop="116" r_length="5" r_score="1.000"/>
          </exon>
          <intron i_serial="1">
            <gDNA_intron_boundary i_start="2003" i_stop="3081" i_length="1079">
              <donor d_prob="0.988" d_score="0"/>
              <acceptor a_prob="0.917" a_score="0"/>
            </gDNA_intron_boundary>
          </intron>
          <exon e_serial="2">
            <gDNA_exon_boundary g_start="3082" g_stop="3109" g_length="28"/>
            <reference_exon_boundary r_type="cDNA" r_start="117" r_stop="141" r_length="25" r_score="0.643"/>
          </exon>
          <intron i_serial="2">
            <gDNA_intron_boundary i_start="3110" i_stop="3651" i_length="542">
              <donor d_prob="0.900" d_score="0"/>
              <acceptor a_prob="0.000" a_score="0.57"/>
            </gDNA_intron_boundary>
          </intron>
          <exon e_serial="3">
            <gDNA_exon_boundary g_start="3652" g_stop="3693" g_length="42"/>
            <reference_exon_boundary r_type="cDNA" r_start="142" r_stop="182" r_length="41" r_score="0.571"/>
          </exon>
          <intron i_serial="3">
            <gDNA_intron_boundary i_start="3694" i_stop="3989" i_length="296">
              <donor d_prob="0.898" d_score="0.57"/>
              <acceptor a_prob="0.000" a_score="0.58"/>
            </gDNA_intron_boundary>
          </intron>
          <exon e_serial="4">
            <gDNA_exon_boundary g_start="3990" g_stop="4104" g_length="115"/>
            <reference_exon_boundary r_type="cDNA" r_start="183" r_stop="299" r_length="117" r_score="0.696"/>
          </exon>
          <intron i_serial="4">
            <gDNA_intron_boundary i_start="4105" i_stop="4207" i_length="103">
              <donor d_prob="0.894" d_score="0.90"/>
              <acceptor a_prob="0.990" a_score="0.88"/>
            </gDNA_intron_boundary>
          </intron>
          <exon e_serial="5">
            <gDNA_exon_boundary g_start="4208" g_stop="4317" g_length="110"/>
            <reference_exon_boundary r_type="cDNA" r_start="300" r_stop="409" r_length="110" r_score="0.918"/>
          </exon>
          <intron i_serial="5">
            <gDNA_intron_boundary i_start="4318" i_stop="4453" i_length="136">
              <donor d_prob="1.000" d_score="0.94"/>
              <acceptor a_prob="0.999" a_score="0.74"/>
            </gDNA_intron_boundary>
          </intron>
          <exon e_serial="6">
            <gDNA_exon_boundary g_start="4454" g_stop="4638" g_length="185"/>
            <reference_exon_boundary r_type="cDNA" r_start="410" r_stop="594" r_length="185" r_score="0.876"/>
          </exon>
          <intron i_serial="6">
            <gDNA_intron_boundary i_start="4639" i_stop="4983" i_length="345">
              <donor d_prob="0.000" d_score="0.86"/>
              <acceptor a_prob="0.991" a_score="0.76"/>
            </gDNA_intron_boundary>
          </intron>
          <exon e_serial="7">
            <gDNA_exon_boundary g_start="4984" g_stop="5306" g_length="323"/>
            <reference_exon_boundary r_type="cDNA" r_start="595" r_stop="935" r_length="341" r_score="0.728"/>
          </exon>
          <intron i_serial="7">
            <gDNA_intron_boundary i_start="5307" i_stop="6002" i_length="696">
              <donor d_prob="0.000" d_score="0.76"/>
              <acceptor a_prob="0.999" a_score="0"/>
            </gDNA_intron_boundary>
          </intron>
          <exon e_serial="8">
            <gDNA_exon_boundary g_start="6003" g_stop="6029" g_length="27"/>
            <reference_exon_boundary r_type="cDNA" r_start="936" r_stop="960" r_length="25" r_score="0.556"/>
          </exon>
          <intron i_serial="8">
            <gDNA_intron_boundary i_start="6030" i_stop="6468" i_length="439">
              <donor d_prob="0.134" d_score="0"/>
              <acceptor a_prob="0.830" a_score="0"/>
            </gDNA_intron_boundary>
          </intron>
          <exon e_serial="9">
            <gDNA_exon_boundary g_start="6469" g_stop="6486" g_length="18"/>
            <reference_exon_boundary r_type="cDNA" r_start="961" r_stop="976" r_length="16" r_score="0.556"/>
          </exon>
          <intron i_serial="9">
            <gDNA_intron_boundary i_start="6487" i_stop="7542" i_length="1056">
              <donor d_prob="0.000" d_score="0"/>
              <acceptor a_prob="1.000" a_score="0.48"/>
            </gDNA_intron_boundary>
          </intron>
          <exon e_serial="10">
            <gDNA_exon_boundary g_start="7543" g_stop="7603" g_length="61"/>
            <reference_exon_boundary r_type="cDNA" r_start="977" r_stop="1031" r_length="55" r_score="0.541"/>
          </exon>
        </exon-intron_info>
        <MATCH_line gen_id="AC037426" gen_strand="+" ref_id="32989406" ref_strand="+">
          <total_alignment_score>0.770</total_alignment_score>
          <cumulative_length_of_scored_exons>914</cumulative_length_of_scored_exons>
          <coverage percentage="0.727" high_type="C"/>
        </MATCH_line>
        <PGS_line>
          <gDNA gen_id="AC037426" gen_strand="+"/>
          <rDNA rDNA_id="32989406" rDNA_strand="+"/>
          <gDNA_exon_coordinates>
            <exon e_start="1998" e_stop="2002"/>
            <exon e_start="3082" e_stop="3109"/>
            <exon e_start="3652" e_stop="3693"/>
            <exon e_start="3990" e_stop="4104"/>
            <exon e_start="4208" e_stop="4317"/>
            <exon e_start="4454" e_stop="4638"/>
            <exon e_start="4984" e_stop="5306"/>
            <exon e_start="6003" e_stop="6029"/>
            <exon e_start="6469" e_stop="6486"/>
            <exon e_start="7543" e_stop="7603"/>
          </gDNA_exon_coordinates>
        </PGS_line>
        <alignment>
          <genome_strand>GGCAGGTTTGTTTCAGCACACTTAAGGGCCTGTTCAGATTGTAGCCAAAATAAACCTAAAATTTTGGCAAGATAGCAATATTGACAAAATTTTGATAGGATTTCTTATGTATTTACCAAATTTGGTAACAAACTAAACGTGATATTTTTTAGCAACTTTGCTAAAAGATGGTATGGTTGAAAATGACATCAAAGTGAACAGGCCCTTACAGTACTGAGTTACCAACTAGCAAATGCATTTTTACACTGTAGAGATCGTAAATCTGTAACTAAGATAAGATATGTTTTACAATGCTCTTTGCTAATTGTAGGACCAAATTTTTAGATAATGGAAATGGATTACATCTCCGACTTCTGTCAAAAGACACACAGCCATAAGTTTAATAGTAATAAAAATGCAAGATAAAAGTAAATCAAAATGAGAAATAAGGTGATGGGACAAATCCCCAACTCCCCTTTATTATTGACTAGCGTTAAACCACATAAAATTTTTTAGCTAACAATTCTTATGTAACTACGCCACCCATAGTGGAATAAGAGACCCTTGGCTACCGATTTCAAAAGTGTAGCACCATTGCGCATAGTATCATGCTCTGTAGGACCAAATATATATTGTTTATCTTTTTCAATCCAATACGTACATCAATTATTGGTAATATAATTTTTTTCCTCTATGACTAGTAGAAGAGTAGAACTCATAAATTACTGTAGCTCTTAAGATCACTTCCACTGACAATAGTAGTGGCAGTAGAATACTATAAGTAGAAAGCCCTATAAAGGTACTCACCGGTTAAAGATTTGTAAACCCTTTTATCTGGTTCATGATATGTTGCAAGAGTATGGTGCATGTCTTTTATTTTTCCCTCAATGAGTTTGTAACAGTAAAAAACTCATCAGTCCCATTAATTTTATAAGTTGAACAGACCAAAAACTAAAGTCAAGTTTTTTTTTTTAATGCAAGAAGGGGAAAAAAGAACTGGGGGGAAAGACAATCGCATCTCTGTCTCTCTAAAAAAAACTCAATCCAGTTGTGATCCGTGTGTCCTAAAACTTAGGGACGGCTTCTGCATGCATTCACTTTGCAGCGCATGCATGTTGCAACCACTACGCTGCGTATCCTAGTTTTAAATGAGCAACAGCACGGCATGATAATTGCATCTATCAATGTGGAATCGTACGTACCATTGTCCATTGATTCACCAGAAAAACACACATAAACGGACTATATATGCCCCCCTGCAATCTGCAGAGCAACTTCCTCTGCTGGTACCTATAGAGCTCAGATAATTGCAGTGGGTATATATCACTGTATAAGAATATACGACTAGTAGGATTTGGTAATTAATTGCGCGTACAAATATGTCTCAGAGGATCATTACACATGATTGGTTCCAATAATGCCCCGTGTTTTGATTGCAGAACCGGCCATCTGTTCCTACTCCAAATTAATACAGTAATACCACCACTACTACTACCATCCAGACAGTGAGACAGAGCAGTGTACATTTCTGAAATTTAGAAGCAGTGAGCAGGTAGCAGGTATGTATACTGTCCATAACTAACCTGAGATAACTGCCAAGGCGTGATCCCAATTTTTTAATAGTGTTCCGTTTCAGAAATCACTTTCTTTAATACAGTGCACTCGTGAACTGAAGAAGCCTCCCATTTTTCTCCATTCCGTTGCATGATTTGCTCCGGTTAGCCATGTGACCCCTAACCAAAGCACGTCGGGTGCAACGACCGGTGATGGCGATCGCGTCGCCTTCTCCTCTCTCCGGCCGCCTATAAATTCGGCGCCAATGTGCACCTCTCCGACCACCAAAACAAAGCTCAGAATCCTACCTGACTAGTACTACCACTACTAGCTAGTAGCGAGCTACTCTCTCTGGTCATCAAGCTTTGAGTGGTTGGAGTGGTGGCAGCTATGGCTTTTTCCATCTCCAAGAAGGCTGCAGTTGCTGCACTCTTCTCCTTCCTTGTTGTCACCTGCGTCGCCGGCGCCAGGCCGGGGAACTTCAGCGCCTCCGACTTCACCGCCGA--TC-CCAACTGGGAAGTCGCCAGGGCCACCTGGTACGGCGCTCCCACCGGCGCCGGCCCTGACGACGATGGTACGTTTGCCGGTGCACCTCGGCGACTGATCATTCCATCGAGATGAACCAATTACGTTGTATAATTGAACTGTTATAAATAAGTGTGGTGTTGATGCTGCAGGCGGTGCTTGCGGGTTCAAGAACACCAACCAGTACCCGTTCTCGTCGATGACCTCCTGCGGCAACGAGCCTATCTTCAAGGACGGGAAGGGCTGTGGCTCATGCTACCAGGTACACTAAAGATTCAGCTCAAATTTGCAATGACGACGGGCGTTGAGCCGTTGATGCGAAGCGACTGATCGAGACGTAGGTATTCACAGTGTTGTTGACTGTTTGTTGCTGGTGCATGGCTTCTTTTTTTCTTCAGATAAGATGCGTCAACCACCCTGCCTGCTCCGGCAACCCGGAGACGGTGATCATCACCGACATGAACTACTACCCCGTTTCCAAGTACCACTTCGACCTGAGCGGCACGGCGTTCGGCGCCATGGCCAAGCCGGGGCAGAACGACCAGCTCCGCCACGCCGGCATCATCGACATCCAGTTCAAGAGGTAATAGTTTAGTAGTAGGCTAGTAGCTCCTGCAGGCTGCACGAACAGAAGCATCATCATGGCCACCCCTTGCCTTGCAGTTGCTAGCTTGTGCCGTCGTGGAGCCCTCGTACTTTTGGGTGCAAACCCGACAGCGACATTGCTTGTATGTCCTCCGGGACCCAAGCAGATTCTGATCGCACAAATACCACTAAAACTCTTTTAATTAAGTACATGCAGCCGCTTTACAATTTGTCGCCTCTGCCTGTCATCACCTACTACTATACTGCCTTGCATACTCACTCTGAATTAATCTGATAAGAATGTAACACTAACACATGGATTGTTGGGGGTTTGGCCATGCAGGGTGCCGTGCAACTTCCCTGGGCTGAAGGTGACGTTCCACGTGGAGGAGGGGTCGAACCCGGTGTACTTCGCGGTGCTGGTTGAGTACGAGGACGGCGACGGCGACGTGGTGCAGGTGGATCTCATGGAGGCCAA-----C-T-------C-CCA--GTCG--TGGACGCCGATGCGCGAGTCGTGGGGCTCCATCTGGAGGCTCGACTCCAACCACCGCCTCACGGCGCCCTTCTCGCTCCGCATCACCAACGAGTCCGGCAAGCAGCTCGTCGCCAGCCAGGTCATCCCGGCCAACTGGGCCCCCATGGCCGTCTACCGTTCTTTCGTCCAGTACAGCAGCTAAGCCAATGATCAAGAACAAGCATAATTCATGCCTACTATAGCAGCAGCAGAAGCAGCATTAGCTACTATACATACCTCTACGTACGACATTTGAGATCGATCGTTTGGCCATTTTTATCTGCTCGGGTATTGATTAGCTCTCCCTCGGTATTGTATGGATTTGCATGGATGGTTCATTAATCTGTCATCAGGAGTTCGTTTTGAGTAGGTGAGACGTCGGTTGTTGGGTGTCATATAGACATCGCTCGGTGTCTTGAGGTTGAGAGTGGGATAAGGAGGAGGCAAAGTTTGCATGTGCTGTCCCGCCCACTCTCACTGTACCAGTGTCACTGTTTGTGTAACCAGAACAAAGGTCATAAATTATACTACTAGTATACAGTTTGCTGCCTGGCATTCAGTATGATCAATGCTTCCATTTCTCACCTGTGCCTTCTCCTTGTCTGATGCACAGTAGTGGTACTCCTCTTCAATCTTCATGAACATGCAGTTTATTGTGTGGTATCCAGCTGGATCTTTTGCTTCTGTATGTCTCTCAATCTAAAATATATATATCTCCAAAATCTATCTTGTGTACGTGCCTTTGTAAATGCCCTAACCGCCGTATCTGTTCGTTTCACTTTATCACTTTCGCTATTTCGATCAAAGCTGACTCAATGCATGCACTCTACTATCTGACTCACTTTTGCTATTAGGAATACGATCCTGACCTCCTAACCGACGTCCTGCTCCGGTGGAAAGACTTCTGAATAAGATTATTAAGACCTGGAGGTTGAAAAAGGTGAATGAATTGATTTACTACAAACTGAAAGGATCTGACTTGGAATGTTGCTCTGCCTTTCCAGAATTTTAAAATGAAGGAACATTTGCAAATTCTGGTGACCTATATTTATTGATAAAAAAAGTTCCTTAAAGTTTGGTTTCTTCTCTTTTCTGGTGGATTCTAGAAATCCTGAAAAAGAACATCATAATTTCCTGCAACGACCAAAGCACGTACGTATTAGGAGTACTTAATTGCAGTGGCTGTGCTTCCACTGAACGCAAAGGATACTAATCCCACAACACAATACAAGTCCTTTTCACTCCAAAGTTTTCATTTTCCTTTTCGTAACAAAATCTATAACCGTGATACATGGTGATGATGAACGAGCCGTTAACTAGACATGCGAGCAGTCAACGGCGCCGCAAAAGTTCACCCACCGAGGGACCTACTGGATTTTCGCCGTAATTACGGGCGTCGAACTGACTGAACCTGATTGTAAGGTTTGGTTAGACTAGTAATTTGTCTTCAACAAAAAACTGAATACTTGAAGTTAGTACTCGTAACTTATATGTACGTTTGGACATTAGGCTACCAATTTGTCTTCAACCAAAATGCTTGATGAACTTTGTTACACTAGAGAAAGGTGTAGAGAAAAACGAAAAGGAAGATGTGCTAGCTCTGTTCGGATGCATGGATAATAGCGGAAGCAAATGTTCACCGATGCTTTTGCTTTTCTCTTGTGAGGAGAGGAAACCGCCGAAAGGGACGTCAACCTCCGACCCTTTCTTTTTTTTTTCTTTTTCTCCGTTTGTCTCAACAGTTAACCGCGGAAAGGGACAAAGTAACTGACTCATGATGGATTCGGGCGCATGTGCGGGCGATAAGTGGGATGCCGACGGCTGCGCTGCGCTGCGTTGCACTCGTCTCGTCGCCTCTCCGCGCGCATGTGAGGTCCAGGGCCACCACCACGTACGCTCGCTTGCAGCTGCAGCGGCGACCGCAACCCAACCACAACCGCTCTCCCCGCTCCCGGCCGGTGCAACCACGATCGAGGAGCCGGCAAGCGAGATGGCGCCATCACCCTCTCTCGCACCGGATTCCGGGGCCGCGCGCGCGCGCAGCCGCGCCAGCCCTGCCGATCTCACCAGCTATAGCTTGTGTTTTGCGCGGAGAGCGCTACGGCTCGGACCGTTCGGCATCACACCAAAAATCGGACCGTTCGGCTTGTGTTTTGCTTGCGCTGCTGCTTGCATACTCTCTCTCCCTCTCCCTCCTATTACACGTGCCTAATTTTTTTCCTCAAATTGTAAATATTTTTCTCCAAAATTATATATCTGATCAAAATTTCAATTATACCATTAGAATTTTGCACAAATACTTAATTATGTTGAAATATTTTTAAATCGGACGTTACAAATCGTGTGTTCAATATTTTTTTCAAATATCGAATGCTGCTCTTCGTCTGTATGCAGGGACGCGTTGGAGGGGCAAGGTTGTCGCATGCATGCATGCAGGAGTAGAGCTGGCTGCCAA</genome_strand>
            <mrna_strand>GGCAG.......................................................................................................................................................................................................................................................................................................................................................................................................................................................................................................................................................................................................................................................................................................................................................................................................................................................................................................................................................................................................................................................................................................................C-CA-GAATGG-GCAGCAAGGTCGCTGC..............................................................................................................................................................................................................................................................................................................................................................................................................................................................................................................................................................AATCCTCGCGATTCTGTCCGTGCTCGTGG-TGCATGGCTCTT........................................................................................................................................................................................................................................................................................................GCAAGGGGCA-TCCTGTGAACTACAACGTCTCCGACGCCTCCGCCTACGGCTCCGGCTGGCTCCCTGCCCGGGCAACCTGGTATGGCGCTCCCACCGGCGCCGGCCCTGACGACAACG.......................................................................................................GCGGCGCTTGCGGGTTCAAGAACGTGAACCAGTACCCATTCTCGTCCATGACCTCCTGCGGCAACGAGCCCATCTTCAAGGACGGCAAGGGCTGCGGCTCATGCTACCAG........................................................................................................................................ATCAGGTGCAACAAGGACCCGTCGTGCTCGGGCAACATCGAGACGGTGATCATCACCGACATGAACTACTACCCCGTGGCCAGGTACCACTTCGACCTGAGCGGCACGGCGTTCGGCGCCATGGCCAAGCCGGGGCTCAACGACAAGCTCCGCCACTCGGGCATCATCGACATCCAGTTCAGGCG.........................................................................................................................................................................................................................................................................................................................................................CGTCCCCTGCAACTACCCGGGCCTCAAGATCAACTTCCACGTCGAGGAGGGCTCCAACCCGGTGTACTTCGCCGTGCTCGTCGAGTACGAGGACCTCGACGGCGACGTCGTGCAGGTCGACCTCATGGAGTCCAAGTCGGCGTACGGCGGCGCCACCGGCGTCTGGACGCCGATGAGGGAGTCGTGGGGCTCCATCTGGCGCCTCGACTCCAACCACCGCCTCCAGGCGCCCTTCTCCCTCCGCATCCGCAGCGACTCCGGCAAGACGCTCGTCGCCAACAACGTCATCCCGGCGAACTGGTCCCCCAACTCCAACTACCGCTCCATCGTCCAGTTCAGCT........................................................................................................................................................................................................................................................................................................................................................................................................................................................................................................................................................................................................................................................................................................................AGAT-CAATCATCCACTGCTGATCGA-.......................................................................................................................................................................................................................................................................................................................................................................................................................................................ATATGGAATCA-T-ATTG................................................................................................................................................................................................................................................................................................................................................................................................................................................................................................................................................................................................................................................................................................................................................................................................................................................................................................................................................................................................................................................................................................GCTCGCGATCGA-TCG-ATCG--ATCG-ATTAGTTTATTCTCTACTACTGCT-GCTGCAAA</mrna_strand>
        </alignment>
        <hqPGS_line>
          <hqgDNA gen_id="AC037426" gen_strand="+"/>
          <hqrDNA rDNA_id="32989406" rDNA_strand="+"/>
          <hqgDNA_exon_coordinates>
            <hqexon e_start="3652" e_stop="3693"/>
            <hqexon e_start="3990" e_stop="4104"/>
            <hqexon e_start="4208" e_stop="4317"/>
            <hqexon e_start="4454" e_stop="4638"/>
            <hqexon e_start="4984" e_stop="5306"/>
          </hqgDNA_exon_coordinates>
        </hqPGS_line>
      </predicted_gene_structure>
    </spliced_alignment>
    <spliced_alignment xmlns="http://www.genomethreader.org/GTH_output/alignment_module/spliced_alignment/">
      <reference ref_file="/home/vbrendel/RICE/CDNADIR/OScdna" ref_id="32986937" ref_strand="+" ref_description="32986937">
        <seq>TGAACCATCAAACCACACACCAGACAATACTTACTACCACTACTACTGCTGCTGCTGCCAGTTCTAGCTAGCCTACTGCTCTTCTCCGAGCTGAAGATTTTTCGAGCTAGCTAGGATGGCAGCCAGAATGGGCAGCAAGGTCGCTGCAATCCTCGCGATTCTGTCCGTGCTCGTGGTGCATGGCTCTTGCAAGGGGCATCCTGTGAACTACAACGTCTCCGACGCCTCCGCCTACGGCTCCGGCTGGCTCCCTGCCCGGGCAACCTGGTATGGCGCTCCCACCGGCGCCGGCCCTGACGACAACGGCGGCGCTTGCGGGTTCAAGAACGTGAACCAGTAACCATTCTCGTCCATGACCTCCTGCGGCAACGAGCCCATCTTCAAGGACGGCAAGGGCTGCGGCTCATGCTACCAGATCAGGTGCAACAAGGACCCGTCGTGCTCGGGCAACATCGAGACGGTGATCATCACCGACATGAACTACTACCCCGTGGCCAGGTACCACTTCGACCTGAGCGGCACGGCGTTCGGCGCCATGGCCAAGCCGGGGCTCAACGACAAGCTCCGCCACTCGGGCATCATCGACATCCAGTTCAGGCGCGTCCCCTGCAACTACCCGGGCCTCAAGATCAACTTCCACGTCGAGGAGGGCTCCAACCCGGTGTACTTCGCCGTGCTCGTCGAGTACGAGGACCTCGACGGCGACGTCGTGCAGGTCGACCTCATGGAGTCCAAGTCGGCGTACGGCGGCGCCACCGGCGTCTGGACGCCGATGAGGGAGTCGTGGGGCTCCATCTGGCGCCTCGACTCCAACCACCGCCTCCAGGCGCCCTTCTCCCTCCGCATCCGCAGCGACTCCGGCAAGACGCTCGTCGCCAACAACGTCATCCCGGCGAACTGGTCCCCCAACTCCAACTACCGCTCCATCGTCCAGTTCAGCTAGATCAATCATCCACTGCTGATCGAATATGGAATCATATTGGCTCGCGATCGATCGATCGATCGATTAGTTTATTCTCTACTACTGCTGCTGCAAAATTTGCGTGGGATTGAGGTGTTTTTTTTTATTAGGCGAGGCCTCATGTGCTGTCTGGTCTAGTGTGTGAAGTGGTGAAGTGATGCATGTGTGGGAAAATGGAGGAGGGGCACAGTAATACAGTATGTGCATGTGCTCTCCCGCCCACTGTCACTGTACTACCCAGTGCTTTGTAACCAAATCTTAAGGCTACAGAATTATAAATACAATGCTTAAGTTAATTACCT</seq>
      </reference>
      <gDNA_segment>
        <template temp_file="Information cannot be resolved." temp_id="AC037426" temp_strand="+" temp_description="AC037426">
          <position start="1923" stop="8454"/>
        </template>
      </gDNA_segment>
      <predicted_gene_structure>
        <exon-intron_info>
          <exon e_serial="1">
            <gDNA_exon_boundary g_start="1998" g_stop="2002" g_length="5"/>
            <reference_exon_boundary r_type="cDNA" r_start="118" r_stop="122" r_length="5" r_score="1.000"/>
          </exon>
          <intron i_serial="1">
            <gDNA_intron_boundary i_start="2003" i_stop="3081" i_length="1079">
              <donor d_prob="0.988" d_score="0"/>
              <acceptor a_prob="0.917" a_score="0"/>
            </gDNA_intron_boundary>
          </intron>
          <exon e_serial="2">
            <gDNA_exon_boundary g_start="3082" g_stop="3109" g_length="28"/>
            <reference_exon_boundary r_type="cDNA" r_start="123" r_stop="147" r_length="25" r_score="0.643"/>
          </exon>
          <intron i_serial="2">
            <gDNA_intron_boundary i_start="3110" i_stop="3651" i_length="542">
              <donor d_prob="0.900" d_score="0"/>
              <acceptor a_prob="0.000" a_score="0.57"/>
            </gDNA_intron_boundary>
          </intron>
          <exon e_serial="3">
            <gDNA_exon_boundary g_start="3652" g_stop="3693" g_length="42"/>
            <reference_exon_boundary r_type="cDNA" r_start="148" r_stop="188" r_length="41" r_score="0.571"/>
          </exon>
          <intron i_serial="3">
            <gDNA_intron_boundary i_start="3694" i_stop="3989" i_length="296">
              <donor d_prob="0.898" d_score="0.57"/>
              <acceptor a_prob="0.000" a_score="0.58"/>
            </gDNA_intron_boundary>
          </intron>
          <exon e_serial="4">
            <gDNA_exon_boundary g_start="3990" g_stop="4104" g_length="115"/>
            <reference_exon_boundary r_type="cDNA" r_start="189" r_stop="305" r_length="117" r_score="0.696"/>
          </exon>
          <intron i_serial="4">
            <gDNA_intron_boundary i_start="4105" i_stop="4207" i_length="103">
              <donor d_prob="0.894" d_score="0.90"/>
              <acceptor a_prob="0.990" a_score="0.86"/>
            </gDNA_intron_boundary>
          </intron>
          <exon e_serial="5">
            <gDNA_exon_boundary g_start="4208" g_stop="4317" g_length="110"/>
            <reference_exon_boundary r_type="cDNA" r_start="306" r_stop="415" r_length="110" r_score="0.909"/>
          </exon>
          <intron i_serial="5">
            <gDNA_intron_boundary i_start="4318" i_stop="4453" i_length="136">
              <donor d_prob="1.000" d_score="0.94"/>
              <acceptor a_prob="0.999" a_score="0.74"/>
            </gDNA_intron_boundary>
          </intron>
          <exon e_serial="6">
            <gDNA_exon_boundary g_start="4454" g_stop="4638" g_length="185"/>
            <reference_exon_boundary r_type="cDNA" r_start="416" r_stop="600" r_length="185" r_score="0.876"/>
          </exon>
          <intron i_serial="6">
            <gDNA_intron_boundary i_start="4639" i_stop="4983" i_length="345">
              <donor d_prob="0.000" d_score="0.86"/>
              <acceptor a_prob="0.991" a_score="0.76"/>
            </gDNA_intron_boundary>
          </intron>
          <exon e_serial="7">
            <gDNA_exon_boundary g_start="4984" g_stop="5306" g_length="323"/>
            <reference_exon_boundary r_type="cDNA" r_start="601" r_stop="941" r_length="341" r_score="0.728"/>
          </exon>
          <intron i_serial="7">
            <gDNA_intron_boundary i_start="5307" i_stop="6002" i_length="696">
              <donor d_prob="0.000" d_score="0.76"/>
              <acceptor a_prob="0.999" a_score="0"/>
            </gDNA_intron_boundary>
          </intron>
          <exon e_serial="8">
            <gDNA_exon_boundary g_start="6003" g_stop="6029" g_length="27"/>
            <reference_exon_boundary r_type="cDNA" r_start="942" r_stop="966" r_length="25" r_score="0.556"/>
          </exon>
          <intron i_serial="8">
            <gDNA_intron_boundary i_start="6030" i_stop="6468" i_length="439">
              <donor d_prob="0.134" d_score="0"/>
              <acceptor a_prob="0.830" a_score="0"/>
            </gDNA_intron_boundary>
          </intron>
          <exon e_serial="9">
            <gDNA_exon_boundary g_start="6469" g_stop="6486" g_length="18"/>
            <reference_exon_boundary r_type="cDNA" r_start="967" r_stop="982" r_length="16" r_score="0.556"/>
          </exon>
          <intron i_serial="9">
            <gDNA_intron_boundary i_start="6487" i_stop="7542" i_length="1056">
              <donor d_prob="0.000" d_score="0"/>
              <acceptor a_prob="1.000" a_score="0.48"/>
            </gDNA_intron_boundary>
          </intron>
          <exon e_serial="10">
            <gDNA_exon_boundary g_start="7543" g_stop="7603" g_length="61"/>
            <reference_exon_boundary r_type="cDNA" r_start="983" r_stop="1037" r_length="55" r_score="0.541"/>
          </exon>
        </exon-intron_info>
        <MATCH_line gen_id="AC037426" gen_strand="+" ref_id="32986937" ref_strand="+">
          <total_alignment_score>0.768</total_alignment_score>
          <cumulative_length_of_scored_exons>914</cumulative_length_of_scored_exons>
          <coverage percentage="0.724" high_type="C"/>
        </MATCH_line>
        <PGS_line>
          <gDNA gen_id="AC037426" gen_strand="+"/>
          <rDNA rDNA_id="32986937" rDNA_strand="+"/>
          <gDNA_exon_coordinates>
            <exon e_start="1998" e_stop="2002"/>
            <exon e_start="3082" e_stop="3109"/>
            <exon e_start="3652" e_stop="3693"/>
            <exon e_start="3990" e_stop="4104"/>
            <exon e_start="4208" e_stop="4317"/>
            <exon e_start="4454" e_stop="4638"/>
            <exon e_start="4984" e_stop="5306"/>
            <exon e_start="6003" e_stop="6029"/>
            <exon e_start="6469" e_stop="6486"/>
            <exon e_start="7543" e_stop="7603"/>
          </gDNA_exon_coordinates>
        </PGS_line>
        <alignment>
          <genome_strand>GGCAGGTTTGTTTCAGCACACTTAAGGGCCTGTTCAGATTGTAGCCAAAATAAACCTAAAATTTTGGCAAGATAGCAATATTGACAAAATTTTGATAGGATTTCTTATGTATTTACCAAATTTGGTAACAAACTAAACGTGATATTTTTTAGCAACTTTGCTAAAAGATGGTATGGTTGAAAATGACATCAAAGTGAACAGGCCCTTACAGTACTGAGTTACCAACTAGCAAATGCATTTTTACACTGTAGAGATCGTAAATCTGTAACTAAGATAAGATATGTTTTACAATGCTCTTTGCTAATTGTAGGACCAAATTTTTAGATAATGGAAATGGATTACATCTCCGACTTCTGTCAAAAGACACACAGCCATAAGTTTAATAGTAATAAAAATGCAAGATAAAAGTAAATCAAAATGAGAAATAAGGTGATGGGACAAATCCCCAACTCCCCTTTATTATTGACTAGCGTTAAACCACATAAAATTTTTTAGCTAACAATTCTTATGTAACTACGCCACCCATAGTGGAATAAGAGACCCTTGGCTACCGATTTCAAAAGTGTAGCACCATTGCGCATAGTATCATGCTCTGTAGGACCAAATATATATTGTTTATCTTTTTCAATCCAATACGTACATCAATTATTGGTAATATAATTTTTTTCCTCTATGACTAGTAGAAGAGTAGAACTCATAAATTACTGTAGCTCTTAAGATCACTTCCACTGACAATAGTAGTGGCAGTAGAATACTATAAGTAGAAAGCCCTATAAAGGTACTCACCGGTTAAAGATTTGTAAACCCTTTTATCTGGTTCATGATATGTTGCAAGAGTATGGTGCATGTCTTTTATTTTTCCCTCAATGAGTTTGTAACAGTAAAAAACTCATCAGTCCCATTAATTTTATAAGTTGAACAGACCAAAAACTAAAGTCAAGTTTTTTTTTTTAATGCAAGAAGGGGAAAAAAGAACTGGGGGGAAAGACAATCGCATCTCTGTCTCTCTAAAAAAAACTCAATCCAGTTGTGATCCGTGTGTCCTAAAACTTAGGGACGGCTTCTGCATGCATTCACTTTGCAGCGCATGCATGTTGCAACCACTACGCTGCGTATCCTAGTTTTAAATGAGCAACAGCACGGCATGATAATTGCATCTATCAATGTGGAATCGTACGTACCATTGTCCATTGATTCACCAGAAAAACACACATAAACGGACTATATATGCCCCCCTGCAATCTGCAGAGCAACTTCCTCTGCTGGTACCTATAGAGCTCAGATAATTGCAGTGGGTATATATCACTGTATAAGAATATACGACTAGTAGGATTTGGTAATTAATTGCGCGTACAAATATGTCTCAGAGGATCATTACACATGATTGGTTCCAATAATGCCCCGTGTTTTGATTGCAGAACCGGCCATCTGTTCCTACTCCAAATTAATACAGTAATACCACCACTACTACTACCATCCAGACAGTGAGACAGAGCAGTGTACATTTCTGAAATTTAGAAGCAGTGAGCAGGTAGCAGGTATGTATACTGTCCATAACTAACCTGAGATAACTGCCAAGGCGTGATCCCAATTTTTTAATAGTGTTCCGTTTCAGAAATCACTTTCTTTAATACAGTGCACTCGTGAACTGAAGAAGCCTCCCATTTTTCTCCATTCCGTTGCATGATTTGCTCCGGTTAGCCATGTGACCCCTAACCAAAGCACGTCGGGTGCAACGACCGGTGATGGCGATCGCGTCGCCTTCTCCTCTCTCCGGCCGCCTATAAATTCGGCGCCAATGTGCACCTCTCCGACCACCAAAACAAAGCTCAGAATCCTACCTGACTAGTACTACCACTACTAGCTAGTAGCGAGCTACTCTCTCTGGTCATCAAGCTTTGAGTGGTTGGAGTGGTGGCAGCTATGGCTTTTTCCATCTCCAAGAAGGCTGCAGTTGCTGCACTCTTCTCCTTCCTTGTTGTCACCTGCGTCGCCGGCGCCAGGCCGGGGAACTTCAGCGCCTCCGACTTCACCGCCGA--TC-CCAACTGGGAAGTCGCCAGGGCCACCTGGTACGGCGCTCCCACCGGCGCCGGCCCTGACGACGATGGTACGTTTGCCGGTGCACCTCGGCGACTGATCATTCCATCGAGATGAACCAATTACGTTGTATAATTGAACTGTTATAAATAAGTGTGGTGTTGATGCTGCAGGCGGTGCTTGCGGGTTCAAGAACACCAACCAGTACCCGTTCTCGTCGATGACCTCCTGCGGCAACGAGCCTATCTTCAAGGACGGGAAGGGCTGTGGCTCATGCTACCAGGTACACTAAAGATTCAGCTCAAATTTGCAATGACGACGGGCGTTGAGCCGTTGATGCGAAGCGACTGATCGAGACGTAGGTATTCACAGTGTTGTTGACTGTTTGTTGCTGGTGCATGGCTTCTTTTTTTCTTCAGATAAGATGCGTCAACCACCCTGCCTGCTCCGGCAACCCGGAGACGGTGATCATCACCGACATGAACTACTACCCCGTTTCCAAGTACCACTTCGACCTGAGCGGCACGGCGTTCGGCGCCATGGCCAAGCCGGGGCAGAACGACCAGCTCCGCCACGCCGGCATCATCGACATCCAGTTCAAGAGGTAATAGTTTAGTAGTAGGCTAGTAGCTCCTGCAGGCTGCACGAACAGAAGCATCATCATGGCCACCCCTTGCCTTGCAGTTGCTAGCTTGTGCCGTCGTGGAGCCCTCGTACTTTTGGGTGCAAACCCGACAGCGACATTGCTTGTATGTCCTCCGGGACCCAAGCAGATTCTGATCGCACAAATACCACTAAAACTCTTTTAATTAAGTACATGCAGCCGCTTTACAATTTGTCGCCTCTGCCTGTCATCACCTACTACTATACTGCCTTGCATACTCACTCTGAATTAATCTGATAAGAATGTAACACTAACACATGGATTGTTGGGGGTTTGGCCATGCAGGGTGCCGTGCAACTTCCCTGGGCTGAAGGTGACGTTCCACGTGGAGGAGGGGTCGAACCCGGTGTACTTCGCGGTGCTGGTTGAGTACGAGGACGGCGACGGCGACGTGGTGCAGGTGGATCTCATGGAGGCCAA-----C-T-------C-CCA--GTCG--TGGACGCCGATGCGCGAGTCGTGGGGCTCCATCTGGAGGCTCGACTCCAACCACCGCCTCACGGCGCCCTTCTCGCTCCGCATCACCAACGAGTCCGGCAAGCAGCTCGTCGCCAGCCAGGTCATCCCGGCCAACTGGGCCCCCATGGCCGTCTACCGTTCTTTCGTCCAGTACAGCAGCTAAGCCAATGATCAAGAACAAGCATAATTCATGCCTACTATAGCAGCAGCAGAAGCAGCATTAGCTACTATACATACCTCTACGTACGACATTTGAGATCGATCGTTTGGCCATTTTTATCTGCTCGGGTATTGATTAGCTCTCCCTCGGTATTGTATGGATTTGCATGGATGGTTCATTAATCTGTCATCAGGAGTTCGTTTTGAGTAGGTGAGACGTCGGTTGTTGGGTGTCATATAGACATCGCTCGGTGTCTTGAGGTTGAGAGTGGGATAAGGAGGAGGCAAAGTTTGCATGTGCTGTCCCGCCCACTCTCACTGTACCAGTGTCACTGTTTGTGTAACCAGAACAAAGGTCATAAATTATACTACTAGTATACAGTTTGCTGCCTGGCATTCAGTATGATCAATGCTTCCATTTCTCACCTGTGCCTTCTCCTTGTCTGATGCACAGTAGTGGTACTCCTCTTCAATCTTCATGAACATGCAGTTTATTGTGTGGTATCCAGCTGGATCTTTTGCTTCTGTATGTCTCTCAATCTAAAATATATATATCTCCAAAATCTATCTTGTGTACGTGCCTTTGTAAATGCCCTAACCGCCGTATCTGTTCGTTTCACTTTATCACTTTCGCTATTTCGATCAAAGCTGACTCAATGCATGCACTCTACTATCTGACTCACTTTTGCTATTAGGAATACGATCCTGACCTCCTAACCGACGTCCTGCTCCGGTGGAAAGACTTCTGAATAAGATTATTAAGACCTGGAGGTTGAAAAAGGTGAATGAATTGATTTACTACAAACTGAAAGGATCTGACTTGGAATGTTGCTCTGCCTTTCCAGAATTTTAAAATGAAGGAACATTTGCAAATTCTGGTGACCTATATTTATTGATAAAAAAAGTTCCTTAAAGTTTGGTTTCTTCTCTTTTCTGGTGGATTCTAGAAATCCTGAAAAAGAACATCATAATTTCCTGCAACGACCAAAGCACGTACGTATTAGGAGTACTTAATTGCAGTGGCTGTGCTTCCACTGAACGCAAAGGATACTAATCCCACAACACAATACAAGTCCTTTTCACTCCAAAGTTTTCATTTTCCTTTTCGTAACAAAATCTATAACCGTGATACATGGTGATGATGAACGAGCCGTTAACTAGACATGCGAGCAGTCAACGGCGCCGCAAAAGTTCACCCACCGAGGGACCTACTGGATTTTCGCCGTAATTACGGGCGTCGAACTGACTGAACCTGATTGTAAGGTTTGGTTAGACTAGTAATTTGTCTTCAACAAAAAACTGAATACTTGAAGTTAGTACTCGTAACTTATATGTACGTTTGGACATTAGGCTACCAATTTGTCTTCAACCAAAATGCTTGATGAACTTTGTTACACTAGAGAAAGGTGTAGAGAAAAACGAAAAGGAAGATGTGCTAGCTCTGTTCGGATGCATGGATAATAGCGGAAGCAAATGTTCACCGATGCTTTTGCTTTTCTCTTGTGAGGAGAGGAAACCGCCGAAAGGGACGTCAACCTCCGACCCTTTCTTTTTTTTTTCTTTTTCTCCGTTTGTCTCAACAGTTAACCGCGGAAAGGGACAAAGTAACTGACTCATGATGGATTCGGGCGCATGTGCGGGCGATAAGTGGGATGCCGACGGCTGCGCTGCGCTGCGTTGCACTCGTCTCGTCGCCTCTCCGCGCGCATGTGAGGTCCAGGGCCACCACCACGTACGCTCGCTTGCAGCTGCAGCGGCGACCGCAACCCAACCACAACCGCTCTCCCCGCTCCCGGCCGGTGCAACCACGATCGAGGAGCCGGCAAGCGAGATGGCGCCATCACCCTCTCTCGCACCGGATTCCGGGGCCGCGCGCGCGCGCAGCCGCGCCAGCCCTGCCGATCTCACCAGCTATAGCTTGTGTTTTGCGCGGAGAGCGCTACGGCTCGGACCGTTCGGCATCACACCAAAAATCGGACCGTTCGGCTTGTGTTTTGCTTGCGCTGCTGCTTGCATACTCTCTCTCCCTCTCCCTCCTATTACACGTGCCTAATTTTTTTCCTCAAATTGTAAATATTTTTCTCCAAAATTATATATCTGATCAAAATTTCAATTATACCATTAGAATTTTGCACAAATACTTAATTATGTTGAAATATTTTTAAATCGGACGTTACAAATCGTGTGTTCAATATTTTTTTCAAATATCGAATGCTGCTCTTCGTCTGTATGCAGGGACGCGTTGGAGGGGCAAGGTTGTCGCATGCATGCATGCAGGAGTAGAGCTGGCTGCCAA</genome_strand>
            <mrna_strand>GGCAG.......................................................................................................................................................................................................................................................................................................................................................................................................................................................................................................................................................................................................................................................................................................................................................................................................................................................................................................................................................................................................................................................................................................................C-CA-GAATGG-GCAGCAAGGTCGCTGC..............................................................................................................................................................................................................................................................................................................................................................................................................................................................................................................................................................AATCCTCGCGATTCTGTCCGTGCTCGTGG-TGCATGGCTCTT........................................................................................................................................................................................................................................................................................................GCAAGGGGCA-TCCTGTGAACTACAACGTCTCCGACGCCTCCGCCTACGGCTCCGGCTGGCTCCCTGCCCGGGCAACCTGGTATGGCGCTCCCACCGGCGCCGGCCCTGACGACAACG.......................................................................................................GCGGCGCTTGCGGGTTCAAGAACGTGAACCAGTAACCATTCTCGTCCATGACCTCCTGCGGCAACGAGCCCATCTTCAAGGACGGCAAGGGCTGCGGCTCATGCTACCAG........................................................................................................................................ATCAGGTGCAACAAGGACCCGTCGTGCTCGGGCAACATCGAGACGGTGATCATCACCGACATGAACTACTACCCCGTGGCCAGGTACCACTTCGACCTGAGCGGCACGGCGTTCGGCGCCATGGCCAAGCCGGGGCTCAACGACAAGCTCCGCCACTCGGGCATCATCGACATCCAGTTCAGGCG.........................................................................................................................................................................................................................................................................................................................................................CGTCCCCTGCAACTACCCGGGCCTCAAGATCAACTTCCACGTCGAGGAGGGCTCCAACCCGGTGTACTTCGCCGTGCTCGTCGAGTACGAGGACCTCGACGGCGACGTCGTGCAGGTCGACCTCATGGAGTCCAAGTCGGCGTACGGCGGCGCCACCGGCGTCTGGACGCCGATGAGGGAGTCGTGGGGCTCCATCTGGCGCCTCGACTCCAACCACCGCCTCCAGGCGCCCTTCTCCCTCCGCATCCGCAGCGACTCCGGCAAGACGCTCGTCGCCAACAACGTCATCCCGGCGAACTGGTCCCCCAACTCCAACTACCGCTCCATCGTCCAGTTCAGCT........................................................................................................................................................................................................................................................................................................................................................................................................................................................................................................................................................................................................................................................................................................................AGAT-CAATCATCCACTGCTGATCGA-.......................................................................................................................................................................................................................................................................................................................................................................................................................................................ATATGGAATCA-T-ATTG................................................................................................................................................................................................................................................................................................................................................................................................................................................................................................................................................................................................................................................................................................................................................................................................................................................................................................................................................................................................................................................................................................GCTCGCGATCGA-TCG-ATCG--ATCG-ATTAGTTTATTCTCTACTACTGCT-GCTGCAAA</mrna_strand>
        </alignment>
        <hqPGS_line>
          <hqgDNA gen_id="AC037426" gen_strand="+"/>
          <hqrDNA rDNA_id="32986937" rDNA_strand="+"/>
          <hqgDNA_exon_coordinates>
            <hqexon e_start="3652" e_stop="3693"/>
            <hqexon e_start="3990" e_stop="4104"/>
            <hqexon e_start="4208" e_stop="4317"/>
            <hqexon e_start="4454" e_stop="4638"/>
            <hqexon e_start="4984" e_stop="5306"/>
          </hqgDNA_exon_coordinates>
        </hqPGS_line>
      </predicted_gene_structure>
    </spliced_alignment>
    <spliced_alignment xmlns="http://www.genomethreader.org/GTH_output/alignment_module/spliced_alignment/">
      <reference ref_file="/home/vbrendel/RICE/CDNADIR/OScdna" ref_id="32986168" ref_strand="+" ref_description="32986168">
        <seq>GACCAAAACAAAGCTCAGAATCCTACCTGACTAGTACTACCACTACTAGCTAGTAGCGAGCTACTCTCTCTGGTCATCAAGCTTTGAGTGGTTGGAGTGGTGGCAGCTATGGCTTTTTCCATCTCCAAGAAGGCTGCAGTTGCTGCACTCTTCTCCTTCCTTGTTGTCACCTGCGTCGCCGGCGCCAGGCCGGGGAACTTCAGCGCCTCCGACTTCACCGCCGATCCCAACTGGGAAGTCGCCAGGGCCACCTGGTACGGCGCTCCCACCGGCGCCGGCCCTGACGACGATGGCGGTGCTTGCGGGTTCAAGAACACCAACCAGTACCCGTTCTCGTCGATGACCTCCTGCGGCAACGAGCCTATCTTCAAGGACGGGAAGGGCTGTGGCTCATGCTACCAGATAAGATGCGTCAACCACCCTGCCTGCTCCGGCAACCCGGAGACGGTGATCATCACCGACATGAACTACTACCCCGTTTCCAAGTACCACTTCGACCTGAGCGGCACGGCGTTCGGCGCCATGGCCAAGCCGGGGCAGAACGACCAGCTCCGCCACGCCGGCATCATCGACATCCAGTTCAAGAGGGTGCCGTGCAACTTCCCTGGGCTGAAGGTGACGTTCCACGTGGAGGAGGGGTCGAACCCGGTGTACTTCGCGGTGCTGGTTGAGTACGAGGACGGCGACGGCGACGTGGTGCAGGTGGATCTCATGGAGGCCAACTCCCAGTCGTGGACGCCGATGCGCGAGTCGTGGGGCTCCATCTGGAGGCTCGACTCCAACCACCGCCTCACGGCGCCCTTCTCGCTCCGCATCACCAACGAGTCCGGCAAGCAGCTCGTCGCCAGCCAGGTCATCCCGGCCAACTGGGCCCCCATGGCCGTCTACCGTTCTTTCGTCCAGTACAGCAGCTAAGCCAATGATCAAGAACAAGCATAATTCATGCCTACTATAGCAGCAGCAGAAGCAGCATTAGCTACTATACATACCTCTACGTACGACATTTGAGATCGATCGTTTGGCCATTTTTATCTGCTCGGGTATTGATTAGCTCTCCCTCGGTATTGTATGGATTTGCATGGATGGTTCATTAATCTGTCATCAGGAGTTCGTTTTGAGTAGGTGAGACGTCGGTTGTTGGGTGTCATATAGACATCGCTCGGTGTCTTGAGGTTGAGAGTGGGATAAGGAGGAGGCAAAGTTTGCATGTGCTGTCCCGCCCACTCTCACTGTACCAGTGTCACTGTTTGTGTAACCAGAACAAAGGTCATAAATTATACTACTAGTATACAGTTTGCTGCCTGGCATTCAGC</seq>
      </reference>
      <gDNA_segment>
        <template temp_file="Information cannot be resolved." temp_id="AC037426" temp_strand="+" temp_description="AC037426">
          <position start="3509" stop="6018"/>
        </template>
      </gDNA_segment>
      <predicted_gene_structure>
        <exon-intron_info>
          <exon e_serial="1">
            <gDNA_exon_boundary g_start="3814" g_stop="4104" g_length="291"/>
            <reference_exon_boundary r_type="cDNA" r_start="2" r_stop="292" r_length="291" r_score="1.000"/>
          </exon>
          <intron i_serial="1">
            <gDNA_intron_boundary i_start="4105" i_stop="4207" i_length="103">
              <donor d_prob="0.894" d_score="1.00"/>
              <acceptor a_prob="0.990" a_score="1.00"/>
            </gDNA_intron_boundary>
          </intron>
          <exon e_serial="2">
            <gDNA_exon_boundary g_start="4208" g_stop="4317" g_length="110"/>
            <reference_exon_boundary r_type="cDNA" r_start="293" r_stop="402" r_length="110" r_score="1.000"/>
          </exon>
          <intron i_serial="2">
            <gDNA_intron_boundary i_start="4318" i_stop="4453" i_length="136">
              <donor d_prob="1.000" d_score="1.00"/>
              <acceptor a_prob="0.999" a_score="1.00"/>
            </gDNA_intron_boundary>
          </intron>
          <exon e_serial="3">
            <gDNA_exon_boundary g_start="4454" g_stop="4638" g_length="185"/>
            <reference_exon_boundary r_type="cDNA" r_start="403" r_stop="587" r_length="185" r_score="1.000"/>
          </exon>
          <intron i_serial="3">
            <gDNA_intron_boundary i_start="4639" i_stop="4983" i_length="345">
              <donor d_prob="0.000" d_score="1.00"/>
              <acceptor a_prob="0.991" a_score="1.00"/>
            </gDNA_intron_boundary>
          </intron>
          <exon e_serial="4">
            <gDNA_exon_boundary g_start="4984" g_stop="5708" g_length="725"/>
            <reference_exon_boundary r_type="cDNA" r_start="588" r_stop="1312" r_length="725" r_score="1.000"/>
          </exon>
        </exon-intron_info>
        <MATCH_line gen_id="AC037426" gen_strand="+" ref_id="32986168" ref_strand="+">
          <total_alignment_score>1.000</total_alignment_score>
          <cumulative_length_of_scored_exons>1311</cumulative_length_of_scored_exons>
          <coverage percentage="0.998" high_type="C"/>
        </MATCH_line>
        <PGS_line>
          <gDNA gen_id="AC037426" gen_strand="+"/>
          <rDNA rDNA_id="32986168" rDNA_strand="+"/>
          <gDNA_exon_coordinates>
            <exon e_start="3814" e_stop="4104"/>
            <exon e_start="4208" e_stop="4317"/>
            <exon e_start="4454" e_stop="4638"/>
            <exon e_start="4984" e_stop="5708"/>
          </gDNA_exon_coordinates>
        </PGS_line>
        <alignment>
          <genome_strand>ACCAAAACAAAGCTCAGAATCCTACCTGACTAGTACTACCACTACTAGCTAGTAGCGAGCTACTCTCTCTGGTCATCAAGCTTTGAGTGGTTGGAGTGGTGGCAGCTATGGCTTTTTCCATCTCCAAGAAGGCTGCAGTTGCTGCACTCTTCTCCTTCCTTGTTGTCACCTGCGTCGCCGGCGCCAGGCCGGGGAACTTCAGCGCCTCCGACTTCACCGCCGATCCCAACTGGGAAGTCGCCAGGGCCACCTGGTACGGCGCTCCCACCGGCGCCGGCCCTGACGACGATGGTACGTTTGCCGGTGCACCTCGGCGACTGATCATTCCATCGAGATGAACCAATTACGTTGTATAATTGAACTGTTATAAATAAGTGTGGTGTTGATGCTGCAGGCGGTGCTTGCGGGTTCAAGAACACCAACCAGTACCCGTTCTCGTCGATGACCTCCTGCGGCAACGAGCCTATCTTCAAGGACGGGAAGGGCTGTGGCTCATGCTACCAGGTACACTAAAGATTCAGCTCAAATTTGCAATGACGACGGGCGTTGAGCCGTTGATGCGAAGCGACTGATCGAGACGTAGGTATTCACAGTGTTGTTGACTGTTTGTTGCTGGTGCATGGCTTCTTTTTTTCTTCAGATAAGATGCGTCAACCACCCTGCCTGCTCCGGCAACCCGGAGACGGTGATCATCACCGACATGAACTACTACCCCGTTTCCAAGTACCACTTCGACCTGAGCGGCACGGCGTTCGGCGCCATGGCCAAGCCGGGGCAGAACGACCAGCTCCGCCACGCCGGCATCATCGACATCCAGTTCAAGAGGTAATAGTTTAGTAGTAGGCTAGTAGCTCCTGCAGGCTGCACGAACAGAAGCATCATCATGGCCACCCCTTGCCTTGCAGTTGCTAGCTTGTGCCGTCGTGGAGCCCTCGTACTTTTGGGTGCAAACCCGACAGCGACATTGCTTGTATGTCCTCCGGGACCCAAGCAGATTCTGATCGCACAAATACCACTAAAACTCTTTTAATTAAGTACATGCAGCCGCTTTACAATTTGTCGCCTCTGCCTGTCATCACCTACTACTATACTGCCTTGCATACTCACTCTGAATTAATCTGATAAGAATGTAACACTAACACATGGATTGTTGGGGGTTTGGCCATGCAGGGTGCCGTGCAACTTCCCTGGGCTGAAGGTGACGTTCCACGTGGAGGAGGGGTCGAACCCGGTGTACTTCGCGGTGCTGGTTGAGTACGAGGACGGCGACGGCGACGTGGTGCAGGTGGATCTCATGGAGGCCAACTCCCAGTCGTGGACGCCGATGCGCGAGTCGTGGGGCTCCATCTGGAGGCTCGACTCCAACCACCGCCTCACGGCGCCCTTCTCGCTCCGCATCACCAACGAGTCCGGCAAGCAGCTCGTCGCCAGCCAGGTCATCCCGGCCAACTGGGCCCCCATGGCCGTCTACCGTTCTTTCGTCCAGTACAGCAGCTAAGCCAATGATCAAGAACAAGCATAATTCATGCCTACTATAGCAGCAGCAGAAGCAGCATTAGCTACTATACATACCTCTACGTACGACATTTGAGATCGATCGTTTGGCCATTTTTATCTGCTCGGGTATTGATTAGCTCTCCCTCGGTATTGTATGGATTTGCATGGATGGTTCATTAATCTGTCATCAGGAGTTCGTTTTGAGTAGGTGAGACGTCGGTTGTTGGGTGTCATATAGACATCGCTCGGTGTCTTGAGGTTGAGAGTGGGATAAGGAGGAGGCAAAGTTTGCATGTGCTGTCCCGCCCACTCTCACTGTACCAGTGTCACTGTTTGTGTAACCAGAACAAAGGTCATAAATTATACTACTAGTATACAGTTTGCTGCCTGGCATTCAG</genome_strand>
            <mrna_strand>ACCAAAACAAAGCTCAGAATCCTACCTGACTAGTACTACCACTACTAGCTAGTAGCGAGCTACTCTCTCTGGTCATCAAGCTTTGAGTGGTTGGAGTGGTGGCAGCTATGGCTTTTTCCATCTCCAAGAAGGCTGCAGTTGCTGCACTCTTCTCCTTCCTTGTTGTCACCTGCGTCGCCGGCGCCAGGCCGGGGAACTTCAGCGCCTCCGACTTCACCGCCGATCCCAACTGGGAAGTCGCCAGGGCCACCTGGTACGGCGCTCCCACCGGCGCCGGCCCTGACGACGATG.......................................................................................................GCGGTGCTTGCGGGTTCAAGAACACCAACCAGTACCCGTTCTCGTCGATGACCTCCTGCGGCAACGAGCCTATCTTCAAGGACGGGAAGGGCTGTGGCTCATGCTACCAG........................................................................................................................................ATAAGATGCGTCAACCACCCTGCCTGCTCCGGCAACCCGGAGACGGTGATCATCACCGACATGAACTACTACCCCGTTTCCAAGTACCACTTCGACCTGAGCGGCACGGCGTTCGGCGCCATGGCCAAGCCGGGGCAGAACGACCAGCTCCGCCACGCCGGCATCATCGACATCCAGTTCAAGAG.........................................................................................................................................................................................................................................................................................................................................................GGTGCCGTGCAACTTCCCTGGGCTGAAGGTGACGTTCCACGTGGAGGAGGGGTCGAACCCGGTGTACTTCGCGGTGCTGGTTGAGTACGAGGACGGCGACGGCGACGTGGTGCAGGTGGATCTCATGGAGGCCAACTCCCAGTCGTGGACGCCGATGCGCGAGTCGTGGGGCTCCATCTGGAGGCTCGACTCCAACCACCGCCTCACGGCGCCCTTCTCGCTCCGCATCACCAACGAGTCCGGCAAGCAGCTCGTCGCCAGCCAGGTCATCCCGGCCAACTGGGCCCCCATGGCCGTCTACCGTTCTTTCGTCCAGTACAGCAGCTAAGCCAATGATCAAGAACAAGCATAATTCATGCCTACTATAGCAGCAGCAGAAGCAGCATTAGCTACTATACATACCTCTACGTACGACATTTGAGATCGATCGTTTGGCCATTTTTATCTGCTCGGGTATTGATTAGCTCTCCCTCGGTATTGTATGGATTTGCATGGATGGTTCATTAATCTGTCATCAGGAGTTCGTTTTGAGTAGGTGAGACGTCGGTTGTTGGGTGTCATATAGACATCGCTCGGTGTCTTGAGGTTGAGAGTGGGATAAGGAGGAGGCAAAGTTTGCATGTGCTGTCCCGCCCACTCTCACTGTACCAGTGTCACTGTTTGTGTAACCAGAACAAAGGTCATAAATTATACTACTAGTATACAGTTTGCTGCCTGGCATTCAG</mrna_strand>
        </alignment>
        <hqPGS_line>
          <hqgDNA gen_id="AC037426" gen_strand="+"/>
          <hqrDNA rDNA_id="32986168" rDNA_strand="+"/>
          <hqgDNA_exon_coordinates>
            <hqexon e_start="3814" e_stop="4104"/>
            <hqexon e_start="4208" e_stop="4317"/>
            <hqexon e_start="4454" e_stop="4638"/>
            <hqexon e_start="4984" e_stop="5708"/>
          </hqgDNA_exon_coordinates>
        </hqPGS_line>
      </predicted_gene_structure>
    </spliced_alignment>
    <spliced_alignment xmlns="http://www.genomethreader.org/GTH_output/alignment_module/spliced_alignment/">
      <reference ref_file="/home/vbrendel/RICE/CDNADIR/OScdna" ref_id="32990527" ref_strand="+" ref_description="32990527">
        <seq>ACCAAAACAAAGCTCAGAATCCTACCTGACTAGTACTACCACTACTAGCTAGTAGCGAGCTACTCTCTCTGGTCATCAAGCTTTGAGTGGTTGGAGTGGTGGCAGCTATCTTCAAGGACGGGAAGGGCTGTGGCTCATGCTACCAGATAAGATGCGTCAACCACCCTGCCTGCTCCGGCAACCCGGAGACGGTGATCATCACCGACATGAACTACTACCCCGTTTCCAAGTACCACTTCGACCTGAGCGGCACGGCGTTCGGCGCCATGGCCAAGCCGGGGCAGAACGACCAGCTCCGCCACGCCGGCATCATCGACATCCAGTTCAAGAGGGTGCCGTGCAACTTCCCTGGGCTGAAGGTGACGTTCCACGTGGAGGAGGGGTCGAACCCGGTGTACTTCGCGGTGCTGGTTGAGTACGAGGACGGCGACGGCGACGTGGTGCAGGTGGATCTCATGGAGGCCAACTCCCAGTCGTGGACGCCGATGCGCGAGTCGTGGGGCTCCATCTGGAGGCTCGACTCCAACCACCGCCTCACGGCGCCCTTCTCGCTCCGCATCACCAACGAGTCCGGCAAGCAGCTCGTCGCCAGCCAGGTCATCCCGGCCAACTGGGCCCCCATGGCCGTCTACCGTTCTTTCGTCCAGTACAGCAGCTAAGCCAATGATCAAGAACAAGCATAATTCATGCCTACTATAGCAGCAGCAGAAGCAGCATTAGCTACTATACATACCTCTACGTACGACATTTGAGATCGATCGTTTGGCCATTTTTATCTGCTCGGGTATTGATTAGCTCTCCCTCGGTATTGTATGGATTTGCATGGATGGTTCATTAATCTGTCATCAGGAGTTCGTTTTGAGTAGGTGAGACGTCGGTTGTTGGGTGTCATATAGACATCGCTCGGTGTCTTGAGGTTGAGAGTGGGATAAGGAGGAGGCAAAGTTTGCATGTGCTGTCCCGCCCACTCTCACTGTACCAGTGTCACTGTTTGTGTAACCAGAACAAAGGTCATAAATTATACTACTAGT</seq>
      </reference>
      <gDNA_segment>
        <template temp_file="Information cannot be resolved." temp_id="AC037426" temp_strand="+" temp_description="AC037426">
          <position start="3514" stop="5988"/>
        </template>
      </gDNA_segment>
      <predicted_gene_structure>
        <exon-intron_info>
          <exon e_serial="1">
            <gDNA_exon_boundary g_start="3814" g_stop="3920" g_length="107"/>
            <reference_exon_boundary r_type="cDNA" r_start="1" r_stop="107" r_length="107" r_score="1.000"/>
          </exon>
          <intron i_serial="1">
            <gDNA_intron_boundary i_start="3921" i_stop="4278" i_length="358">
              <donor d_prob="0.000" d_score="1.00"/>
              <acceptor a_prob="0.000" a_score="0"/>
            </gDNA_intron_boundary>
          </intron>
          <exon e_serial="2">
            <gDNA_exon_boundary g_start="4279" g_stop="4317" g_length="39"/>
            <reference_exon_boundary r_type="cDNA" r_start="108" r_stop="146" r_length="39" r_score="1.000"/>
          </exon>
          <intron i_serial="2">
            <gDNA_intron_boundary i_start="4318" i_stop="4453" i_length="136">
              <donor d_prob="1.000" d_score="0"/>
              <acceptor a_prob="0.999" a_score="1.00"/>
            </gDNA_intron_boundary>
          </intron>
          <exon e_serial="3">
            <gDNA_exon_boundary g_start="4454" g_stop="4638" g_length="185"/>
            <reference_exon_boundary r_type="cDNA" r_start="147" r_stop="331" r_length="185" r_score="1.000"/>
          </exon>
          <intron i_serial="3">
            <gDNA_intron_boundary i_start="4639" i_stop="4983" i_length="345">
              <donor d_prob="0.000" d_score="1.00"/>
              <acceptor a_prob="0.991" a_score="1.00"/>
            </gDNA_intron_boundary>
          </intron>
          <exon e_serial="4">
            <gDNA_exon_boundary g_start="4984" g_stop="5683" g_length="700"/>
            <reference_exon_boundary r_type="cDNA" r_start="332" r_stop="1031" r_length="700" r_score="1.000"/>
          </exon>
        </exon-intron_info>
        <MATCH_line gen_id="AC037426" gen_strand="+" ref_id="32990527" ref_strand="+">
          <total_alignment_score>1.000</total_alignment_score>
          <cumulative_length_of_scored_exons>1031</cumulative_length_of_scored_exons>
          <coverage percentage="1.000" high_type="C"/>
        </MATCH_line>
        <PGS_line>
          <gDNA gen_id="AC037426" gen_strand="+"/>
          <rDNA rDNA_id="32990527" rDNA_strand="+"/>
          <gDNA_exon_coordinates>
            <exon e_start="3814" e_stop="3920"/>
            <exon e_start="4279" e_stop="4317"/>
            <exon e_start="4454" e_stop="4638"/>
            <exon e_start="4984" e_stop="5683"/>
          </gDNA_exon_coordinates>
        </PGS_line>
        <alignment>
          <genome_strand>ACCAAAACAAAGCTCAGAATCCTACCTGACTAGTACTACCACTACTAGCTAGTAGCGAGCTACTCTCTCTGGTCATCAAGCTTTGAGTGGTTGGAGTGGTGGCAGCTATGGCTTTTTCCATCTCCAAGAAGGCTGCAGTTGCTGCACTCTTCTCCTTCCTTGTTGTCACCTGCGTCGCCGGCGCCAGGCCGGGGAACTTCAGCGCCTCCGACTTCACCGCCGATCCCAACTGGGAAGTCGCCAGGGCCACCTGGTACGGCGCTCCCACCGGCGCCGGCCCTGACGACGATGGTACGTTTGCCGGTGCACCTCGGCGACTGATCATTCCATCGAGATGAACCAATTACGTTGTATAATTGAACTGTTATAAATAAGTGTGGTGTTGATGCTGCAGGCGGTGCTTGCGGGTTCAAGAACACCAACCAGTACCCGTTCTCGTCGATGACCTCCTGCGGCAACGAGCCTATCTTCAAGGACGGGAAGGGCTGTGGCTCATGCTACCAGGTACACTAAAGATTCAGCTCAAATTTGCAATGACGACGGGCGTTGAGCCGTTGATGCGAAGCGACTGATCGAGACGTAGGTATTCACAGTGTTGTTGACTGTTTGTTGCTGGTGCATGGCTTCTTTTTTTCTTCAGATAAGATGCGTCAACCACCCTGCCTGCTCCGGCAACCCGGAGACGGTGATCATCACCGACATGAACTACTACCCCGTTTCCAAGTACCACTTCGACCTGAGCGGCACGGCGTTCGGCGCCATGGCCAAGCCGGGGCAGAACGACCAGCTCCGCCACGCCGGCATCATCGACATCCAGTTCAAGAGGTAATAGTTTAGTAGTAGGCTAGTAGCTCCTGCAGGCTGCACGAACAGAAGCATCATCATGGCCACCCCTTGCCTTGCAGTTGCTAGCTTGTGCCGTCGTGGAGCCCTCGTACTTTTGGGTGCAAACCCGACAGCGACATTGCTTGTATGTCCTCCGGGACCCAAGCAGATTCTGATCGCACAAATACCACTAAAACTCTTTTAATTAAGTACATGCAGCCGCTTTACAATTTGTCGCCTCTGCCTGTCATCACCTACTACTATACTGCCTTGCATACTCACTCTGAATTAATCTGATAAGAATGTAACACTAACACATGGATTGTTGGGGGTTTGGCCATGCAGGGTGCCGTGCAACTTCCCTGGGCTGAAGGTGACGTTCCACGTGGAGGAGGGGTCGAACCCGGTGTACTTCGCGGTGCTGGTTGAGTACGAGGACGGCGACGGCGACGTGGTGCAGGTGGATCTCATGGAGGCCAACTCCCAGTCGTGGACGCCGATGCGCGAGTCGTGGGGCTCCATCTGGAGGCTCGACTCCAACCACCGCCTCACGGCGCCCTTCTCGCTCCGCATCACCAACGAGTCCGGCAAGCAGCTCGTCGCCAGCCAGGTCATCCCGGCCAACTGGGCCCCCATGGCCGTCTACCGTTCTTTCGTCCAGTACAGCAGCTAAGCCAATGATCAAGAACAAGCATAATTCATGCCTACTATAGCAGCAGCAGAAGCAGCATTAGCTACTATACATACCTCTACGTACGACATTTGAGATCGATCGTTTGGCCATTTTTATCTGCTCGGGTATTGATTAGCTCTCCCTCGGTATTGTATGGATTTGCATGGATGGTTCATTAATCTGTCATCAGGAGTTCGTTTTGAGTAGGTGAGACGTCGGTTGTTGGGTGTCATATAGACATCGCTCGGTGTCTTGAGGTTGAGAGTGGGATAAGGAGGAGGCAAAGTTTGCATGTGCTGTCCCGCCCACTCTCACTGTACCAGTGTCACTGTTTGTGTAACCAGAACAAAGGTCATAAATTATACTACTAGT</genome_strand>
            <mrna_strand>ACCAAAACAAAGCTCAGAATCCTACCTGACTAGTACTACCACTACTAGCTAGTAGCGAGCTACTCTCTCTGGTCATCAAGCTTTGAGTGGTTGGAGTGGTGGCAGCT......................................................................................................................................................................................................................................................................................................................................................................ATCTTCAAGGACGGGAAGGGCTGTGGCTCATGCTACCAG........................................................................................................................................ATAAGATGCGTCAACCACCCTGCCTGCTCCGGCAACCCGGAGACGGTGATCATCACCGACATGAACTACTACCCCGTTTCCAAGTACCACTTCGACCTGAGCGGCACGGCGTTCGGCGCCATGGCCAAGCCGGGGCAGAACGACCAGCTCCGCCACGCCGGCATCATCGACATCCAGTTCAAGAG.........................................................................................................................................................................................................................................................................................................................................................GGTGCCGTGCAACTTCCCTGGGCTGAAGGTGACGTTCCACGTGGAGGAGGGGTCGAACCCGGTGTACTTCGCGGTGCTGGTTGAGTACGAGGACGGCGACGGCGACGTGGTGCAGGTGGATCTCATGGAGGCCAACTCCCAGTCGTGGACGCCGATGCGCGAGTCGTGGGGCTCCATCTGGAGGCTCGACTCCAACCACCGCCTCACGGCGCCCTTCTCGCTCCGCATCACCAACGAGTCCGGCAAGCAGCTCGTCGCCAGCCAGGTCATCCCGGCCAACTGGGCCCCCATGGCCGTCTACCGTTCTTTCGTCCAGTACAGCAGCTAAGCCAATGATCAAGAACAAGCATAATTCATGCCTACTATAGCAGCAGCAGAAGCAGCATTAGCTACTATACATACCTCTACGTACGACATTTGAGATCGATCGTTTGGCCATTTTTATCTGCTCGGGTATTGATTAGCTCTCCCTCGGTATTGTATGGATTTGCATGGATGGTTCATTAATCTGTCATCAGGAGTTCGTTTTGAGTAGGTGAGACGTCGGTTGTTGGGTGTCATATAGACATCGCTCGGTGTCTTGAGGTTGAGAGTGGGATAAGGAGGAGGCAAAGTTTGCATGTGCTGTCCCGCCCACTCTCACTGTACCAGTGTCACTGTTTGTGTAACCAGAACAAAGGTCATAAATTATACTACTAGT</mrna_strand>
        </alignment>
        <hqPGS_line>
          <hqgDNA gen_id="AC037426" gen_strand="+"/>
          <hqrDNA rDNA_id="32990527" rDNA_strand="+"/>
          <hqgDNA_exon_coordinates>
            <hqexon e_start="3814" e_stop="3920"/>
            <hqexon e_start="4279" e_stop="4317"/>
            <hqexon e_start="4454" e_stop="4638"/>
            <hqexon e_start="4984" e_stop="5683"/>
          </hqgDNA_exon_coordinates>
        </hqPGS_line>
      </predicted_gene_structure>
    </spliced_alignment>
    <spliced_alignment xmlns="http://www.genomethreader.org/GTH_output/alignment_module/spliced_alignment/">
      <reference ref_file="/home/vbrendel/RICE/CDNADIR/OScdna" ref_id="32971441" ref_strand="+" ref_description="32971441">
        <seq>CTTCCTCCTCCAATTCCAGCACCCCCAGTATTCCTCCTCCTGTTGCCCCTACTCCTACTGCTCCTACTCCTCCTATTCCCAGCCCCGGAACTGGAAGCAGCAACGGCAGCAGTGGCGGTGGCGGCGGCGGGTGGCTGAACGCCCGTGCGACCTGGTACGGCGCTCCCAACGGCGCTGGGCCGGACGACAACGGCGGCGCGTGTGGGTTCAAGAATGTGAACCTGCCGCCCTTCTCGGCCATGACTTCCTGCGGAAATGAGCCTCTCTTCAAGGACGGCAAGGGATGCGGCTCCTGCTACCAGATCCGATGCGTGGGGCACCCAGCCTGCTCGGGGCTCCCGGAGACGGTGATCATCACGGACATGAACTACTACCCAGTGTCGCTGTACCACTTCGACCTCAGCGGCACGGCGTTCGGCGCCATGGCCAAGGACAACCGCAACGACGAGCTCCGCCACGCCGGCATCATCGACATCCAGTTCAGGAGGGTGCCTTGTCAGTATCCAGGGCTGACGGTGACGTTCCACGTGGAGCAAGGGTCGAACCCGGTGTACATGGCGATACTGGTGGAGTACGAGAACGGGGACGGGGACGTGGTGCAGGTGGACCTGATGGAGTCGCGCTACAGCACCGGGGGCGTGGATGGGACGCCGACGGGGGTGTGGACGCCGATGAGGGAGTCGTGGGGATCGATATGGAGGCTGGACACCAACCACCCGCTGCAGGGGCCCTTCTCCCTCCGCATCACCAACGAGTCCGGCAAGACCCTCATCGCCGATCAGGTCATCCCCGCCGACTGGCAGCCCAACACCGTCTACAGCTCCATCGTCCAGTTCGACTAGCTAATTACTACTACTCCACTCCTTGCCATTAATTAGTATATACTCCATTATTTGCCATTTGCACATCATCGAGACGTCGCTTGTGACGTCCGTTTCAGTGCGTATATGCATGTTGTACTCCTCCTTACTTGATTACATGTATGCATGCAAATTAATGAATCAATCAATGGTCGGATTTTCTATAT</seq>
      </reference>
      <gDNA_segment>
        <template temp_file="Information cannot be resolved." temp_id="AC037426" temp_strand="+" temp_description="AC037426">
          <position start="2248" stop="7659"/>
        </template>
      </gDNA_segment>
      <predicted_gene_structure>
        <exon-intron_info>
          <exon e_serial="1">
            <gDNA_exon_boundary g_start="4052" g_stop="4104" g_length="53"/>
            <reference_exon_boundary r_type="cDNA" r_start="140" r_stop="192" r_length="53" r_score="0.830"/>
          </exon>
          <intron i_serial="1">
            <gDNA_intron_boundary i_start="4105" i_stop="4207" i_length="103">
              <donor d_prob="0.894" d_score="0.82"/>
              <acceptor a_prob="0.990" a_score="0.72"/>
            </gDNA_intron_boundary>
          </intron>
          <exon e_serial="2">
            <gDNA_exon_boundary g_start="4208" g_stop="4317" g_length="110"/>
            <reference_exon_boundary r_type="cDNA" r_start="193" r_stop="302" r_length="110" r_score="0.800"/>
          </exon>
          <intron i_serial="2">
            <gDNA_intron_boundary i_start="4318" i_stop="4453" i_length="136">
              <donor d_prob="1.000" d_score="0.86"/>
              <acceptor a_prob="0.999" a_score="0.78"/>
            </gDNA_intron_boundary>
          </intron>
          <exon e_serial="3">
            <gDNA_exon_boundary g_start="4454" g_stop="4638" g_length="185"/>
            <reference_exon_boundary r_type="cDNA" r_start="303" r_stop="487" r_length="185" r_score="0.849"/>
          </exon>
          <intron i_serial="3">
            <gDNA_intron_boundary i_start="4639" i_stop="4983" i_length="345">
              <donor d_prob="0.000" d_score="0.92"/>
              <acceptor a_prob="0.991" a_score="0.80"/>
            </gDNA_intron_boundary>
          </intron>
          <exon e_serial="4">
            <gDNA_exon_boundary g_start="4984" g_stop="5302" g_length="319"/>
            <reference_exon_boundary r_type="cDNA" r_start="488" r_stop="836" r_length="349" r_score="0.636"/>
          </exon>
          <intron i_serial="4">
            <gDNA_intron_boundary i_start="5303" i_stop="6002" i_length="700">
              <donor d_prob="0.000" d_score="0.74"/>
              <acceptor a_prob="0.999" a_score="0"/>
            </gDNA_intron_boundary>
          </intron>
          <exon e_serial="5">
            <gDNA_exon_boundary g_start="6003" g_stop="6029" g_length="27"/>
            <reference_exon_boundary r_type="cDNA" r_start="837" r_stop="861" r_length="25" r_score="0.593"/>
          </exon>
        </exon-intron_info>
        <MATCH_line gen_id="AC037426" gen_strand="+" ref_id="32971441" ref_strand="+">
          <total_alignment_score>0.738</total_alignment_score>
          <cumulative_length_of_scored_exons>694</cumulative_length_of_scored_exons>
          <coverage percentage="0.676" high_type="C"/>
        </MATCH_line>
        <PGS_line>
          <gDNA gen_id="AC037426" gen_strand="+"/>
          <rDNA rDNA_id="32971441" rDNA_strand="+"/>
          <gDNA_exon_coordinates>
            <exon e_start="4052" e_stop="4104"/>
            <exon e_start="4208" e_stop="4317"/>
            <exon e_start="4454" e_stop="4638"/>
            <exon e_start="4984" e_stop="5302"/>
            <exon e_start="6003" e_stop="6029"/>
          </gDNA_exon_coordinates>
        </PGS_line>
        <alignment>
          <genome_strand>CGCCAGGGCCACCTGGTACGGCGCTCCCACCGGCGCCGGCCCTGACGACGATGGTACGTTTGCCGGTGCACCTCGGCGACTGATCATTCCATCGAGATGAACCAATTACGTTGTATAATTGAACTGTTATAAATAAGTGTGGTGTTGATGCTGCAGGCGGTGCTTGCGGGTTCAAGAACACCAACCAGTACCCGTTCTCGTCGATGACCTCCTGCGGCAACGAGCCTATCTTCAAGGACGGGAAGGGCTGTGGCTCATGCTACCAGGTACACTAAAGATTCAGCTCAAATTTGCAATGACGACGGGCGTTGAGCCGTTGATGCGAAGCGACTGATCGAGACGTAGGTATTCACAGTGTTGTTGACTGTTTGTTGCTGGTGCATGGCTTCTTTTTTTCTTCAGATAAGATGCGTCAACCACCCTGCCTGCTCCGGCAACCCGGAGACGGTGATCATCACCGACATGAACTACTACCCCGTTTCCAAGTACCACTTCGACCTGAGCGGCACGGCGTTCGGCGCCATGGCCAAGCCGGGGCAGAACGACCAGCTCCGCCACGCCGGCATCATCGACATCCAGTTCAAGAGGTAATAGTTTAGTAGTAGGCTAGTAGCTCCTGCAGGCTGCACGAACAGAAGCATCATCATGGCCACCCCTTGCCTTGCAGTTGCTAGCTTGTGCCGTCGTGGAGCCCTCGTACTTTTGGGTGCAAACCCGACAGCGACATTGCTTGTATGTCCTCCGGGACCCAAGCAGATTCTGATCGCACAAATACCACTAAAACTCTTTTAATTAAGTACATGCAGCCGCTTTACAATTTGTCGCCTCTGCCTGTCATCACCTACTACTATACTGCCTTGCATACTCACTCTGAATTAATCTGATAAGAATGTAACACTAACACATGGATTGTTGGGGGTTTGGCCATGCAGGGTGCCGTGCAACTTCCCTGGGCTGAAGGTGACGTTCCACGTGGAGGAGGGGTCGAACCCGGTGTACTTCGCGGTGCTGGTTGAGTACGAGGACGGCGACGGCGACGTGGTGCAGGTGGATCTCATGGAG--GC-C-A-A-CTCC----CAGTCG-T-GGACGCCGA--------T-G-CG-C-------GAGTCGTGGGGCTCCATCTGGAGGCTCGACTCCAACCACCGCCTCACGGCGCCCTTCTCGCTCCGCATCACCAACGAGTCCGGCAAGCAGCTCGTCGCCAGCCAGGTCATCCCGGCCAACTGGGCCCCCATGGCCGTCTACCGTTCTTTCGTCCAGTACAGCAGCTAAGCCAATGATCAAGAACAAGCATAATTCATGCCTACTATAGCAGCAGCAGAAGCAGCATTAGCTACTATACATACCTCTACGTACGACATTTGAGATCGATCGTTTGGCCATTTTTATCTGCTCGGGTATTGATTAGCTCTCCCTCGGTATTGTATGGATTTGCATGGATGGTTCATTAATCTGTCATCAGGAGTTCGTTTTGAGTAGGTGAGACGTCGGTTGTTGGGTGTCATATAGACATCGCTCGGTGTCTTGAGGTTGAGAGTGGGATAAGGAGGAGGCAAAGTTTGCATGTGCTGTCCCGCCCACTCTCACTGTACCAGTGTCACTGTTTGTGTAACCAGAACAAAGGTCATAAATTATACTACTAGTATACAGTTTGCTGCCTGGCATTCAGTATGATCAATGCTTCCATTTCTCACCTGTGCCTTCTCCTTGTCTGATGCACAGTAGTGGTACTCCTCTTCAATCTTCATGAACATGCAGTTTATTGTGTGGTATCCAGCTGGATCTTTTGCTTCTGTATGTCTCTCAATCTAAAATATATATATCTCCAAAATCTATCTTGTGTACGTGCCTTTGTAAATGCCCTAACCGCCGTATCTGTTCGTTTCACTTTATCACTTTCGCTATTTCGATCAAAGCTGACTCAATGCATGCACTCTACTATCTGACTCACTTTTGCTATTAGGAATACGATCCTGACCTCCTAACCGAC</genome_strand>
            <mrna_strand>CGCCCGTGCGACCTGGTACGGCGCTCCCAACGGCGCTGGGCCGGACGACAACG.......................................................................................................GCGGCGCGTGTGGGTTCAAGAATGTGAACCTGCCGCCCTTCTCGGCCATGACTTCCTGCGGAAATGAGCCTCTCTTCAAGGACGGCAAGGGATGCGGCTCCTGCTACCAG........................................................................................................................................ATCCGATGCGTGGGGCACCCAGCCTGCTCGGGGCTCCCGGAGACGGTGATCATCACGGACATGAACTACTACCCAGTGTCGCTGTACCACTTCGACCTCAGCGGCACGGCGTTCGGCGCCATGGCCAAGGACAACCGCAACGACGAGCTCCGCCACGCCGGCATCATCGACATCCAGTTCAGGAG.........................................................................................................................................................................................................................................................................................................................................................GGTGCCTTGTCAGTATCCAGGGCTGACGGTGACGTTCCACGTGGAGCAAGGGTCGAACCCGGTGTACATGGCGATACTGGTGGAGTACGAGAACGGGGACGGGGACGTGGTGCAGGTGGACCTGATGGAGTCGCGCTACAGCACCGGGGGCGTGGATGGGACGCCGACGGGGGTGTGGACGCCGATGAGGGAGTCGTGGGGATCGATATGGAGGCTGGACACCAACCACCCGCTGCAGGGGCCCTTCTCCCTCCGCATCACCAACGAGTCCGGCAAGACCCTCATCGCCGATCAGGTCATCCCCGCCGACTGGCAGCCCAACACCGTCTACAGCTCCATCGTCCAGTTC............................................................................................................................................................................................................................................................................................................................................................................................................................................................................................................................................................................................................................................................................................................................GACTA-GCTAATTA-CTACTACTCCAC</mrna_strand>
        </alignment>
        <hqPGS_line>
          <hqgDNA gen_id="AC037426" gen_strand="+"/>
          <hqrDNA rDNA_id="32971441" rDNA_strand="+"/>
          <hqgDNA_exon_coordinates>
            <hqexon e_start="4052" e_stop="4104"/>
            <hqexon e_start="4208" e_stop="4317"/>
            <hqexon e_start="4454" e_stop="4638"/>
          </hqgDNA_exon_coordinates>
        </hqPGS_line>
      </predicted_gene_structure>
    </spliced_alignment>
    <spliced_alignment xmlns="http://www.genomethreader.org/GTH_output/alignment_module/spliced_alignment/">
      <reference ref_file="/home/vbrendel/RICE/CDNADIR/OScdna" ref_id="32971086" ref_strand="+" ref_description="32971086">
        <seq>AAAACACAAAGCAGACAAGGTAGTAGTACAGGCTTTTGTACGTACGTAGCAGAGGGAGTTCCCAAGATGGCTGGGGCCTCTGCCAAGGTCGTCGCGATGCTGCTCTCCGTGCTCGCCACGTACGGCTTCGCCGCCGGCGTCGTCTACACCAACGACTGGCTCCCGGCCAAGGCCACCTGGTACGGCCAGCCCAACGGCGCCGGACCCGACGACAACGGCGGTGCGTGCGGGTTCAAGAACACCAACCAGTACCCGTTCATGTCCATGACCTCCTGCGGCAACGAGCCTCTGTTCCAGGACGGCAAGGGCTGTGGCGCCTGCTACCAGATACGGTGCACCAACAACCCGTCGTGCTCCGGGCAGCCCAGGACGGTGATCATCACGGACATGAACTACTACCCCGTGGCCAGGTACCACTTCGACCTGAGCGGCACGGCGTTCGGCGCCATGGCGAGGCCGGGGCTGAACGACCAGCTCCGCCACGCCGGCATCATCGACATCCAGTTCAGGCGCGTCCCGTGCTACCACCGCGGCCTCTACGTGAACTTCCACGTCGAGGCCGGGTCCAACCCGGTGTACCTCGCCGTGCTGGTGGAGTTCGCCAACAAGGACGGCACGGTGGTGCAGCTCGACGTCATGGAGTCGCTCCCCAGCGGCAAGCCGACGCGGGTCTGGACGCCCATGCGCCGCTCCTGGGGATCCATCTGGCGCCTCGACGCCAACCACCGCCTCCAGGGCCCCTTCTCCCTCCGCATGGTCAGCGAGTCCGGCCAGACCGTCATCGCCCACCAGGTCATCCCGGCCAACTGGAGGGCCAACACCAACTACGGCTCCAAAGTCCAGTTCCGTTGATCCATCGATCGATCTACCTATGTGCATGCAATGCCTTCGTCGTCTTGTGTCGCCGGTCAAGAACGAATTTTGATTCTACCGATCGGCAGTTCGGCACTAGTACTGTACTACGATTCTGTGTGTGTGTGTGTGTGTGTGTGATTGCAATGCAAATTGCGAACGGATCAATTAAGAGCGTTTTTTTCTCTCTCTCTTTTTAATTTGTAGTTGTGTGTGTCAGCGAGATGTGTGGGAAATGGAACAGGGGCAGGGCACGCAGTATCCATGTGCTTGCTCTGAACCGCCCACATTGACAAATGACCCAATGCCAATATGCCATATATATATACCGGATTGGCAGACTTATTGTATTGTGACCAAAACCAAGTTTGTAATTGAACTGAATTAATACGGTGTGTTTGCTTATC</seq>
      </reference>
      <gDNA_segment>
        <template temp_file="Information cannot be resolved." temp_id="AC037426" temp_strand="+" temp_description="AC037426">
          <position start="2187" stop="8694"/>
        </template>
      </gDNA_segment>
      <predicted_gene_structure>
        <exon-intron_info>
          <exon e_serial="1">
            <gDNA_exon_boundary g_start="3250" g_stop="3262" g_length="13"/>
            <reference_exon_boundary r_type="cDNA" r_start="155" r_stop="166" r_length="12" r_score="0.615"/>
          </exon>
          <intron i_serial="1">
            <gDNA_intron_boundary i_start="3263" i_stop="4053" i_length="791">
              <donor d_prob="0.846" d_score="0"/>
              <acceptor a_prob="0.000" a_score="0.82"/>
            </gDNA_intron_boundary>
          </intron>
          <exon e_serial="2">
            <gDNA_exon_boundary g_start="4054" g_stop="4104" g_length="51"/>
            <reference_exon_boundary r_type="cDNA" r_start="167" r_stop="217" r_length="51" r_score="0.824"/>
          </exon>
          <intron i_serial="2">
            <gDNA_intron_boundary i_start="4105" i_stop="4207" i_length="103">
              <donor d_prob="0.894" d_score="0.82"/>
              <acceptor a_prob="0.990" a_score="0.92"/>
            </gDNA_intron_boundary>
          </intron>
          <exon e_serial="3">
            <gDNA_exon_boundary g_start="4208" g_stop="4317" g_length="110"/>
            <reference_exon_boundary r_type="cDNA" r_start="218" r_stop="327" r_length="110" r_score="0.909"/>
          </exon>
          <intron i_serial="3">
            <gDNA_intron_boundary i_start="4318" i_stop="4453" i_length="136">
              <donor d_prob="1.000" d_score="0.88"/>
              <acceptor a_prob="0.999" a_score="0.73"/>
            </gDNA_intron_boundary>
          </intron>
          <exon e_serial="4">
            <gDNA_exon_boundary g_start="4454" g_stop="4638" g_length="185"/>
            <reference_exon_boundary r_type="cDNA" r_start="328" r_stop="512" r_length="185" r_score="0.881"/>
          </exon>
          <intron i_serial="4">
            <gDNA_intron_boundary i_start="4639" i_stop="4983" i_length="345">
              <donor d_prob="0.000" d_score="0.94"/>
              <acceptor a_prob="0.991" a_score="0.68"/>
            </gDNA_intron_boundary>
          </intron>
          <exon e_serial="5">
            <gDNA_exon_boundary g_start="4984" g_stop="5299" g_length="316"/>
            <reference_exon_boundary r_type="cDNA" r_start="513" r_stop="843" r_length="331" r_score="0.655"/>
          </exon>
          <intron i_serial="5">
            <gDNA_intron_boundary i_start="5300" i_stop="5634" i_length="335">
              <donor d_prob="0.000" d_score="0.70"/>
              <acceptor a_prob="0.753" a_score="0"/>
            </gDNA_intron_boundary>
          </intron>
          <exon e_serial="6">
            <gDNA_exon_boundary g_start="5635" g_stop="5641" g_length="7"/>
            <reference_exon_boundary r_type="cDNA" r_start="844" r_stop="849" r_length="6" r_score="0.571"/>
          </exon>
          <intron i_serial="6">
            <gDNA_intron_boundary i_start="5642" i_stop="7542" i_length="1901">
              <donor d_prob="0.564" d_score="0"/>
              <acceptor a_prob="1.000" a_score="0.43"/>
            </gDNA_intron_boundary>
          </intron>
          <exon e_serial="7">
            <gDNA_exon_boundary g_start="7543" g_stop="7604" g_length="62"/>
            <reference_exon_boundary r_type="cDNA" r_start="850" r_stop="913" r_length="64" r_score="0.468"/>
          </exon>
        </exon-intron_info>
        <MATCH_line gen_id="AC037426" gen_strand="+" ref_id="32971086" ref_strand="+">
          <total_alignment_score>0.747</total_alignment_score>
          <cumulative_length_of_scored_exons>744</cumulative_length_of_scored_exons>
          <coverage percentage="0.591" high_type="C"/>
        </MATCH_line>
        <PGS_line>
          <gDNA gen_id="AC037426" gen_strand="+"/>
          <rDNA rDNA_id="32971086" rDNA_strand="+"/>
          <gDNA_exon_coordinates>
            <exon e_start="3250" e_stop="3262"/>
            <exon e_start="4054" e_stop="4104"/>
            <exon e_start="4208" e_stop="4317"/>
            <exon e_start="4454" e_stop="4638"/>
            <exon e_start="4984" e_stop="5299"/>
            <exon e_start="5635" e_stop="5641"/>
            <exon e_start="7543" e_stop="7604"/>
          </gDNA_exon_coordinates>
        </PGS_line>
        <alignment>
          <genome_strand>ACTTCCTCTGCTGGTACCTATAGAGCTCAGATAATTGCAGTGGGTATATATCACTGTATAAGAATATACGACTAGTAGGATTTGGTAATTAATTGCGCGTACAAATATGTCTCAGAGGATCATTACACATGATTGGTTCCAATAATGCCCCGTGTTTTGATTGCAGAACCGGCCATCTGTTCCTACTCCAAATTAATACAGTAATACCACCACTACTACTACCATCCAGACAGTGAGACAGAGCAGTGTACATTTCTGAAATTTAGAAGCAGTGAGCAGGTAGCAGGTATGTATACTGTCCATAACTAACCTGAGATAACTGCCAAGGCGTGATCCCAATTTTTTAATAGTGTTCCGTTTCAGAAATCACTTTCTTTAATACAGTGCACTCGTGAACTGAAGAAGCCTCCCATTTTTCTCCATTCCGTTGCATGATTTGCTCCGGTTAGCCATGTGACCCCTAACCAAAGCACGTCGGGTGCAACGACCGGTGATGGCGATCGCGTCGCCTTCTCCTCTCTCCGGCCGCCTATAAATTCGGCGCCAATGTGCACCTCTCCGACCACCAAAACAAAGCTCAGAATCCTACCTGACTAGTACTACCACTACTAGCTAGTAGCGAGCTACTCTCTCTGGTCATCAAGCTTTGAGTGGTTGGAGTGGTGGCAGCTATGGCTTTTTCCATCTCCAAGAAGGCTGCAGTTGCTGCACTCTTCTCCTTCCTTGTTGTCACCTGCGTCGCCGGCGCCAGGCCGGGGAACTTCAGCGCCTCCGACTTCACCGCCGATCCCAACTGGGAAGTCGCCAGGGCCACCTGGTACGGCGCTCCCACCGGCGCCGGCCCTGACGACGATGGTACGTTTGCCGGTGCACCTCGGCGACTGATCATTCCATCGAGATGAACCAATTACGTTGTATAATTGAACTGTTATAAATAAGTGTGGTGTTGATGCTGCAGGCGGTGCTTGCGGGTTCAAGAACACCAACCAGTACCCGTTCTCGTCGATGACCTCCTGCGGCAACGAGCCTATCTTCAAGGACGGGAAGGGCTGTGGCTCATGCTACCAGGTACACTAAAGATTCAGCTCAAATTTGCAATGACGACGGGCGTTGAGCCGTTGATGCGAAGCGACTGATCGAGACGTAGGTATTCACAGTGTTGTTGACTGTTTGTTGCTGGTGCATGGCTTCTTTTTTTCTTCAGATAAGATGCGTCAACCACCCTGCCTGCTCC-GGCAACCCGGAGACGGTGATCATCACCGACATGAACTACTACCCCGTTTCCAAGTACCACTTCGACCTGAGCGGCACGGCGTTCGGCGCCATGGCCAAGCCGGGGCAGAACGACCAGCTCCGCCACGCCGGCATCATCGACATCCAGTTCAAGAGGTAATAGTTTAGTAGTAGGCTAGTAGCTCCTGCAGGCTGCACGAACAGAAGCATCATCATGGCCACCCCTTGCCTTGCAGTTGCTAGCTTGTGCCGTCGTGGAGCCCTCGTACTTTTGGGTGCAAACCCGACAGCGACATTGCTTGTATGTCCTCCGGGACCCAAGCAGATTCTGATCGCACAAATACCACTAAAACTCTTTTAATTAAGTACATGCAGCCGCTTTACAATTTGTCGCCTCTGCCTGTCATCACCTACTACTATACTGCCTTGCATACTCACTCTGAATTAATCTGATAAGAATGTAACACTAACACATGGATTGTTGGGGGTTTGGCCATGCAGGGTGCCGTGCAACTTCCCTGGGCTGAAGGTGACGTTCCACGTGGAGGAGGGGTCGAACCCGGTGTACTTCGCGGTGCTGGTTGAGTACGAGGACGGCGACGGCGACGTGGTGCAGGTGGATCTCATGGAG--G----CCAAC-TC---CC-A-G-TCG--TGGACGCCGATGCGCGAGTCGTGGGGCTCCATCTGGAGGCTCGACTCCAACCACCGCCTCACGGCGCCCTTCTCGCTCCGCATCACCAACGAGTCCGGCAAGCAGCTCGTCGCCAGCCAGGTCATCCCGGCCAACTGGGCCCCCATGGCCGTCTACCGTTCTTTCGTCCAGTACAGCAGCTAAGCCAATGATCAAGAACAAGCATAATTCATGCCTACTATAGCAGCAGCAGAAGCAGCATTAGCTACTATACATACCTCTACGTACGACATTTGAGATCGATCGTTTGGCCATTTTTATCTGCTCGGGTATTGATTAGCTCTCCCTCGGTATTGTATGGATTTGCATGGATGGTTCATTAATCTGTCATCAGGAGTTCGTTTTGAGTAGGTGAGACGTCGGTTGTTGGGTGTCATATAGACATCGCTCGGTGTCTTGAGGTTGAGAGTGGGATAAGGAGGAGGCAAAGTTTGCATGTGCTGTCCCGCCCACTCTCACTGTACCAGTGTCACTGTTTGTGTAACCAGAACAAAGGTCATAAATTATACTACTAGTATACAGTTTGCTGCCTGGCATTCAGTATGATCAATGCTTCCATTTCTCACCTGTGCCTTCTCCTTGTCTGATGCACAGTAGTGGTACTCCTCTTCAATCTTCATGAACATGCAGTTTATTGTGTGGTATCCAGCTGGATCTTTTGCTTCTGTATGTCTCTCAATCTAAAATATATATATCTCCAAAATCTATCTTGTGTACGTGCCTTTGTAAATGCCCTAACCGCCGTATCTGTTCGTTTCACTTTATCACTTTCGCTATTTCGATCAAAGCTGACTCAATGCATGCACTCTACTATCTGACTCACTTTTGCTATTAGGAATACGATCCTGACCTCCTAACCGACGTCCTGCTCCGGTGGAAAGACTTCTGAATAAGATTATTAAGACCTGGAGGTTGAAAAAGGTGAATGAATTGATTTACTACAAACTGAAAGGATCTGACTTGGAATGTTGCTCTGCCTTTCCAGAATTTTAAAATGAAGGAACATTTGCAAATTCTGGTGACCTATATTTATTGATAAAAAAAGTTCCTTAAAGTTTGGTTTCTTCTCTTTTCTGGTGGATTCTAGAAATCCTGAAAAAGAACATCATAATTTCCTGCAACGACCAAAGCACGTACGTATTAGGAGTACTTAATTGCAGTGGCTGTGCTTCCACTGAACGCAAAGGATACTAATCCCACAACACAATACAAGTCCTTTTCACTCCAAAGTTTTCATTTTCCTTTTCGTAACAAAATCTATAACCGTGATACATGGTGATGATGAACGAGCCGTTAACTAGACATGCGAGCAGTCAACGGCGCCGCAAAAGTTCACCCACCGAGGGACCTACTGGATTTTCGCCGTAATTACGGGCGTCGAACTGACTGAACCTGATTGTAAGGTTTGGTTAGACTAGTAATTTGTCTTCAACAAAAAACTGAATACTTGAAGTTAGTACTCGTAACTTATATGTACGTTTGGACATTAGGCTACCAATTTGTCTTCAACCAAAATGCTTGATGAACTTTGTTACACTAGAGAAAGGTGTAGAGAAAAACGAAAAGGAAGATGTGCTAGCTCTGTTCGGATGCATGGATAATAGCGGAAGCAAATGTTCACCGATGCTTTTGCTTTTCTCTTGTGAGGAGAGGAAACCGCCGAAAGGGACGTCAACCTCCGACCCTTTCTTTTTTTTTTCTTTTTCTCCGTTTGTCTCAACAGTTAACCGCGGAAAGGGACAAAGTAACTGACTCATGATGGATTCGGGCGCATGTGCGGGCGATAAGTGGGATGCCGACGGCTGCGCTGCGCTGCGTTGCACTCGTCTCGTCGCCTCTCCGCGCGCATGTGAGGTCCAGGGCCACCACCACGTACGCTCGCTTGCAGCTGCAGCGGCGACCGCAACCCAACCACAACCGCTCTCCCCGCTCCCGGCCGGTGCAACCACGATCGAGGAGCCGGCAAGCGAGATGGCGCCATCACCCTCTCTCGCACCGGATTCCGGGGCCGCGCGCGCGCGCAGCCGCGCCAGCCCTGCCGATCTCACCAGCTATAGCTTGTGTTTTGCGCGGAGAGCGCTACGGCTCGGACCGTTCGGCATCACACCAAAAATCGGACCGTTCGGCTTGTGTTTTGCTTGCGCTGCTGCTTGCATACTCTCTCTCCCTCTCCCTCCTATTACACGTGCCTAATTTTTTTCCTCAAATTGTAAATATTTTTCTCCAAAATTATATATCTGATCAAAATTTCAATTATACCATTAGAATTTTGCACAAATACTTAATTATGTTGAAATATTTTTAAATCGGACGTTACAAATCGTGTGTTCAATATTTTTTTCAAATATCGAATGCTGCTCTTCGTCTGTATGCAGGGACGCGTTGGAGGGGCAAGGT-TGTCGCATGC-ATGCATGC-AGGAGTAGAGCTGGCTGCCAAG</genome_strand>
            <mrna_strand>ACTGGCTC-CCGG.......................................................................................................................................................................................................................................................................................................................................................................................................................................................................................................................................................................................................................................................................................................................................................................................................................CCAAGGCCACCTGGTACGGCCAGCCCAACGGCGCCGGACCCGACGACAACG.......................................................................................................GCGGTGCGTGCGGGTTCAAGAACACCAACCAGTACCCGTTCATGTCCATGACCTCCTGCGGCAACGAGCCTCTGTTCCAGGACGGCAAGGGCTGTGGCGCCTGCTACCAG........................................................................................................................................ATACGGTGCACCAACAACCCGTCGTGCTCCGGGCAGCCCAG-GACGGTGATCATCACGGACATGAACTACTACCCCGTGGCCAGGTACCACTTCGACCTGAGCGGCACGGCGTTCGGCGCCATGGCGAGGCCGGGGCTGAACGACCAGCTCCGCCACGCCGGCATCATCGACATCCAGTTCAGGCG.........................................................................................................................................................................................................................................................................................................................................................CGTCCCGTGCTACCACCGCGGCCTCTACGTGAACTTCCACGTCGAGGCCGGGTCCAACCCGGTGTACCTCGCCGTGCTGGTGGAGTTCGCCAACAAGGACGGCACGGTGGTGCAGCTCGACGTCATGGAGTCGCTCCCCAGCGGCAAGCCGACGCGGGTCTGGACGCCCATGCGCCGCTCCTGGGGATCCATCTGGCGCCTCGACGCCAACCACCGCCTCCAGGGCCCCTTCTCCCTCCGCATGGTCAGCGAGTCCGGCCAGACCGTCATCGCCCACCAGGTCATCCCGGCCAACTGGAGGGCCAACACCAACTACGGCTCCAAAGTCCAG...............................................................................................................................................................................................................................................................................................................................................T-TCCGT.............................................................................................................................................................................................................................................................................................................................................................................................................................................................................................................................................................................................................................................................................................................................................................................................................................................................................................................................................................................................................................................................................................................................................................................................................................................................................................................................................................................................................................................................................................................................................................................................................................................................................................................................................................................................................................................................................................................................................................................TGATCCATCGATCGATCTACCTATGT-GCATGCAATGCCTTCGTCGTCTTGTGTCGCCGGTCAAG</mrna_strand>
        </alignment>
        <hqPGS_line>
          <hqgDNA gen_id="AC037426" gen_strand="+"/>
          <hqrDNA rDNA_id="32971086" rDNA_strand="+"/>
          <hqgDNA_exon_coordinates>
            <hqexon e_start="4054" e_stop="4104"/>
            <hqexon e_start="4208" e_stop="4317"/>
            <hqexon e_start="4454" e_stop="4638"/>
          </hqgDNA_exon_coordinates>
        </hqPGS_line>
      </predicted_gene_structure>
    </spliced_alignment>
    <spliced_alignment xmlns="http://www.genomethreader.org/GTH_output/alignment_module/spliced_alignment/">
      <reference ref_file="/home/vbrendel/RICE/CDNADIR/OScdna" ref_id="32989337" ref_strand="+" ref_description="32989337">
        <seq>TAAAAACACAAAGCAGACAAGGTAGTAGTACAGGCTTTTGTACGTACGTAGCAGAGGGAGTTCCCAAGATGGCTGGGGCCTCTGCCAAGGTCGTCGCGATGCTGCTCTCCGTGCTCGCCACGTACGGCTTCGCCGCCGGCGTCGTCTACACCAACGACTGGCTCCCGGCCAAGGCCACCTGGTACGGCCAGCCCAACGGCGCCGGACCCGACGACAACGGCGGTGCGTGCGGGTTCAAGAACACCAACCAGTACCCGTTCATGTCCATGACCTCCTGCGGCAACGAGCCTCTGTTCCAGGACGGCAAGGGCTGTGGCGCCTGCTACCAGATACGGTGCACCAACAACCCGTCGTGCTCCGGGCAGCCCAGGACGGTGATCATCACGGACATGAACTACTACCCCGTGGCCAGGTACCACTTCGACCTGAGCGGCACGGCGTTCGGCGCCATGGCGAGGCCGGGGCTGAACGACCAGCTCCGCCACGCCGGCATCATCGACATCCAGTTCAGGCGCGTCCCGTGCTACCACCGCGGCCTCTACGTGAACTTCCACGTCGAGGCCGGGTCCAACCCGGTGTACCTCGCCGTGCTGGTGGAGTTCGCCAACAAGGACGGCACGGTGGTGCAGCTCGACGTCATGGAGTCGCTCCCCAGCGGCAAGCCGACGCGGGTCTGGACGCCCATGCGCCGCTCCTGGGGATCCATCTGGCGCCTCGACGCCAACCACCGCCTCCAGGGCCCCTTCTCCCTCCGCATGGTCAGCGAGTCCGGCCAGACCGTCATCGCCCACCAGGTCATCCCGGCCAACTGGAGGGCCAACACCAACTACGGCTCCAAAGTCCAGTTCCGTTGATCCATCGATCGATCTACCTATGTGCATGCAATGCCTTCGTCGTCTTGTGTCGCCGGTCAAGAACGAATTTTGATTCTACCGATCGGCAGTTCGGCACTAGTACTGTACTACGATTCTGTGTGTGTGTGTGTGTGTGTGTGATTGCAATGCAAATTGCGAACGGATCAATTAAGAGCGTTTTTTTCTCTC</seq>
      </reference>
      <gDNA_segment>
        <template temp_file="Information cannot be resolved." temp_id="AC037426" temp_strand="+" temp_description="AC037426">
          <position start="2177" stop="7604"/>
        </template>
      </gDNA_segment>
      <predicted_gene_structure>
        <exon-intron_info>
          <exon e_serial="1">
            <gDNA_exon_boundary g_start="3250" g_stop="3262" g_length="13"/>
            <reference_exon_boundary r_type="cDNA" r_start="157" r_stop="168" r_length="12" r_score="0.615"/>
          </exon>
          <intron i_serial="1">
            <gDNA_intron_boundary i_start="3263" i_stop="4053" i_length="791">
              <donor d_prob="0.846" d_score="0"/>
              <acceptor a_prob="0.000" a_score="0.82"/>
            </gDNA_intron_boundary>
          </intron>
          <exon e_serial="2">
            <gDNA_exon_boundary g_start="4054" g_stop="4104" g_length="51"/>
            <reference_exon_boundary r_type="cDNA" r_start="169" r_stop="219" r_length="51" r_score="0.824"/>
          </exon>
          <intron i_serial="2">
            <gDNA_intron_boundary i_start="4105" i_stop="4207" i_length="103">
              <donor d_prob="0.894" d_score="0.82"/>
              <acceptor a_prob="0.990" a_score="0.92"/>
            </gDNA_intron_boundary>
          </intron>
          <exon e_serial="3">
            <gDNA_exon_boundary g_start="4208" g_stop="4317" g_length="110"/>
            <reference_exon_boundary r_type="cDNA" r_start="220" r_stop="329" r_length="110" r_score="0.909"/>
          </exon>
          <intron i_serial="3">
            <gDNA_intron_boundary i_start="4318" i_stop="4453" i_length="136">
              <donor d_prob="1.000" d_score="0.88"/>
              <acceptor a_prob="0.999" a_score="0.73"/>
            </gDNA_intron_boundary>
          </intron>
          <exon e_serial="4">
            <gDNA_exon_boundary g_start="4454" g_stop="4638" g_length="185"/>
            <reference_exon_boundary r_type="cDNA" r_start="330" r_stop="514" r_length="185" r_score="0.881"/>
          </exon>
          <intron i_serial="4">
            <gDNA_intron_boundary i_start="4639" i_stop="4983" i_length="345">
              <donor d_prob="0.000" d_score="0.94"/>
              <acceptor a_prob="0.991" a_score="0.68"/>
            </gDNA_intron_boundary>
          </intron>
          <exon e_serial="5">
            <gDNA_exon_boundary g_start="4984" g_stop="5299" g_length="316"/>
            <reference_exon_boundary r_type="cDNA" r_start="515" r_stop="845" r_length="331" r_score="0.655"/>
          </exon>
          <intron i_serial="5">
            <gDNA_intron_boundary i_start="5300" i_stop="5634" i_length="335">
              <donor d_prob="0.000" d_score="0.70"/>
              <acceptor a_prob="0.753" a_score="0"/>
            </gDNA_intron_boundary>
          </intron>
          <exon e_serial="6">
            <gDNA_exon_boundary g_start="5635" g_stop="5641" g_length="7"/>
            <reference_exon_boundary r_type="cDNA" r_start="846" r_stop="851" r_length="6" r_score="0.571"/>
          </exon>
          <intron i_serial="6">
            <gDNA_intron_boundary i_start="5642" i_stop="7542" i_length="1901">
              <donor d_prob="0.564" d_score="0"/>
              <acceptor a_prob="1.000" a_score="0.43"/>
            </gDNA_intron_boundary>
          </intron>
          <exon e_serial="7">
            <gDNA_exon_boundary g_start="7543" g_stop="7604" g_length="62"/>
            <reference_exon_boundary r_type="cDNA" r_start="852" r_stop="915" r_length="64" r_score="0.468"/>
          </exon>
        </exon-intron_info>
        <MATCH_line gen_id="AC037426" gen_strand="+" ref_id="32989337" ref_strand="+">
          <total_alignment_score>0.747</total_alignment_score>
          <cumulative_length_of_scored_exons>744</cumulative_length_of_scored_exons>
          <coverage percentage="0.713" high_type="C"/>
        </MATCH_line>
        <PGS_line>
          <gDNA gen_id="AC037426" gen_strand="+"/>
          <rDNA rDNA_id="32989337" rDNA_strand="+"/>
          <gDNA_exon_coordinates>
            <exon e_start="3250" e_stop="3262"/>
            <exon e_start="4054" e_stop="4104"/>
            <exon e_start="4208" e_stop="4317"/>
            <exon e_start="4454" e_stop="4638"/>
            <exon e_start="4984" e_stop="5299"/>
            <exon e_start="5635" e_stop="5641"/>
            <exon e_start="7543" e_stop="7604"/>
          </gDNA_exon_coordinates>
        </PGS_line>
        <alignment>
          <genome_strand>ACTTCCTCTGCTGGTACCTATAGAGCTCAGATAATTGCAGTGGGTATATATCACTGTATAAGAATATACGACTAGTAGGATTTGGTAATTAATTGCGCGTACAAATATGTCTCAGAGGATCATTACACATGATTGGTTCCAATAATGCCCCGTGTTTTGATTGCAGAACCGGCCATCTGTTCCTACTCCAAATTAATACAGTAATACCACCACTACTACTACCATCCAGACAGTGAGACAGAGCAGTGTACATTTCTGAAATTTAGAAGCAGTGAGCAGGTAGCAGGTATGTATACTGTCCATAACTAACCTGAGATAACTGCCAAGGCGTGATCCCAATTTTTTAATAGTGTTCCGTTTCAGAAATCACTTTCTTTAATACAGTGCACTCGTGAACTGAAGAAGCCTCCCATTTTTCTCCATTCCGTTGCATGATTTGCTCCGGTTAGCCATGTGACCCCTAACCAAAGCACGTCGGGTGCAACGACCGGTGATGGCGATCGCGTCGCCTTCTCCTCTCTCCGGCCGCCTATAAATTCGGCGCCAATGTGCACCTCTCCGACCACCAAAACAAAGCTCAGAATCCTACCTGACTAGTACTACCACTACTAGCTAGTAGCGAGCTACTCTCTCTGGTCATCAAGCTTTGAGTGGTTGGAGTGGTGGCAGCTATGGCTTTTTCCATCTCCAAGAAGGCTGCAGTTGCTGCACTCTTCTCCTTCCTTGTTGTCACCTGCGTCGCCGGCGCCAGGCCGGGGAACTTCAGCGCCTCCGACTTCACCGCCGATCCCAACTGGGAAGTCGCCAGGGCCACCTGGTACGGCGCTCCCACCGGCGCCGGCCCTGACGACGATGGTACGTTTGCCGGTGCACCTCGGCGACTGATCATTCCATCGAGATGAACCAATTACGTTGTATAATTGAACTGTTATAAATAAGTGTGGTGTTGATGCTGCAGGCGGTGCTTGCGGGTTCAAGAACACCAACCAGTACCCGTTCTCGTCGATGACCTCCTGCGGCAACGAGCCTATCTTCAAGGACGGGAAGGGCTGTGGCTCATGCTACCAGGTACACTAAAGATTCAGCTCAAATTTGCAATGACGACGGGCGTTGAGCCGTTGATGCGAAGCGACTGATCGAGACGTAGGTATTCACAGTGTTGTTGACTGTTTGTTGCTGGTGCATGGCTTCTTTTTTTCTTCAGATAAGATGCGTCAACCACCCTGCCTGCTCC-GGCAACCCGGAGACGGTGATCATCACCGACATGAACTACTACCCCGTTTCCAAGTACCACTTCGACCTGAGCGGCACGGCGTTCGGCGCCATGGCCAAGCCGGGGCAGAACGACCAGCTCCGCCACGCCGGCATCATCGACATCCAGTTCAAGAGGTAATAGTTTAGTAGTAGGCTAGTAGCTCCTGCAGGCTGCACGAACAGAAGCATCATCATGGCCACCCCTTGCCTTGCAGTTGCTAGCTTGTGCCGTCGTGGAGCCCTCGTACTTTTGGGTGCAAACCCGACAGCGACATTGCTTGTATGTCCTCCGGGACCCAAGCAGATTCTGATCGCACAAATACCACTAAAACTCTTTTAATTAAGTACATGCAGCCGCTTTACAATTTGTCGCCTCTGCCTGTCATCACCTACTACTATACTGCCTTGCATACTCACTCTGAATTAATCTGATAAGAATGTAACACTAACACATGGATTGTTGGGGGTTTGGCCATGCAGGGTGCCGTGCAACTTCCCTGGGCTGAAGGTGACGTTCCACGTGGAGGAGGGGTCGAACCCGGTGTACTTCGCGGTGCTGGTTGAGTACGAGGACGGCGACGGCGACGTGGTGCAGGTGGATCTCATGGAG--G----CCAAC-TC---CC-A-G-TCG--TGGACGCCGATGCGCGAGTCGTGGGGCTCCATCTGGAGGCTCGACTCCAACCACCGCCTCACGGCGCCCTTCTCGCTCCGCATCACCAACGAGTCCGGCAAGCAGCTCGTCGCCAGCCAGGTCATCCCGGCCAACTGGGCCCCCATGGCCGTCTACCGTTCTTTCGTCCAGTACAGCAGCTAAGCCAATGATCAAGAACAAGCATAATTCATGCCTACTATAGCAGCAGCAGAAGCAGCATTAGCTACTATACATACCTCTACGTACGACATTTGAGATCGATCGTTTGGCCATTTTTATCTGCTCGGGTATTGATTAGCTCTCCCTCGGTATTGTATGGATTTGCATGGATGGTTCATTAATCTGTCATCAGGAGTTCGTTTTGAGTAGGTGAGACGTCGGTTGTTGGGTGTCATATAGACATCGCTCGGTGTCTTGAGGTTGAGAGTGGGATAAGGAGGAGGCAAAGTTTGCATGTGCTGTCCCGCCCACTCTCACTGTACCAGTGTCACTGTTTGTGTAACCAGAACAAAGGTCATAAATTATACTACTAGTATACAGTTTGCTGCCTGGCATTCAGTATGATCAATGCTTCCATTTCTCACCTGTGCCTTCTCCTTGTCTGATGCACAGTAGTGGTACTCCTCTTCAATCTTCATGAACATGCAGTTTATTGTGTGGTATCCAGCTGGATCTTTTGCTTCTGTATGTCTCTCAATCTAAAATATATATATCTCCAAAATCTATCTTGTGTACGTGCCTTTGTAAATGCCCTAACCGCCGTATCTGTTCGTTTCACTTTATCACTTTCGCTATTTCGATCAAAGCTGACTCAATGCATGCACTCTACTATCTGACTCACTTTTGCTATTAGGAATACGATCCTGACCTCCTAACCGACGTCCTGCTCCGGTGGAAAGACTTCTGAATAAGATTATTAAGACCTGGAGGTTGAAAAAGGTGAATGAATTGATTTACTACAAACTGAAAGGATCTGACTTGGAATGTTGCTCTGCCTTTCCAGAATTTTAAAATGAAGGAACATTTGCAAATTCTGGTGACCTATATTTATTGATAAAAAAAGTTCCTTAAAGTTTGGTTTCTTCTCTTTTCTGGTGGATTCTAGAAATCCTGAAAAAGAACATCATAATTTCCTGCAACGACCAAAGCACGTACGTATTAGGAGTACTTAATTGCAGTGGCTGTGCTTCCACTGAACGCAAAGGATACTAATCCCACAACACAATACAAGTCCTTTTCACTCCAAAGTTTTCATTTTCCTTTTCGTAACAAAATCTATAACCGTGATACATGGTGATGATGAACGAGCCGTTAACTAGACATGCGAGCAGTCAACGGCGCCGCAAAAGTTCACCCACCGAGGGACCTACTGGATTTTCGCCGTAATTACGGGCGTCGAACTGACTGAACCTGATTGTAAGGTTTGGTTAGACTAGTAATTTGTCTTCAACAAAAAACTGAATACTTGAAGTTAGTACTCGTAACTTATATGTACGTTTGGACATTAGGCTACCAATTTGTCTTCAACCAAAATGCTTGATGAACTTTGTTACACTAGAGAAAGGTGTAGAGAAAAACGAAAAGGAAGATGTGCTAGCTCTGTTCGGATGCATGGATAATAGCGGAAGCAAATGTTCACCGATGCTTTTGCTTTTCTCTTGTGAGGAGAGGAAACCGCCGAAAGGGACGTCAACCTCCGACCCTTTCTTTTTTTTTTCTTTTTCTCCGTTTGTCTCAACAGTTAACCGCGGAAAGGGACAAAGTAACTGACTCATGATGGATTCGGGCGCATGTGCGGGCGATAAGTGGGATGCCGACGGCTGCGCTGCGCTGCGTTGCACTCGTCTCGTCGCCTCTCCGCGCGCATGTGAGGTCCAGGGCCACCACCACGTACGCTCGCTTGCAGCTGCAGCGGCGACCGCAACCCAACCACAACCGCTCTCCCCGCTCCCGGCCGGTGCAACCACGATCGAGGAGCCGGCAAGCGAGATGGCGCCATCACCCTCTCTCGCACCGGATTCCGGGGCCGCGCGCGCGCGCAGCCGCGCCAGCCCTGCCGATCTCACCAGCTATAGCTTGTGTTTTGCGCGGAGAGCGCTACGGCTCGGACCGTTCGGCATCACACCAAAAATCGGACCGTTCGGCTTGTGTTTTGCTTGCGCTGCTGCTTGCATACTCTCTCTCCCTCTCCCTCCTATTACACGTGCCTAATTTTTTTCCTCAAATTGTAAATATTTTTCTCCAAAATTATATATCTGATCAAAATTTCAATTATACCATTAGAATTTTGCACAAATACTTAATTATGTTGAAATATTTTTAAATCGGACGTTACAAATCGTGTGTTCAATATTTTTTTCAAATATCGAATGCTGCTCTTCGTCTGTATGCAGGGACGCGTTGGAGGGGCAAGGT-TGTCGCATGC-ATGCATGC-AGGAGTAGAGCTGGCTGCCAAG</genome_strand>
            <mrna_strand>ACTGGCTC-CCGG.......................................................................................................................................................................................................................................................................................................................................................................................................................................................................................................................................................................................................................................................................................................................................................................................................................CCAAGGCCACCTGGTACGGCCAGCCCAACGGCGCCGGACCCGACGACAACG.......................................................................................................GCGGTGCGTGCGGGTTCAAGAACACCAACCAGTACCCGTTCATGTCCATGACCTCCTGCGGCAACGAGCCTCTGTTCCAGGACGGCAAGGGCTGTGGCGCCTGCTACCAG........................................................................................................................................ATACGGTGCACCAACAACCCGTCGTGCTCCGGGCAGCCCAG-GACGGTGATCATCACGGACATGAACTACTACCCCGTGGCCAGGTACCACTTCGACCTGAGCGGCACGGCGTTCGGCGCCATGGCGAGGCCGGGGCTGAACGACCAGCTCCGCCACGCCGGCATCATCGACATCCAGTTCAGGCG.........................................................................................................................................................................................................................................................................................................................................................CGTCCCGTGCTACCACCGCGGCCTCTACGTGAACTTCCACGTCGAGGCCGGGTCCAACCCGGTGTACCTCGCCGTGCTGGTGGAGTTCGCCAACAAGGACGGCACGGTGGTGCAGCTCGACGTCATGGAGTCGCTCCCCAGCGGCAAGCCGACGCGGGTCTGGACGCCCATGCGCCGCTCCTGGGGATCCATCTGGCGCCTCGACGCCAACCACCGCCTCCAGGGCCCCTTCTCCCTCCGCATGGTCAGCGAGTCCGGCCAGACCGTCATCGCCCACCAGGTCATCCCGGCCAACTGGAGGGCCAACACCAACTACGGCTCCAAAGTCCAG...............................................................................................................................................................................................................................................................................................................................................T-TCCGT.............................................................................................................................................................................................................................................................................................................................................................................................................................................................................................................................................................................................................................................................................................................................................................................................................................................................................................................................................................................................................................................................................................................................................................................................................................................................................................................................................................................................................................................................................................................................................................................................................................................................................................................................................................................................................................................................................................................................................................................TGATCCATCGATCGATCTACCTATGT-GCATGCAATGCCTTCGTCGTCTTGTGTCGCCGGTCAAG</mrna_strand>
        </alignment>
        <hqPGS_line>
          <hqgDNA gen_id="AC037426" gen_strand="+"/>
          <hqrDNA rDNA_id="32989337" rDNA_strand="+"/>
          <hqgDNA_exon_coordinates>
            <hqexon e_start="4054" e_stop="4104"/>
            <hqexon e_start="4208" e_stop="4317"/>
            <hqexon e_start="4454" e_stop="4638"/>
          </hqgDNA_exon_coordinates>
        </hqPGS_line>
      </predicted_gene_structure>
    </spliced_alignment>
    <spliced_alignment xmlns="http://www.genomethreader.org/GTH_output/alignment_module/spliced_alignment/">
      <reference ref_file="/home/vbrendel/RICE/CDNADIR/OScdna" ref_id="32968913" ref_strand="+" ref_description="32968913">
        <seq>AAAGCAGACAAGGTAGTAGTACAGGCTTTTGTACGTACGTAGCAGAGGGAGTTCCCAAGATGGCTGGGGCCTCTGCCAAGGTCGTCGCGATGCTGCTCTCCGTGCTCGCCACGTACGGCTTCGCCGCCGGCGTCGTCTACACCAACGACTGGCTCCCGGCCAAGGCCACCTGGTACGGCCAGCCCAACGGCGCCGGACCCGACGACAACGGCGGTGCGTGCGGGTTCAAGAACACCAACCAGTACCCGTTCATGTCCATGACCTCCTGCGGCAACGAGCCTCTGTTCCAGGACGGCAAGGGCTGTGGCGCCTGCTACCAGATACGGTGCACCAACAACCCGTCGTGCTCCGGGCAGCCCAGGACGGTGATCATCACGGACATGAACTACTACCCCGTGGCCAGGTACCACTTCGACCTGAGCGGCACGGCGTTCGGCGCCATGGCGAGGCCGGGGCTGAACGACCAGCTCCGCCACGCCGGCATCATCGACATCCAGTTCAGGCGCGTCCCGTGCTACCACCGCGGCCTCTACGTGAACTTCCACGTCGAGGCCGGGTCCAACCCGGTGTACCTCGCCGTGCTGGTGGAGTTCGCCAACAAGGACGACACGGTGGTGCAGCTCGACGTCATGGAGTCGCTCCCCAGCGGCAAGCCGACGCGGGTCTGGACGCCCATGCGCCGCTCCTGGGGATCCATCTGGCGCCTCGACGCCAACCACCGCCTCCAGGGCCCCTTCTCCCTCCGCATGGTCAGCGAGTCCGGCCAGACCGTCATCGCCCACCAGGTCATCCCGGCCAACTGGAGGGCCAACACCAACTACGGCTCCAAAGTCCAGTTCCGTTGATCCATCGATCGATCTACCTATGTGCATGCAATGCCTTCGTCGTCTTGTGTCGCCGGTCAAGAACGAATTTTGATTCTACCGATCGGCAGTTCGGCACTAGTACTGTACTACGATTCTGTGTGTGTGTGTGTGTGTGTGTGTGATTGCAATGCAAATTGCGAACGGATCAATTAAGAGCGTT</seq>
      </reference>
      <gDNA_segment>
        <template temp_file="Information cannot be resolved." temp_id="AC037426" temp_strand="+" temp_description="AC037426">
          <position start="2222" stop="7564"/>
        </template>
      </gDNA_segment>
      <predicted_gene_structure>
        <exon-intron_info>
          <exon e_serial="1">
            <gDNA_exon_boundary g_start="3250" g_stop="3262" g_length="13"/>
            <reference_exon_boundary r_type="cDNA" r_start="148" r_stop="159" r_length="12" r_score="0.615"/>
          </exon>
          <intron i_serial="1">
            <gDNA_intron_boundary i_start="3263" i_stop="4053" i_length="791">
              <donor d_prob="0.846" d_score="0"/>
              <acceptor a_prob="0.000" a_score="0.82"/>
            </gDNA_intron_boundary>
          </intron>
          <exon e_serial="2">
            <gDNA_exon_boundary g_start="4054" g_stop="4104" g_length="51"/>
            <reference_exon_boundary r_type="cDNA" r_start="160" r_stop="210" r_length="51" r_score="0.824"/>
          </exon>
          <intron i_serial="2">
            <gDNA_intron_boundary i_start="4105" i_stop="4207" i_length="103">
              <donor d_prob="0.894" d_score="0.82"/>
              <acceptor a_prob="0.990" a_score="0.92"/>
            </gDNA_intron_boundary>
          </intron>
          <exon e_serial="3">
            <gDNA_exon_boundary g_start="4208" g_stop="4317" g_length="110"/>
            <reference_exon_boundary r_type="cDNA" r_start="211" r_stop="320" r_length="110" r_score="0.909"/>
          </exon>
          <intron i_serial="3">
            <gDNA_intron_boundary i_start="4318" i_stop="4453" i_length="136">
              <donor d_prob="1.000" d_score="0.88"/>
              <acceptor a_prob="0.999" a_score="0.73"/>
            </gDNA_intron_boundary>
          </intron>
          <exon e_serial="4">
            <gDNA_exon_boundary g_start="4454" g_stop="4638" g_length="185"/>
            <reference_exon_boundary r_type="cDNA" r_start="321" r_stop="505" r_length="185" r_score="0.881"/>
          </exon>
          <intron i_serial="4">
            <gDNA_intron_boundary i_start="4639" i_stop="4983" i_length="345">
              <donor d_prob="0.000" d_score="0.94"/>
              <acceptor a_prob="0.991" a_score="0.68"/>
            </gDNA_intron_boundary>
          </intron>
          <exon e_serial="5">
            <gDNA_exon_boundary g_start="4984" g_stop="5323" g_length="340"/>
            <reference_exon_boundary r_type="cDNA" r_start="506" r_stop="857" r_length="352" r_score="0.647"/>
          </exon>
          <intron i_serial="5">
            <gDNA_intron_boundary i_start="5324" i_stop="5634" i_length="311">
              <donor d_prob="0.000" d_score="0.58"/>
              <acceptor a_prob="0.753" a_score="0"/>
            </gDNA_intron_boundary>
          </intron>
          <exon e_serial="6">
            <gDNA_exon_boundary g_start="5635" g_stop="5641" g_length="7"/>
            <reference_exon_boundary r_type="cDNA" r_start="858" r_stop="864" r_length="7" r_score="0.571"/>
          </exon>
          <intron i_serial="6">
            <gDNA_intron_boundary i_start="5642" i_stop="5785" i_length="144">
              <donor d_prob="0.564" d_score="0"/>
              <acceptor a_prob="0.000" a_score="0"/>
            </gDNA_intron_boundary>
          </intron>
          <exon e_serial="7">
            <gDNA_exon_boundary g_start="5786" g_stop="5803" g_length="18"/>
            <reference_exon_boundary r_type="cDNA" r_start="865" r_stop="882" r_length="18" r_score="0.667"/>
          </exon>
          <intron i_serial="7">
            <gDNA_intron_boundary i_start="5804" i_stop="7542" i_length="1739">
              <donor d_prob="0.153" d_score="0"/>
              <acceptor a_prob="1.000" a_score="0"/>
            </gDNA_intron_boundary>
          </intron>
          <exon e_serial="8">
            <gDNA_exon_boundary g_start="7543" g_stop="7559" g_length="17"/>
            <reference_exon_boundary r_type="cDNA" r_start="883" r_stop="898" r_length="16" r_score="0.529"/>
          </exon>
        </exon-intron_info>
        <MATCH_line gen_id="AC037426" gen_strand="+" ref_id="32968913" ref_strand="+">
          <total_alignment_score>0.765</total_alignment_score>
          <cumulative_length_of_scored_exons>741</cumulative_length_of_scored_exons>
          <coverage percentage="0.722" high_type="C"/>
        </MATCH_line>
        <PGS_line>
          <gDNA gen_id="AC037426" gen_strand="+"/>
          <rDNA rDNA_id="32968913" rDNA_strand="+"/>
          <gDNA_exon_coordinates>
            <exon e_start="3250" e_stop="3262"/>
            <exon e_start="4054" e_stop="4104"/>
            <exon e_start="4208" e_stop="4317"/>
            <exon e_start="4454" e_stop="4638"/>
            <exon e_start="4984" e_stop="5323"/>
            <exon e_start="5635" e_stop="5641"/>
            <exon e_start="5786" e_stop="5803"/>
            <exon e_start="7543" e_stop="7559"/>
          </gDNA_exon_coordinates>
        </PGS_line>
        <alignment>
          <genome_strand>ACTTCCTCTGCTGGTACCTATAGAGCTCAGATAATTGCAGTGGGTATATATCACTGTATAAGAATATACGACTAGTAGGATTTGGTAATTAATTGCGCGTACAAATATGTCTCAGAGGATCATTACACATGATTGGTTCCAATAATGCCCCGTGTTTTGATTGCAGAACCGGCCATCTGTTCCTACTCCAAATTAATACAGTAATACCACCACTACTACTACCATCCAGACAGTGAGACAGAGCAGTGTACATTTCTGAAATTTAGAAGCAGTGAGCAGGTAGCAGGTATGTATACTGTCCATAACTAACCTGAGATAACTGCCAAGGCGTGATCCCAATTTTTTAATAGTGTTCCGTTTCAGAAATCACTTTCTTTAATACAGTGCACTCGTGAACTGAAGAAGCCTCCCATTTTTCTCCATTCCGTTGCATGATTTGCTCCGGTTAGCCATGTGACCCCTAACCAAAGCACGTCGGGTGCAACGACCGGTGATGGCGATCGCGTCGCCTTCTCCTCTCTCCGGCCGCCTATAAATTCGGCGCCAATGTGCACCTCTCCGACCACCAAAACAAAGCTCAGAATCCTACCTGACTAGTACTACCACTACTAGCTAGTAGCGAGCTACTCTCTCTGGTCATCAAGCTTTGAGTGGTTGGAGTGGTGGCAGCTATGGCTTTTTCCATCTCCAAGAAGGCTGCAGTTGCTGCACTCTTCTCCTTCCTTGTTGTCACCTGCGTCGCCGGCGCCAGGCCGGGGAACTTCAGCGCCTCCGACTTCACCGCCGATCCCAACTGGGAAGTCGCCAGGGCCACCTGGTACGGCGCTCCCACCGGCGCCGGCCCTGACGACGATGGTACGTTTGCCGGTGCACCTCGGCGACTGATCATTCCATCGAGATGAACCAATTACGTTGTATAATTGAACTGTTATAAATAAGTGTGGTGTTGATGCTGCAGGCGGTGCTTGCGGGTTCAAGAACACCAACCAGTACCCGTTCTCGTCGATGACCTCCTGCGGCAACGAGCCTATCTTCAAGGACGGGAAGGGCTGTGGCTCATGCTACCAGGTACACTAAAGATTCAGCTCAAATTTGCAATGACGACGGGCGTTGAGCCGTTGATGCGAAGCGACTGATCGAGACGTAGGTATTCACAGTGTTGTTGACTGTTTGTTGCTGGTGCATGGCTTCTTTTTTTCTTCAGATAAGATGCGTCAACCACCCTGCCTGCTCC-GGCAACCCGGAGACGGTGATCATCACCGACATGAACTACTACCCCGTTTCCAAGTACCACTTCGACCTGAGCGGCACGGCGTTCGGCGCCATGGCCAAGCCGGGGCAGAACGACCAGCTCCGCCACGCCGGCATCATCGACATCCAGTTCAAGAGGTAATAGTTTAGTAGTAGGCTAGTAGCTCCTGCAGGCTGCACGAACAGAAGCATCATCATGGCCACCCCTTGCCTTGCAGTTGCTAGCTTGTGCCGTCGTGGAGCCCTCGTACTTTTGGGTGCAAACCCGACAGCGACATTGCTTGTATGTCCTCCGGGACCCAAGCAGATTCTGATCGCACAAATACCACTAAAACTCTTTTAATTAAGTACATGCAGCCGCTTTACAATTTGTCGCCTCTGCCTGTCATCACCTACTACTATACTGCCTTGCATACTCACTCTGAATTAATCTGATAAGAATGTAACACTAACACATGGATTGTTGGGGGTTTGGCCATGCAGGGTGCCGTGCAACTTCCCTGGGCTGAAGGTGACGTTCCACGTGGAGGAGGGGTCGAACCCGGTGTACTTCGCGGTGCTGGTTGAGTACGAGGACGGCGACGGCGACGTGGTGCAGGTGGATCTCATGGAG--G----CCAAC-TC---CC-A-G-TCG--TGGACGCCGATGCGCGAGTCGTGGGGCTCCATCTGGAGGCTCGACTCCAACCACCGCCTCACGGCGCCCTTCTCGCTCCGCATCACCAACGAGTCCGGCAAGCAGCTCGTCGCCAGCCAGGTCATCCCGGCCAACTGGGCCCCCATGGCCGTCTACCGTTCTTTCGTCCAGTACAGCAGCTAAGCCAATGATCAAGAACAAGCATAATTCATGCCTACTATAGCAGCAGCAGAAGCAGCATTAGCTACTATACATACCTCTACGTACGACATTTGAGATCGATCGTTTGGCCATTTTTATCTGCTCGGGTATTGATTAGCTCTCCCTCGGTATTGTATGGATTTGCATGGATGGTTCATTAATCTGTCATCAGGAGTTCGTTTTGAGTAGGTGAGACGTCGGTTGTTGGGTGTCATATAGACATCGCTCGGTGTCTTGAGGTTGAGAGTGGGATAAGGAGGAGGCAAAGTTTGCATGTGCTGTCCCGCCCACTCTCACTGTACCAGTGTCACTGTTTGTGTAACCAGAACAAAGGTCATAAATTATACTACTAGTATACAGTTTGCTGCCTGGCATTCAGTATGATCAATGCTTCCATTTCTCACCTGTGCCTTCTCCTTGTCTGATGCACAGTAGTGGTACTCCTCTTCAATCTTCATGAACATGCAGTTTATTGTGTGGTATCCAGCTGGATCTTTTGCTTCTGTATGTCTCTCAATCTAAAATATATATATCTCCAAAATCTATCTTGTGTACGTGCCTTTGTAAATGCCCTAACCGCCGTATCTGTTCGTTTCACTTTATCACTTTCGCTATTTCGATCAAAGCTGACTCAATGCATGCACTCTACTATCTGACTCACTTTTGCTATTAGGAATACGATCCTGACCTCCTAACCGACGTCCTGCTCCGGTGGAAAGACTTCTGAATAAGATTATTAAGACCTGGAGGTTGAAAAAGGTGAATGAATTGATTTACTACAAACTGAAAGGATCTGACTTGGAATGTTGCTCTGCCTTTCCAGAATTTTAAAATGAAGGAACATTTGCAAATTCTGGTGACCTATATTTATTGATAAAAAAAGTTCCTTAAAGTTTGGTTTCTTCTCTTTTCTGGTGGATTCTAGAAATCCTGAAAAAGAACATCATAATTTCCTGCAACGACCAAAGCACGTACGTATTAGGAGTACTTAATTGCAGTGGCTGTGCTTCCACTGAACGCAAAGGATACTAATCCCACAACACAATACAAGTCCTTTTCACTCCAAAGTTTTCATTTTCCTTTTCGTAACAAAATCTATAACCGTGATACATGGTGATGATGAACGAGCCGTTAACTAGACATGCGAGCAGTCAACGGCGCCGCAAAAGTTCACCCACCGAGGGACCTACTGGATTTTCGCCGTAATTACGGGCGTCGAACTGACTGAACCTGATTGTAAGGTTTGGTTAGACTAGTAATTTGTCTTCAACAAAAAACTGAATACTTGAAGTTAGTACTCGTAACTTATATGTACGTTTGGACATTAGGCTACCAATTTGTCTTCAACCAAAATGCTTGATGAACTTTGTTACACTAGAGAAAGGTGTAGAGAAAAACGAAAAGGAAGATGTGCTAGCTCTGTTCGGATGCATGGATAATAGCGGAAGCAAATGTTCACCGATGCTTTTGCTTTTCTCTTGTGAGGAGAGGAAACCGCCGAAAGGGACGTCAACCTCCGACCCTTTCTTTTTTTTTTCTTTTTCTCCGTTTGTCTCAACAGTTAACCGCGGAAAGGGACAAAGTAACTGACTCATGATGGATTCGGGCGCATGTGCGGGCGATAAGTGGGATGCCGACGGCTGCGCTGCGCTGCGTTGCACTCGTCTCGTCGCCTCTCCGCGCGCATGTGAGGTCCAGGGCCACCACCACGTACGCTCGCTTGCAGCTGCAGCGGCGACCGCAACCCAACCACAACCGCTCTCCCCGCTCCCGGCCGGTGCAACCACGATCGAGGAGCCGGCAAGCGAGATGGCGCCATCACCCTCTCTCGCACCGGATTCCGGGGCCGCGCGCGCGCGCAGCCGCGCCAGCCCTGCCGATCTCACCAGCTATAGCTTGTGTTTTGCGCGGAGAGCGCTACGGCTCGGACCGTTCGGCATCACACCAAAAATCGGACCGTTCGGCTTGTGTTTTGCTTGCGCTGCTGCTTGCATACTCTCTCTCCCTCTCCCTCCTATTACACGTGCCTAATTTTTTTCCTCAAATTGTAAATATTTTTCTCCAAAATTATATATCTGATCAAAATTTCAATTATACCATTAGAATTTTGCACAAATACTTAATTATGTTGAAATATTTTTAAATCGGACGTTACAAATCGTGTGTTCAATATTTTTTTCAAATATCGAATGCTGCTCTTCGTCTGTATGCAGGGACGCGTTGGAGGGGC</genome_strand>
            <mrna_strand>ACTGGCTC-CCGG.......................................................................................................................................................................................................................................................................................................................................................................................................................................................................................................................................................................................................................................................................................................................................................................................................................CCAAGGCCACCTGGTACGGCCAGCCCAACGGCGCCGGACCCGACGACAACG.......................................................................................................GCGGTGCGTGCGGGTTCAAGAACACCAACCAGTACCCGTTCATGTCCATGACCTCCTGCGGCAACGAGCCTCTGTTCCAGGACGGCAAGGGCTGTGGCGCCTGCTACCAG........................................................................................................................................ATACGGTGCACCAACAACCCGTCGTGCTCCGGGCAGCCCAG-GACGGTGATCATCACGGACATGAACTACTACCCCGTGGCCAGGTACCACTTCGACCTGAGCGGCACGGCGTTCGGCGCCATGGCGAGGCCGGGGCTGAACGACCAGCTCCGCCACGCCGGCATCATCGACATCCAGTTCAGGCG.........................................................................................................................................................................................................................................................................................................................................................CGTCCCGTGCTACCACCGCGGCCTCTACGTGAACTTCCACGTCGAGGCCGGGTCCAACCCGGTGTACCTCGCCGTGCTGGTGGAGTTCGCCAACAAGGACGACACGGTGGTGCAGCTCGACGTCATGGAGTCGCTCCCCAGCGGCAAGCCGACGCGGGTCTGGACGCCCATGCGCCGCTCCTGGGGATCCATCTGGCGCCTCGACGCCAACCACCGCCTCCAGGGCCCCTTCTCCCTCCGCATGGTCAGCGAGTCCGGCCAGACCGTCATCGCCCACCAGGTCATCCCGGCCAACTGGAGGGCCAACACCAACTACGGCTCCAAAGTCCAGTTC--C-GTTGATCCATCGATCGA.......................................................................................................................................................................................................................................................................................................................TCTACCT................................................................................................................................................ATGTGCATGCAATGCCTT...........................................................................................................................................................................................................................................................................................................................................................................................................................................................................................................................................................................................................................................................................................................................................................................................................................................................................................................................................................................................................................................................................................................................................................................................................................................................................................................................................................................................................................................................................................................................................................................................................................................................................................................................................................................................................CGTCGTCTT-GTGTCGC</mrna_strand>
        </alignment>
        <hqPGS_line>
          <hqgDNA gen_id="AC037426" gen_strand="+"/>
          <hqrDNA rDNA_id="32968913" rDNA_strand="+"/>
          <hqgDNA_exon_coordinates>
            <hqexon e_start="4054" e_stop="4104"/>
            <hqexon e_start="4208" e_stop="4317"/>
            <hqexon e_start="4454" e_stop="4638"/>
          </hqgDNA_exon_coordinates>
        </hqPGS_line>
      </predicted_gene_structure>
    </spliced_alignment>
    <spliced_alignment xmlns="http://www.genomethreader.org/GTH_output/alignment_module/spliced_alignment/">
      <reference ref_file="/home/vbrendel/RICE/CDNADIR/OScdna" ref_id="32983482" ref_strand="+" ref_description="32983482">
        <seq>GATCTCCAAATAGTCCCATACGGTACTTTCATCTCTGCTGGTGTCTCTCTTTGGGTTATCTTCTTCTTCTTCTTCTTCCCGTCTCTCTTTAGGATCTCGAGTTTGCTGCTTGTGCTGTCCCTGAAGAAGGAAACTAGCTAATAAGTGCATGCAGTAGGTGTTGGCGAAAGGGGATCAAGGTAACAAACACCTCTCTGCACTTCTGCACCTGTGCACGGTTACCCTCTGTAAATTGTGGTTATACTTGTCATAAGAAATGCGCATCCATTTTGTAGTTTTGTGTAGTAACGAGTACATAATGTTTGCGTCCACTGCTACTCTAATGGACATACAAGGCAACGTGATTATCGAAACGGTACTTTAGAGAAAAAAAAAGTTACTAAATTTCTGCAGAAACGACATGGCAAAGCAGCCCGCGATGAACGATGGCTATCCATGGGAGTAACATTCACTAGCCAACCGTCTCATCTTTTCGCTTATACTTATACTTATCAATAAAAATTTAATTTTTCAACCTTAAATTTGGAGCTGATATTAAGATTTTTTTCATCAAAGTTTTTTTTAGCTTTTGCTTTTAGATCGCTAATAACACGTATATAAAAGTTTTATTTACAAATTGCTTTACGTTTGCAAATATGCCATTTCACTTATTCCGTGAATAAGCAAAACGATGGCTCCGTAGGAGATGTTTGGTTGGTTATCACATTTTAGTCATGCCATAGTTTTTTTTAGACATGTATTTGCTTCGTTGTCGTAACTGTGTTATGCCATACTTTCTTATTCTCGAGATACACATGTCACACTCTTAAATTTTAAGCTCACTATACTACACTTACTATTAACTACTACCTCCGTTTCAAAATGTTTGACGCCATTGACTTTTTATCACATGTTTGACCAATCGTCTTATTCAAAAAATTTAAGTAATTATTAATTCTTTTCCTATCATTTGATTCATTGTTAAATATATTTTTATGTAGGCATATAATTTTACATATCTCACAAAAGTTTTTGAATAAGACGAACGGTCAAACATGTGCTAAAAAGTCAACGGTGTCAAACATTTCGAAACGGAGGGAGTATTTCTGAGCTACACTTGTACCACCCTACTACAACTGGTGTAAGCTTAGTTACGGTCAAGTTAGATCTCAACACGAAAAAAACTTATAACTCACTCCCTCCGTTTAAAAAAAAGAGATAACCTAGAAGTTATACAGTGAATCTGAACAATCTCATTGTATTAGGAGAGACAACATGTATTTGCTTATATGTTGTTTTTTTTTTTTTTAAAGGATGGAGTAGAGCGTAGCAGGGCAAAGTTCGAGGCGCTGTGCCGTGCTCCAAATCATCCATATCATGTTTGTTCGTTTGTCCGTACATATCTGATGCTAAGTTTTTTCTAGTCCTCCTTATCCACAACCCCTCCTCCTCCTCCTCCTCGTGCTTCTTCCAGCTCCAGGGCGTGATTGCGGGTCGCAACCCGACACAGGTACCGTGCCAGGCTGCCATAGGCCAGCTCCAGCATCGGCGCCAACAGAGTCGCCCACAAAACCGCTCCCTTTTTTTTCCCTTTCTTTGTTTGTCAGTGTCCACTGCCATAGCACTACACTGGTGGCGATACTGATACGTGCAGAGAAGCAAACCAACGAGTTCTCTCACTCGCTATAAGTGGGAGCCTCTATCTTATCTCCACTTCTTCTTCAGACTTCTCAAAGAAGAAGAGTCAGGCTCCTCTTCCTCGGCATCCTCCTCCTGAATTCTCCTTCTCGGATCACCTCTTCTCTTCACCTCCTCTCTCTCCCATCCGCTGCAACCGCCGCTTACAAACGAGAGTTTAATTGGTATTTTAGTCTTCTGCACATCCATCGGTACGTTCTTTCTTTCTTTCTTTCTGCATGATTCAGTTTTCCCGTTGTTGATTGCGATGATCCAGCCATCTATCCGGGACTGGTTTCCTCTCCCTTTTTGTTGGTCTCTGTTCTTGGGTTGGGTTTTCAGTCCGGGGAATGAACTCGCTCGCTAGGCTGGAACTCTGGATCTGGTGATCAAACGGCGTCTCTGAAAAATCAGGGTTGATGTGGTGGGGGTGGGGTGGGGGGATCGAGTTCATGTCTCTTTTGTTCATCTTTGATGGGAGAAAAATGAGTATAAGAATAAATTGCGATTTGATTTGTTTAAACTTAATTAATTATTTTTTGTTGTCCTAGAAATGATGAAGTGTTGCTGTTGGGAGGGAGGTAGTAATAATGCTTGCAGAATAGTCGCCCTGTCACAATCAATCGTCCATTGAGGATAAAGCGCTTATCCAACCACAGCACCACACTATGGCACCTAACTAGAAGAATCTTGCATCCCACTCACTTTGCCACTTGCGAGCTGCTCACTCTGAGCTCTTCAGATATTTAGATCCAACTTTGCTTTTGAGTTTGGATAATTAATTAATCATGTTTCTGTTCTTATAATGAAAAAAAAATCAGATTGTTAAACACAAAGGTGTTAATAAAAAGGTTCAAAACACCAAAACCTCATCTTTGATTGCTCTATTTTAACCACCACAGAATAATAATCCTTTTCTCTGAAACCTGTAATTCAGTAGTACTTGTGTCCATTGATTTATGATTGCCCATTTTTATCAGATAATTATACTTGTTGGATGCTTACAAGGTTTACTAATGTTTTGCCTCTTGTTTTCCGTTTGTATCTCATTATCTGTATCTCTCTGAAACAGAGCTCATCATCAGATTGAAACAAATAAAGTGAAGTATTTGATCACTTATATGGCCCTCAAGACGCTGCAAGTTCCATCTAGCTTTGCAAGGCCGATCAACCGCAGCTTCATCGGTTCTTCTTCTTCTTCGTCGTCGTCGTCTCAGTTTTCTCTGCGGCCAAAGCCTGCATCGGCACGGCTCGCCGCAAGTGTCGCCGGAGGGAGGCGCCTCGAATGCAGGGGCGGCAGCAGCCTGCACGGCTGCGTGGACGAGGGCGCCGCGGCGGCGTCGAGGAGGCGGCAGGAGCAGGCGGTGGAGATCCCCATCGTTCTGTTCCCGTCGGTGGTCTTCCCCGGCGCGACGGTGCAGCTCCAGGCGTTCGAGTTCCGGTACCGGATCATGGTGCACACGCTGCTCCAGGAGGGGGTCACCAGGTTCGGCGTCGTGTACTCCGGCGGCGGGGTGGGGGGCGGGGTGGCGGCCGGCGAGGTGGGGTGCGTGGCGCACGTGGTGGAGTGCGAGCGGCTCGTCGACGGCCGGTTCTTCCTCACCTGCGTCGGCGGCGACCGGTTCCGCGTCGTCGGCGCCGTCAGGACGAAGCCGTACGTGGTCGCGAGGGTCCAGCCCCTGGCCGACGCGCCGCCCAGCCAAGAACGCGGCGGCGACGGCGGCGGCGACATGGTGCGCCACCTCGTGGAGCGAGTGGAGGAGCAGCTCAAGAACGTGGCGGCGCTGTCGGACAAGCTCGGGTGGAGCCGGCCGCCGCTGCCGTTCCGCGCGACTTGCTCCCCGTCGTCGCTGTCGTTCGCCGTGGCGAGGGAGGTCGTGGAGGACCGGGAGGAGCAGCAGGCGCTGCTCCGGCTGGACGACGCGGCGGCGCGGCTGGCGCGAGAGGGGAGGTACCTGGAGCGGAGGAGCAGGTACCTGGCCGCCATTGCGGCGATCAAGGACGCCCTCGATGGCCACCTCTACTGCAACGACAAGTAGAGACGACGACGATCGAGTGAGTACTCCGTTAATAACCGGCCACTGGTGAGGACTCCCATGGCCATAGGTTTCTTTGGTTTTGTTTGGCTTCTCTGCTTCAGAATTCAGAGTTCAGAGTTCTAATGTAAATATTTTTGTAAGTTCCTCGAGCTGTTTTTTGTGGTGAAAACTTTGCATTGAGTAGATGTATTTAGGAGTACTTCATAATGTACAGAAGGATTGATGTGCC</seq>
      </reference>
      <gDNA_segment>
        <template temp_file="Information cannot be resolved." temp_id="AC037426" temp_strand="-" temp_description="AC037426">
          <position start="17255" stop="2253"/>
        </template>
      </gDNA_segment>
      <predicted_gene_structure>
        <exon-intron_info>
          <exon e_serial="1">
            <gDNA_exon_boundary g_start="14632" g_stop="14614" g_length="19"/>
            <reference_exon_boundary r_type="cDNA" r_start="822" r_stop="840" r_length="19" r_score="0.789"/>
          </exon>
          <intron i_serial="1">
            <gDNA_intron_boundary i_start="14613" i_stop="13622" i_length="992">
              <donor d_prob="0.000" d_score="0"/>
              <acceptor a_prob="0.266" a_score="0.82"/>
            </gDNA_intron_boundary>
          </intron>
          <exon e_serial="2">
            <gDNA_exon_boundary g_start="13621" g_stop="13360" g_length="262"/>
            <reference_exon_boundary r_type="cDNA" r_start="841" r_stop="1102" r_length="262" r_score="0.870"/>
          </exon>
          <intron i_serial="2">
            <gDNA_intron_boundary i_start="13359" i_stop="6317" i_length="7043">
              <donor d_prob="0.900" d_score="0.73"/>
              <acceptor a_prob="0.000" a_score="0"/>
            </gDNA_intron_boundary>
          </intron>
          <exon e_serial="3">
            <gDNA_exon_boundary g_start="6316" g_stop="6305" g_length="12"/>
            <reference_exon_boundary r_type="cDNA" r_start="1103" r_stop="1113" r_length="11" r_score="0.750"/>
          </exon>
          <intron i_serial="3">
            <gDNA_intron_boundary i_start="6304" i_stop="5751" i_length="554">
              <donor d_prob="0.455" d_score="0"/>
              <acceptor a_prob="0.613" a_score="0"/>
            </gDNA_intron_boundary>
          </intron>
          <exon e_serial="4">
            <gDNA_exon_boundary g_start="5750" g_stop="5734" g_length="17"/>
            <reference_exon_boundary r_type="cDNA" r_start="1114" r_stop="1130" r_length="17" r_score="0.529"/>
          </exon>
          <intron i_serial="4">
            <gDNA_intron_boundary i_start="5733" i_stop="3569" i_length="2165">
              <donor d_prob="0.999" d_score="0"/>
              <acceptor a_prob="0.907" a_score="0.55"/>
            </gDNA_intron_boundary>
          </intron>
          <exon e_serial="5">
            <gDNA_exon_boundary g_start="3568" g_stop="3501" g_length="68"/>
            <reference_exon_boundary r_type="cDNA" r_start="1131" r_stop="1199" r_length="69" r_score="0.559"/>
          </exon>
        </exon-intron_info>
        <MATCH_line gen_id="AC037426" gen_strand="-" ref_id="32983482" ref_strand="+">
          <total_alignment_score>0.806</total_alignment_score>
          <cumulative_length_of_scored_exons>378</cumulative_length_of_scored_exons>
          <coverage percentage="0.096" high_type="C"/>
        </MATCH_line>
        <PGS_line>
          <gDNA gen_id="AC037426" gen_strand="-"/>
          <rDNA rDNA_id="32983482" rDNA_strand="+"/>
          <gDNA_exon_coordinates>
            <exon e_start="14632" e_stop="14614"/>
            <exon e_start="13621" e_stop="13360"/>
            <exon e_start="6316" e_stop="6305"/>
            <exon e_start="5750" e_stop="5734"/>
            <exon e_start="3568" e_stop="3501"/>
          </gDNA_exon_coordinates>
        </PGS_line>
        <alignment>
          <genome_strand>CTATAATACAATTATTTTTCGTGTCACACCACCGTTATCTTCATGACACACTCCCTAGTCATTGCCCCATCCCCTTCCCTGCACACCACATCATTGCTAATGTGTACCACTTATAGCACCATGGACAAGCCAAAATGCTTAAAGAAAAACGCGAGAAGAAGAAATGTATCGTTTTCCTTGCAGAGACTCGCTAACAGTGATCTGATTAGCGACAACTTCACCATAAATACCAATGATGGCCAAACGCGATATTTGGTTTGGTTTCGTATAAGGTTTAAAAGAGGACACTTGTCGTTACTTTAATGGAAGATGCATATGAGTACTTATGGAGAACTGGGAGTGTTCTTTTTAGCTTATCGATTTATGGAATATACTATGTTTCATATTATAAAAAAAAATTTCTAAAAAACTGATCACATTTAAATAAGTTTATTTAGAAAAAAATGTTTCAAAAAAAGTTTATTTAGAAAATATGTATTATAATACGAAACAAAGGGAGTATGTATCGATGAATACTTCTCCAAATACACCACTGAAAACTACATTGTCGACTACCAATGAAAAAATATAATTATTTATAAATACAAACACATCTGTTAAATCTGATATTTAAATATGGGCGATTAGGTTTCAGTGCAAGGAGCCTTACCAGCTTATTAGTTACTCAGTTCGCTTCTCTTTTTTCATCTCTTTTTTTTTCTACTCCAGTGATGTATAGAAATCCATTATCTTCATATTCTACTCTATGACGTTGGGTTGGATTAGGAGACGGAAGTCACGGGCAGATAAGCCAGCTAGAAACCAAACTGCAATAGTATTTCCGTCGCTTTTATTTCGTGAGCACCGAGCCCGTACGCAAGAAAAATAAAATACGTGTCAAATGCATTATGGAGCGAGAAATAACAGTACAAATACAGGAAGCATACGACAAATGGATACGGAGGACTACGTGGCTCGCCGACACGGTCACAGTCGAGCATGCCTTTCATAGTTGCATCCACGAATACATAGATGTACTCCCTCCGTTTTAAAATGTTTAACGCCGTTGATTTTTTAGCATATATTTAATCGTTTGTCTTATTTATAAAATTTAAGTAATTATTAATTCTTTTCCTATCATTTGATTCATTGTTAAATATATTTTTATGTAGGCATATAATTTTACATATTTCACAAAAGTTTTTGAATAAGACGAACGGTCAAATATGTGCTAAAAAGTTAACAGTGTCAAACATTTTGAAACGGAGGGAGTACATGTTTAATTAC-CTCGATCATATCCATGATCATTGGAATCAATCATTTTGTAGTATCTATTGTCTCGGAGCACGTTCGTTAATGCCTGCAACTAACCATATGCGTGCAACCACGTTATACCGACCAAAATTCATTTTGGTCGTTGAAAAAAGATATGATATCATCGTGATATGTGCATGTGTCTACCGGTCATGCTGCTATTATCCCATAAAAATTGTGAAATGGTAGCTGGACAGAGCGATCGACGCTGTAAAGAGTTATTTAAACTGATTTCTGACGTTTCAAAGAAACCACGTAATTTCATTCAACTTATATTCGAAAAGAAAAGAGAATAAATCTATTTTTTGAAATGGAGTACTAGTTACCAAACTTGTATTTTGTGATAGCCTTCAACTGTGCTTATGGTAAGAGTTTAAACCTTTGTAGGGGTAGGAAAAAACACTCAGGCTTATATTGGTTTGGTTTGGCTCGATCGATAGCCAAACGAGCAGAGCCAAAGCCTCCTCCGAACCTCATTTCTAGAATGAGCTGGGTTCGAGCTAGCTCATGAGTTATTCGGTAGCTCGCGCTAGCCAGCCTATTATAGTTTGGTTTATTTGTCTAGCTCAAAGATAAGCACTAGTAAAAACCCTAATTCTCTCTATTCTTTTGGGGCAGATGACAGCGCAACAGGAGTGCATACTCATGCTACACCGCCAAGTCATGCACACAGAAAATAGCGTAGAAGGGAGCCACATTTGTACGATTACACAATATTGACTTACGCCTACGCTGACAACGCAACCAACTAGTCGCTTCCCCCTCAATTGAAATTGGAAATAACGTCGCCGCTCCTTGCCAGCTTGTCCTCGCAGGTGTAGTTTACAACCTATGAGTCACAAGTTCGAATGCCTGGGTAAGGGGCGTGGTGCGCTAGACTTGGCCTCCACCTATGCTTCAATCTCTCCAATGTCTATCATTGCTTGTCTGTTTCGCAACTGTTCAAGTGAAGAGGCTCGTGAGCCAGATCGAGTTGGCTCAAGCTAGAAAACATAGGGCCTGTTTGGGGAGCTTTAGATTCTGAAAAGTAGCTGTTTGGTAGCCAGCTTCTAAGAATCTGGAAAAGCTCTGAAACCCAGCTTCTGGCTTCTTAGTTTATTTTTCAGAATCTTTAACTACATATTCTCAAAAGCTGTGGACTGTTAGGGGCAGTTTCTAGCAGAAGCAGCTTTTGGGAAAAGCTACAGCTGGGACAAGCTCCCCCAAACAGCGACATAGTATTTCCAATTAGCTGATTTATATATTAGCATGGACTACTCAACATAATCTAGGGTCATGATAATCCAACCCATCAAATTAACAGCCGGTTCTTTCTGTAGCTTGTGAGTATCCTTAGAGTGACCAATTAGTATAGGTATAAATGCTCAGTCTAATTAAGGTTAGACACAAATTTGTATGCAAGTGTAGTTGCTCTCTCAAACATATGTTTCTTAGGTTAAAAAGAAAAGGAAAAAAAACATTATTCAACCAGACACCCGTATAATAAGTAGTTGCACCAAACAAAGTTTTCATAATCCAACTCAACAACAAACAAATCCATAAAGCTATCGTTACCAAAGTGACAAAAAAAAGAACAAACTCTTTGTAAGAAAGTAAACTCCCCCAAGCATGGCATTTGTAATTTCCATGGTCAACTTCAGTTTTAGTCCTTAAAAGATGAAAACGTGAAGCTTGGAAGTATTTAATTTGCACTCGAACTGACCAAGAATTTCAGCGCATGCCAAAAATACTAAAAATTACTTCAACCCTGACAGGACTGACAGGTTTAATATCGTTTACTCCTACCATTGACTTGTCACGGATGCCCTCCAGTACAAGAGAAAATCTCTTATATACCCCTGAAATTTTACCTAATCCCTTCTATACCCCTGAATTTTGCTTACTTCCTTGTATACCCCCAAAATTTGATTTTGATCCCTTGCATACCCCTCCCATCAGTTGACCGTTAGTTGACCGTCTATTTTCCATAAAAATGACCATTTTACCCTTGGATGAACAAAGAAATTCATGAATTACATTATTAAAAATATAAAAGCTTCTCGCATGAGACTATTATAGTTATGAGTTTGTTGTGCGATGCATTATTTATCCCAAAAATATTTTTAGATCATGAAATAAAAAACACGTATTTATTTTTTTAAAAAAAGTCATAAAAATGAGGAGCATTCATATAAAGATAGGACTACCAATGTTCATAACATTTTTTTTATGAATGCTCCCGATAAAAAAATCCATTGTCCTATTAAAATTTGAAATAAAAATTTTAATTTATTACATTTATTTTATTTTCAAAATTTATGTCAAAATTTTCTGCACTAATTATTTAGTTTCATTAGTCTTATAAAATGCACATACTGTGCACCCAAACAAAATTTTTTCAATTATTTTTTAAGCTTATATTTAAACCTAAAGCATCTAGGGCAAAAAGGATATTTGCAACCAAACGTAACAGTGAAATGATGGAAAATGTAACGGTAGGGGCATGGAAGGGATCAAATTGAATTTTCAGGGGTATAGAAGGGATTGGGTAAATTTCAGGGGTATGAAAGGAATTGAGTGAGTTTTCAGGGGTACACAGGAAATTTACTCCCAGTACAAAGTGCAGTGGACTGGAGACGAGTAAGGCCATGAGATTGCAAATGGACGGCCACGATCCGACGACTTCTAAGCCATGCGTTTACAAGGGTCCCTGCTCTCCGTCCATTTCACTTCCTGGATGATGAATTGATGATGCGGACTGACACATATATGGTGCAAATAGTGGGCGCACGTGACATTGCCACCATAGTCTCCACCGTGGGTTTCCCTGACACGTTAACTGGCGTGCGCGAGTTTTCTTTTATCCGCCAGAGTATTGCAAGTGAATGGTACTCCTCACATGCGCGTCTACTTGGCACCTGCGCGACGACGCCTCCTTCCGTGCTTCGGTTGCCCAAACATCTCTCGTCCACCGCCGCACGCAACGCACTCGATCGTTGAAATCAGCACATGAATAACAGCACATCACCGCAAACGGATGAGATGCCGTGGCTGCTCTTCTCAGCTCAGGCTCAGCGCGAGCGTGCGATGCAGCAAGCGGAACAGAGCGCCGGCCGCGCGTGCCAAACGGCCAGCGAAACACAAGGTAGCTGCTCGCCTCGCCCGACGGTGCGCCGGCGCCGGCGATCGGGTGAGAACGTACGGTGTTTGCTTACCAGCTAGCCGTTCACATGCAAAGCTGTTACCAAATCGGAAAAGGCTCGTTAACGGTTTTCCCGGTTTCCGTAAAAACCACCGAACACAGTTGAAGGGATAATTTTTAAAAGAGTACATTGCGCATTGGGCCTCCTATTTTGACTTAAAGTTGCATATTGGACTAGGTACTGATAAAAAATTCACTTTGGGTTAGGTTTGTTTACTCCATGACACTTTGCACTTTGGACTAGCAGCCCCATGTGTCAGTGCCCAACAATCCTCTTCCTCATCAGTTTACTTTGACCTGTGAGCTGCGCTCTCTCGCTTACATGAGCAAACTCAGTGTCGAGCCGTCGAGGAGCACCTGCTCCCCTGTGGTAGTGCTTGTTATTGGAGTTAATCCTTAAACATGTACTTAGGATATGCATGATTACCTAATTTTTTATGTGGAATTTGGTGTTTTACTGACCGGATCTTGATGAAGCCATGAGTCACGTCAGTGTACTGGTAGTAGGGCGTTGGTGATGGAGATCACCGAGCGGCAGTGGCGACGGAATTCGCCCTGGTGCGGCGGTGGCAATAGGAATTCGACCTTCGCTCCCCTCCAGCACGTCTTAAGATCATTAGTCTGATGGTTTTGGGAATGGTTTAGAGTACATGAGTTGTCACTCGTGCATGAGTCTCACTCTTCAAAGTCAAGGAGCGTGTGAGCCTTGGTGGGCTGAGCCCAATGCTCTCCTTTCTGGCTCGGTGGCCAAAGATCAACCAACACTTGTGCCCCCCACCTAACGAGAAGCTTGAGGACCATGGCTTGAGTTCTCACAATTTGTTGTTAGTTTCCAAATCCAACGCATGAAAGATTGATCCTCTTCCGTTAGTGATTATTGAATCCAGCTCAAACACCACCTTATAAAGGAACTGTACACTGATAATGTGCTCGTCAAGATTGCCCTGATGAGAGAAGAAAGAAAGGGCTGGGACAGATGGAGAGAACGTTGCCTCAAAGTGAGACCAGGTATAAACTTAGCCGGTCCAAAATGAAAACTTTCTCTTATCCTTAGCCAAACTTGCAAAACAGGTAAAAACAAGTGATCCAATGTTCAATGCACTCTTTTTTAAAAATTTAAAATTTTATTTGAATTTTTTTAATTTTGATATGTTTATCATGTAGCTTATCACCTTGAGCGGTTGAGCCAACTTAAAACCTTGAAATTTCACGAGTGGTGGGAGGAGCGTGTAGCACGCGAAGAAGTACCCAAGTATAAGTTATGATACTTACTTCAACTAACAACCTAAGAAATAGATAAATTTTAGTATCTCAAGGTATCTAAATTTACACTGAAATCTTTTGTAATTTAAGGTACTTAATATCTGGAAGTACCAAATTTTACACTAAAAATATGGTATCTTCAAGTATTTTTTCAATGATGATAAAGTTAATTAAGAAATATGGAAGAAGAGAAATCAAATAGGCTTTCAGCAAATAGGACTGTCAATGACAGCATTCCAAACAAAAACGGAGGGGAAAACATGAGCGATGTGGGGAGCCAACCACATAGCGGAGCTTTTACCTTAGTCCCATGGCAACCTCTTCGTATAAAACATTAATTTTTTTTCCTTTGTTATGTACGAAAATTCCTTTTCACTATATTCAATAAAATTGGTATGCTGGTGTCGGTTTGTTCAAAGAAAGAAAGAAACATCAAATTTCACAAAAACCGACCACGAACCCTGCTGCGCACACGCGCAGTCCACCCGCCGCGTAGCAAGCAGAGCACCGTGCCACCCGCAGTGCAAAACCGGAAATGCTTACCATCGGCCGTCCGGCCAAAAATAAAAAATCGGACGTCTCAATTTAAAAGAACAACAGTGTAGGTGTATGGTAAAACGGTTGGTTAGGTGTACTGACAAACCAACAGAGCATGCATGTAAACATGTTTCAAAATTTAAATGATTTGTTCTCTTAAACTATTTATCTGAATTTCAAACCAATTATATCATTAGATTCGTTACATTTAAATCTTTATAACAAGATATCACATGACTATATTCCGATGACTTTTAATTTTACTTTTTAAATGTTGCACACATTGTTACTGAAATATTCCAACAAGTATTTATTGATGTTTCACTAATTCATTAGCAATGTTTCATGCTATCTTTTTTTATATGTTACAGCAAATACGTTTTTTATGTTTCAACAATAATTATAATTTAACAATAATTATAATTCGATGTTTCAATCTAAATATAAAAAATGTTTCACTAGTCGGGACTTAATGTTTGATGTAATAATGATTATTGTTGCAGTCAATACTTTTTATATGTTGTACCTCTTTAGAATAATTTGTGAAGTGGGTTGAAACATCTCCACAAAAGATGAAAGAATTATTTTTAAATAGTTTAACATAAGTTTGTTTTCTTCTAGAATGCATATATATTTTTATCAAAATATATTCATGTGAGATCTTGTTATAAATGATAGATTGGATATATATTTTAGAATAAAATTTTGTTTAAAGTTTGATTAAGAGAGAGAATGTAATGGTGCCTCAGGCCACCTTGGCAGCCAGCTCTACTCCTGCATGCATGCATGCGACAACCTTGCCCCTCCAACGCGTCCCTGCATACAGACGAAGAGCAGCATTCGATATTTGAAAAAAATATTGAACACACGATTTGTAACGTCCGATTTAAAAATATTTCAACATAATTAAGTATTTGTGCAAAATTCTAATGGTATAATTGAAATTTTGATCAGATATATAATTTTGGAGAAAAATATTTACAATTTGAGGAAAAAAATTAGGCACGTGTAATAGGAGGGAGAGGGAGAGAGAGTATGCAAGCAGCAGCGCAAGCAAAACACAAGCCGAACGGTCCGATTTTTGGTGTGATGCCGAACGGTCCGAGCCGTAGCGCTCTCCGCGCAAAACACAAGCTATAGCTGGTGAGATCGGCAGGGCTGGCGCGGCTGCGCGCGCGCGCGGCCCCGGAATCCGGTGCGAGAGAGGGTGATGGCGCCATCTCGCTTGCCGGCTCCTCGATCGTGGTTGCACCGGCCGGGAGCGGGGAGAGCGGTTGTGGTTGGGTTGCGGTCGCCGCTGCAGCTGCAAGCGAGCGTACGTGGTGGTGGCCCTGGACCTCACATGCGCGCGGAGAGGCGACGAGACGAGTGCAACGCAGCGCAGCGCAGCCGTCGGCATCCCACTTATCGCCCGCACATGCGCCCGAATCCATCATGAGTCAGTTACTTTGTCCCTTTCCGCGGTTAACTGTTGAGACAAACGGAGAAAAAGAAAAAAAAAAGAAAGGGTCGGAGGTTGACGTCCCTTTCGGCGGTTTCCTCTCCTCACAAGAGAAAAGCAAAAGCATCGGTGAACATTTGCTTCCGCTATTATCCATGCATCCGAACAGAGCTAGCACATCTTCCTTTTCGTTTTTCTCTACACCTTTCTCTAGTGTAACAAAGTTCATCAAGCATTTTGGTTGAAGACAAATTGGTAGCCTAATGTCCAAACGTACATATAAGTTACGAGTACTAACTTCAAGTATTCAGTTTTTTGTTGAAGACAAATTACTAGTCTAACCAAACCTTACAATCAGGTTCAGTCAGTTCGACGCCCGTAATTACGGCGAAAATCCAGTAGGTCCCTCGGTGGGTGAACTTTTGCGGCGCCGTTGACTGCTCGCATGTCTAGTTAACGGCTCGTTCATCATCACCATGTATCACGGTTATAGATTTTGTTACGAAAAGGAAAATGAAAACTTTGGAGTGAAAAGGACTTGTATTGTGTTGTGGGATTAGTATCCTTTGCGTTCAGTGGAAGCACAGCCACTGCAATTAAGTACTCCTAATACGTACGTGCTTTGGTCGTTGCAGGAAATTATGATGTTCTTTTTCAGGATTTCTAGAATCCACCAGAAAAGAGAAGAAACCAAACTTTAAGGAACTTTTTTTATCAATAAATATAGGTCACCAGAATTTGCAAATGTTCCTTCATTTTAAAATTCTGGAAAGGCAGAGCAACATTCCAAGTCAGATCCTTTCAGTTTGTAGTAAATCAATTCATTCACCTTTTTCAACCTCCAGGTCTTAATAATCTTATTCAGAAGTCTTTCCACCGGAGCAGGACGTCGGTTAGGAGGTCAGGATCGTATTCCTAATAGCAAAAGTGAGTCAGATAGTAGAGTGCATGCATTGAGTCAGCTTTGATCGAAATAGCGAAAGTGATAAAGTGAAACGAACAGATACGGCGGTTAGGGCATTTACAAAGGCACGTACACAAGATAGATTTTGGAGATATATATATTTTAGATTGAGAGACATACAGAAGCAAAAGATCCAGCTGGATACCACACAATAAACTGCATGTTCATGAAGATTGAAGAGGAGTACCACTACTGTGCATCAGACAAGGAGAAGGCACAGGTGAGAAATGGAAGCATTGATCATACTGAATGCCAGGCAGCAAACTGTATACTAGTAGTATAATTTATGACCTTTGTTCTGGTTACACAAACAGTGACACTGGTACAGTGAGAGTGGGCGGGACAGCACATGCAAACTTTGCCTCCTCCTTATCCCACTCTCAACCTCAAGACACCGAGCGATGTCTATATGACACCCAACAACCGACGTCTCACCTACTCAAAACGAACTCCTGATGACAGATTAATGAACCATCCATGCAAATCCATACAATACCGAGGGAGAGCTAATCAATACCCGAGCAGATAAAAATGGCCAAACGATCGATCTCAAATGTCGTACGTAGAGGTATGTATAGTAGCTAATGCTGCTTCTGCTGCTGCTATAGTAGGCATGAATTATGCTTGTTCTTGATCATTGGCTTAGCTGCTGTACTGGACGAAAGAACGGTAGACGGCCATGGGGGCCCAGTTGGCCGGGATGACCTGGCTGGCGACGAGCTGCTTGCCGGACTCGTTGGTGATGCGGAGCGAGAAGGGCGCCGTGAGGCGGTGGTTGGAGTCGAGCCTCCAGATGGAGCCCCACGACTCGCGCATCGGCGTCCACGACTGGGAGTTGGCCTCCATGAGATCCACCTGCACCACGTCGCCGTCGCCGTCCTCGTACTCAACCAGCACCGCGAAGTACACCGGGTTCGACCCCTCCTCCACGTGGAACGTCACCTTCAGCCCAGGGAAGTTGCACGGCACCCTGCATGGCCAAACCCCCAACAATCCATGTGTTAGTGTTACATTCTTATCAGATTAATTCAGAGTGAGTATGCAAGGCAGTATAGTAGTAGGTGATGACAGGCAGAGGCGACAAATTGTAAAGCGGCTGCATGTACTTAATTAAAAGAGTTTTAGTGGTATTTGTGCGATCAGAATCTGCTTGGGTCCCGGAGGACATACAAGCAATGTCGCTGTCGGGTTTGCACCCAAAAGTACGAGGGCTCCACGACGGCACAAGCTAGCAACTGCAAGGCAAGGGGTGGCCATGATGATGCTTCTGTTCGTGCAGCCTGCAGGAGCTACTAGCCTACTACTAAACTATTACCTCTTGAACTGGATGTCGATGATGCCGGCGTGGCGGAGCTGGTCGTTCTGCCCCGGCTTGGCCATGGCGCCGAACGCCGTGCCGCTCAGGTCGAAGTGGTACTTGGAAACGGGGTAGTAGTTCATGTCGGTGATGATCACCGTCTCCGGGTTGCCGGAGCAGGCAGGGTGGTTGACGCATCTTATCTGAAGAAAAAAAGAAGCCATGCACCAGCAACAAACAGTCAACAACACTGTGAATACCTACGTCTCGATCAGTCGCTTCGCATCAACGGCTCAACGCCCGTCGTCATTGCAAATTTGAGCTGAATCTTTAGTGTACCTGGTAGCATGAGCCACAGCCCTTCCCGTCCTTGAAGATAGGCTCGTTGCCGCAGGAGGTCATCGACGAGAACGGGTACTGGTTGGTGTTCTTGAACCCGCAAGCACCGCCTGCAGCATCAACACCACACTTATTTATAACAGTTCAATTATACAACGTAATTGGTTCATCTCGATGGAATGATCAGTCGCCGAGGTGCACCGGCAAACGTACCATCGTCGTCAGGGCCGGCGCCGGTGGGAGCGCCGTACCAGGTGGCCCTGGCGACTTCCCAGTTGGGATCGGCGGTGAAGTCGGAGGCGCTGAAGTTCCCCGGCCTGGCGCCGGCGACGCAGGTGACAACAAGGAAGGAGAAGAGTGCAGCAACTGCAGCCTTCTTGGAGATGGAAAAAGCCATAGCTGCCACCACTCCAACCACTCAAAGCTTGATGACCAGAGAGAGTAGCTCGCTACTAGCTAGTAGTGGTAGTACTAGTCAGGTAGGATTCTGAGCTTTGTTTTGGTGGTCGGAGAGGTGCACATTGGCGCCGAATTTATAGGCGGCCGGAGAGAGGAGAAGGCGACGCGATCGCCATCACCGGTCGTTGCACCCGACGTGCTTTGGTTAGGGGTCACATGGCTAACCGGAGCAAATCATGCAACGGAATGGAGAAAAATGGGAGGCTTCTTCAGTTCACGAGTGCACTGTATTAAAGAAAGTGATTTCTGAAACGGAACACTATTAAAAAATTGGGATCACGCCTTGGCAGTTA-TCTCAGGTTAGTTATGGACAGTATACATACCTGCTACCTGCTCACTGCTTCTAAATTTCAGAAAT</genome_strand>
            <mrna_strand>CTATACTACACTTACTATT................................................................................................................................................................................................................................................................................................................................................................................................................................................................................................................................................................................................................................................................................................................................................................................................................................................................................................................................................................................................................................AACTACTACCTCCGTTTCAAAATGTTTGACGCCATTGACTTTTTATCACATGTTTGACCAATCGTCTTATTCAAAAAATTTAAGTAATTATTAATTCTTTTCCTATCATTTGATTCATTGTTAAATATATTTTTATGTAGGCATATAATTTTACATATCTCACAAAAGTTTTTGAATAAGACGAACGGTCAAACATGTGCTAAAAAGTCAACGGTGTCAAACATTTCGAAACGGAGGGAGTA-TTTCTGAGCTACACTTGTAC...................................................................................................................................................................................................................................................................................................................................................................................................................................................................................................................................................................................................................................................................................................................................................................................................................................................................................................................................................................................................................................................................................................................................................................................................................................................................................................................................................................................................................................................................................................................................................................................................................................................................................................................................................................................................................................................................................................................................................................................................................................................................................................................................................................................................................................................................................................................................................................................................................................................................................................................................................................................................................................................................................................................................................................................................................................................................................................................................................................................................................................................................................................................................................................................................................................................................................................................................................................................................................................................................................................................................................................................................................................................................................................................................................................................................................................................................................................................................................................................................................................................................................................................................................................................................................................................................................................................................................................................................................................................................................................................................................................................................................................................................................................................................................................................................................................................................................................................................................................................................................................................................................................................................................................................................................................................................................................................................................................................................................................................................................................................................................................................................................................................................................................................................................................................................................................................................................................................................................................................................................................................................................................................................................................................................................................................................................................................................................................................................................................................................................................................................................................................................................................................................................................................................................................................................................................................................................................................................................................................................................................................................................................................................................................................................................................................................................................................................CAC-CCTACTAC..........................................................................................................................................................................................................................................................................................................................................................................................................................................................................................................................................................................AACTGGTGTAAGCTTAG.....................................................................................................................................................................................................................................................................................................................................................................................................................................................................................................................................................................................................................................................................................................................................................................................................................................................................................................................................................................................................................................................................................................................................................................................................................................................................................................................................................................................................................................................................................................................................................................................................................................................................................................................................................................................................................................................................................................................................................................................................................................................................................................................................................................................................................................................TTACGGTCAAGTTAGATCTCAACACGAAAAAAACTTATAACTCACTCCCTCCGTTTAAAAAAAAGAGAT</mrna_strand>
        </alignment>
        <hqPGS_line>
          <hqgDNA gen_id="AC037426" gen_strand="-"/>
          <hqrDNA rDNA_id="32983482" rDNA_strand="+"/>
          <hqgDNA_exon_coordinates>
            <hqexon e_start="13621" e_stop="13360"/>
          </hqgDNA_exon_coordinates>
        </hqPGS_line>
      </predicted_gene_structure>
    </spliced_alignment>
    <spliced_alignment xmlns="http://www.genomethreader.org/GTH_output/alignment_module/spliced_alignment/">
      <reference ref_file="/home/vbrendel/RICE/CDNADIR/OScdna" ref_id="32971086" ref_strand="+" ref_description="32971086">
        <seq>AAAACACAAAGCAGACAAGGTAGTAGTACAGGCTTTTGTACGTACGTAGCAGAGGGAGTTCCCAAGATGGCTGGGGCCTCTGCCAAGGTCGTCGCGATGCTGCTCTCCGTGCTCGCCACGTACGGCTTCGCCGCCGGCGTCGTCTACACCAACGACTGGCTCCCGGCCAAGGCCACCTGGTACGGCCAGCCCAACGGCGCCGGACCCGACGACAACGGCGGTGCGTGCGGGTTCAAGAACACCAACCAGTACCCGTTCATGTCCATGACCTCCTGCGGCAACGAGCCTCTGTTCCAGGACGGCAAGGGCTGTGGCGCCTGCTACCAGATACGGTGCACCAACAACCCGTCGTGCTCCGGGCAGCCCAGGACGGTGATCATCACGGACATGAACTACTACCCCGTGGCCAGGTACCACTTCGACCTGAGCGGCACGGCGTTCGGCGCCATGGCGAGGCCGGGGCTGAACGACCAGCTCCGCCACGCCGGCATCATCGACATCCAGTTCAGGCGCGTCCCGTGCTACCACCGCGGCCTCTACGTGAACTTCCACGTCGAGGCCGGGTCCAACCCGGTGTACCTCGCCGTGCTGGTGGAGTTCGCCAACAAGGACGGCACGGTGGTGCAGCTCGACGTCATGGAGTCGCTCCCCAGCGGCAAGCCGACGCGGGTCTGGACGCCCATGCGCCGCTCCTGGGGATCCATCTGGCGCCTCGACGCCAACCACCGCCTCCAGGGCCCCTTCTCCCTCCGCATGGTCAGCGAGTCCGGCCAGACCGTCATCGCCCACCAGGTCATCCCGGCCAACTGGAGGGCCAACACCAACTACGGCTCCAAAGTCCAGTTCCGTTGATCCATCGATCGATCTACCTATGTGCATGCAATGCCTTCGTCGTCTTGTGTCGCCGGTCAAGAACGAATTTTGATTCTACCGATCGGCAGTTCGGCACTAGTACTGTACTACGATTCTGTGTGTGTGTGTGTGTGTGTGTGATTGCAATGCAAATTGCGAACGGATCAATTAAGAGCGTTTTTTTCTCTCTCTCTTTTTAATTTGTAGTTGTGTGTGTCAGCGAGATGTGTGGGAAATGGAACAGGGGCAGGGCACGCAGTATCCATGTGCTTGCTCTGAACCGCCCACATTGACAAATGACCCAATGCCAATATGCCATATATATATACCGGATTGGCAGACTTATTGTATTGTGACCAAAACCAAGTTTGTAATTGAACTGAATTAATACGGTGTGTTTGCTTATC</seq>
      </reference>
      <gDNA_segment>
        <template temp_file="Information cannot be resolved." temp_id="AC037426" temp_strand="+" temp_description="AC037426">
          <position start="15585" stop="17908"/>
        </template>
      </gDNA_segment>
      <predicted_gene_structure>
        <exon-intron_info>
          <exon e_serial="1">
            <gDNA_exon_boundary g_start="15885" g_stop="16101" g_length="217"/>
            <reference_exon_boundary r_type="cDNA" r_start="1" r_stop="217" r_length="217" r_score="1.000"/>
          </exon>
          <intron i_serial="1">
            <gDNA_intron_boundary i_start="16102" i_stop="16205" i_length="104">
              <donor d_prob="0.000" d_score="1.00"/>
              <acceptor a_prob="0.000" a_score="1.00"/>
            </gDNA_intron_boundary>
          </intron>
          <exon e_serial="2">
            <gDNA_exon_boundary g_start="16206" g_stop="16315" g_length="110"/>
            <reference_exon_boundary r_type="cDNA" r_start="218" r_stop="327" r_length="110" r_score="1.000"/>
          </exon>
          <intron i_serial="2">
            <gDNA_intron_boundary i_start="16316" i_stop="16671" i_length="356">
              <donor d_prob="0.997" d_score="1.00"/>
              <acceptor a_prob="0.400" a_score="1.00"/>
            </gDNA_intron_boundary>
          </intron>
          <exon e_serial="3">
            <gDNA_exon_boundary g_start="16672" g_stop="17603" g_length="932"/>
            <reference_exon_boundary r_type="cDNA" r_start="328" r_stop="1259" r_length="932" r_score="1.000"/>
          </exon>
        </exon-intron_info>
        <MATCH_line gen_id="AC037426" gen_strand="+" ref_id="32971086" ref_strand="+">
          <total_alignment_score>1.000</total_alignment_score>
          <cumulative_length_of_scored_exons>1259</cumulative_length_of_scored_exons>
          <coverage percentage="1.000" high_type="C"/>
        </MATCH_line>
        <PGS_line>
          <gDNA gen_id="AC037426" gen_strand="+"/>
          <rDNA rDNA_id="32971086" rDNA_strand="+"/>
          <gDNA_exon_coordinates>
            <exon e_start="15885" e_stop="16101"/>
            <exon e_start="16206" e_stop="16315"/>
            <exon e_start="16672" e_stop="17603"/>
          </gDNA_exon_coordinates>
        </PGS_line>
        <alignment>
          <genome_strand>AAAACACAAAGCAGACAAGGTAGTAGTACAGGCTTTTGTACGTACGTAGCAGAGGGAGTTCCCAAGATGGCTGGGGCCTCTGCCAAGGTCGTCGCGATGCTGCTCTCCGTGCTCGCCACGTACGGCTTCGCCGCCGGCGTCGTCTACACCAACGACTGGCTCCCGGCCAAGGCCACCTGGTACGGCCAGCCCAACGGCGCCGGACCCGACGACAACGGTGCGTGTAGTACATGCATTTTTTGCAAATTACGCTGTCGTACGTATGTGCTCTTCTGACATTCGAATGCTGACACGCATTGGCATTGTTCGATCGATACGCAGGCGGTGCGTGCGGGTTCAAGAACACCAACCAGTACCCGTTCATGTCCATGACCTCCTGCGGCAACGAGCCTCTGTTCCAGGACGGCAAGGGCTGTGGCGCCTGCTACCAGGTATAGTATAACCACGTTCGTGATCACATATGTTGTTTTGGCTTATCGACACGGTCTCCAATAAATAGTACATCTCAACATTAACCTTTGTACCCTACATCTGAAAAGTGTACAAAACAGTGGGTATGGAACTTCTGATCATAAATAAATCCGTACCAACATAATTTTGTTTACGAGCACCGTACTGCCCGCCACGTTAACTGCAGTTGGTGGTAATCACAACTTGATTGGTCAACGGGCCTTGAAATCCGTGGGTAACACGTTCTTCAGTTCAGCGTTTGACTTTGTGCTAGCTGCTGCTTAATTACATGCACATATGGATTAATTTTGCCCTTAATTATATTCCTCATCATCAGATACGGTGCACCAACAACCCGTCGTGCTCCGGGCAGCCCAGGACGGTGATCATCACGGACATGAACTACTACCCCGTGGCCAGGTACCACTTCGACCTGAGCGGCACGGCGTTCGGCGCCATGGCGAGGCCGGGGCTGAACGACCAGCTCCGCCACGCCGGCATCATCGACATCCAGTTCAGGCGCGTCCCGTGCTACCACCGCGGCCTCTACGTGAACTTCCACGTCGAGGCCGGGTCCAACCCGGTGTACCTCGCCGTGCTGGTGGAGTTCGCCAACAAGGACGGCACGGTGGTGCAGCTCGACGTCATGGAGTCGCTCCCCAGCGGCAAGCCGACGCGGGTCTGGACGCCCATGCGCCGCTCCTGGGGATCCATCTGGCGCCTCGACGCCAACCACCGCCTCCAGGGCCCCTTCTCCCTCCGCATGGTCAGCGAGTCCGGCCAGACCGTCATCGCCCACCAGGTCATCCCGGCCAACTGGAGGGCCAACACCAACTACGGCTCCAAAGTCCAGTTCCGTTGATCCATCGATCGATCTACCTATGTGCATGCAATGCCTTCGTCGTCTTGTGTCGCCGGTCAAGAACGAATTTTGATTCTACCGATCGGCAGTTCGGCACTAGTACTGTACTACGATTCTGTGTGTGTGTGTGTGTGTGTGTGATTGCAATGCAAATTGCGAACGGATCAATTAAGAGCGTTTTTTTCTCTCTCTCTTTTTAATTTGTAGTTGTGTGTGTCAGCGAGATGTGTGGGAAATGGAACAGGGGCAGGGCACGCAGTATCCATGTGCTTGCTCTGAACCGCCCACATTGACAAATGACCCAATGCCAATATGCCATATATATATACCGGATTGGCAGACTTATTGTATTGTGACCAAAACCAAGTTTGTAATTGAACTGAATTAATACGGTGTGTTTGCTTATC</genome_strand>
            <mrna_strand>AAAACACAAAGCAGACAAGGTAGTAGTACAGGCTTTTGTACGTACGTAGCAGAGGGAGTTCCCAAGATGGCTGGGGCCTCTGCCAAGGTCGTCGCGATGCTGCTCTCCGTGCTCGCCACGTACGGCTTCGCCGCCGGCGTCGTCTACACCAACGACTGGCTCCCGGCCAAGGCCACCTGGTACGGCCAGCCCAACGGCGCCGGACCCGACGACAACG........................................................................................................GCGGTGCGTGCGGGTTCAAGAACACCAACCAGTACCCGTTCATGTCCATGACCTCCTGCGGCAACGAGCCTCTGTTCCAGGACGGCAAGGGCTGTGGCGCCTGCTACCAG....................................................................................................................................................................................................................................................................................................................................................................ATACGGTGCACCAACAACCCGTCGTGCTCCGGGCAGCCCAGGACGGTGATCATCACGGACATGAACTACTACCCCGTGGCCAGGTACCACTTCGACCTGAGCGGCACGGCGTTCGGCGCCATGGCGAGGCCGGGGCTGAACGACCAGCTCCGCCACGCCGGCATCATCGACATCCAGTTCAGGCGCGTCCCGTGCTACCACCGCGGCCTCTACGTGAACTTCCACGTCGAGGCCGGGTCCAACCCGGTGTACCTCGCCGTGCTGGTGGAGTTCGCCAACAAGGACGGCACGGTGGTGCAGCTCGACGTCATGGAGTCGCTCCCCAGCGGCAAGCCGACGCGGGTCTGGACGCCCATGCGCCGCTCCTGGGGATCCATCTGGCGCCTCGACGCCAACCACCGCCTCCAGGGCCCCTTCTCCCTCCGCATGGTCAGCGAGTCCGGCCAGACCGTCATCGCCCACCAGGTCATCCCGGCCAACTGGAGGGCCAACACCAACTACGGCTCCAAAGTCCAGTTCCGTTGATCCATCGATCGATCTACCTATGTGCATGCAATGCCTTCGTCGTCTTGTGTCGCCGGTCAAGAACGAATTTTGATTCTACCGATCGGCAGTTCGGCACTAGTACTGTACTACGATTCTGTGTGTGTGTGTGTGTGTGTGTGATTGCAATGCAAATTGCGAACGGATCAATTAAGAGCGTTTTTTTCTCTCTCTCTTTTTAATTTGTAGTTGTGTGTGTCAGCGAGATGTGTGGGAAATGGAACAGGGGCAGGGCACGCAGTATCCATGTGCTTGCTCTGAACCGCCCACATTGACAAATGACCCAATGCCAATATGCCATATATATATACCGGATTGGCAGACTTATTGTATTGTGACCAAAACCAAGTTTGTAATTGAACTGAATTAATACGGTGTGTTTGCTTATC</mrna_strand>
        </alignment>
        <hqPGS_line>
          <hqgDNA gen_id="AC037426" gen_strand="+"/>
          <hqrDNA rDNA_id="32971086" rDNA_strand="+"/>
          <hqgDNA_exon_coordinates>
            <hqexon e_start="15885" e_stop="16101"/>
            <hqexon e_start="16206" e_stop="16315"/>
            <hqexon e_start="16672" e_stop="17603"/>
          </hqgDNA_exon_coordinates>
        </hqPGS_line>
      </predicted_gene_structure>
    </spliced_alignment>
    <spliced_alignment xmlns="http://www.genomethreader.org/GTH_output/alignment_module/spliced_alignment/">
      <reference ref_file="/home/vbrendel/RICE/CDNADIR/OScdna" ref_id="32989337" ref_strand="+" ref_description="32989337">
        <seq>TAAAAACACAAAGCAGACAAGGTAGTAGTACAGGCTTTTGTACGTACGTAGCAGAGGGAGTTCCCAAGATGGCTGGGGCCTCTGCCAAGGTCGTCGCGATGCTGCTCTCCGTGCTCGCCACGTACGGCTTCGCCGCCGGCGTCGTCTACACCAACGACTGGCTCCCGGCCAAGGCCACCTGGTACGGCCAGCCCAACGGCGCCGGACCCGACGACAACGGCGGTGCGTGCGGGTTCAAGAACACCAACCAGTACCCGTTCATGTCCATGACCTCCTGCGGCAACGAGCCTCTGTTCCAGGACGGCAAGGGCTGTGGCGCCTGCTACCAGATACGGTGCACCAACAACCCGTCGTGCTCCGGGCAGCCCAGGACGGTGATCATCACGGACATGAACTACTACCCCGTGGCCAGGTACCACTTCGACCTGAGCGGCACGGCGTTCGGCGCCATGGCGAGGCCGGGGCTGAACGACCAGCTCCGCCACGCCGGCATCATCGACATCCAGTTCAGGCGCGTCCCGTGCTACCACCGCGGCCTCTACGTGAACTTCCACGTCGAGGCCGGGTCCAACCCGGTGTACCTCGCCGTGCTGGTGGAGTTCGCCAACAAGGACGGCACGGTGGTGCAGCTCGACGTCATGGAGTCGCTCCCCAGCGGCAAGCCGACGCGGGTCTGGACGCCCATGCGCCGCTCCTGGGGATCCATCTGGCGCCTCGACGCCAACCACCGCCTCCAGGGCCCCTTCTCCCTCCGCATGGTCAGCGAGTCCGGCCAGACCGTCATCGCCCACCAGGTCATCCCGGCCAACTGGAGGGCCAACACCAACTACGGCTCCAAAGTCCAGTTCCGTTGATCCATCGATCGATCTACCTATGTGCATGCAATGCCTTCGTCGTCTTGTGTCGCCGGTCAAGAACGAATTTTGATTCTACCGATCGGCAGTTCGGCACTAGTACTGTACTACGATTCTGTGTGTGTGTGTGTGTGTGTGTGATTGCAATGCAAATTGCGAACGGATCAATTAAGAGCGTTTTTTTCTCTC</seq>
      </reference>
      <gDNA_segment>
        <template temp_file="Information cannot be resolved." temp_id="AC037426" temp_strand="+" temp_description="AC037426">
          <position start="15575" stop="17690"/>
        </template>
      </gDNA_segment>
      <predicted_gene_structure>
        <exon-intron_info>
          <exon e_serial="1">
            <gDNA_exon_boundary g_start="15885" g_stop="16101" g_length="217"/>
            <reference_exon_boundary r_type="cDNA" r_start="3" r_stop="219" r_length="217" r_score="1.000"/>
          </exon>
          <intron i_serial="1">
            <gDNA_intron_boundary i_start="16102" i_stop="16205" i_length="104">
              <donor d_prob="0.000" d_score="1.00"/>
              <acceptor a_prob="0.000" a_score="1.00"/>
            </gDNA_intron_boundary>
          </intron>
          <exon e_serial="2">
            <gDNA_exon_boundary g_start="16206" g_stop="16315" g_length="110"/>
            <reference_exon_boundary r_type="cDNA" r_start="220" r_stop="329" r_length="110" r_score="1.000"/>
          </exon>
          <intron i_serial="2">
            <gDNA_intron_boundary i_start="16316" i_stop="16671" i_length="356">
              <donor d_prob="0.997" d_score="1.00"/>
              <acceptor a_prob="0.400" a_score="1.00"/>
            </gDNA_intron_boundary>
          </intron>
          <exon e_serial="3">
            <gDNA_exon_boundary g_start="16672" g_stop="17385" g_length="714"/>
            <reference_exon_boundary r_type="cDNA" r_start="330" r_stop="1043" r_length="714" r_score="1.000"/>
          </exon>
        </exon-intron_info>
        <MATCH_line gen_id="AC037426" gen_strand="+" ref_id="32989337" ref_strand="+">
          <total_alignment_score>1.000</total_alignment_score>
          <cumulative_length_of_scored_exons>1041</cumulative_length_of_scored_exons>
          <coverage percentage="0.998" high_type="C"/>
        </MATCH_line>
        <PGS_line>
          <gDNA gen_id="AC037426" gen_strand="+"/>
          <rDNA rDNA_id="32989337" rDNA_strand="+"/>
          <gDNA_exon_coordinates>
            <exon e_start="15885" e_stop="16101"/>
            <exon e_start="16206" e_stop="16315"/>
            <exon e_start="16672" e_stop="17385"/>
          </gDNA_exon_coordinates>
        </PGS_line>
        <alignment>
          <genome_strand>AAAACACAAAGCAGACAAGGTAGTAGTACAGGCTTTTGTACGTACGTAGCAGAGGGAGTTCCCAAGATGGCTGGGGCCTCTGCCAAGGTCGTCGCGATGCTGCTCTCCGTGCTCGCCACGTACGGCTTCGCCGCCGGCGTCGTCTACACCAACGACTGGCTCCCGGCCAAGGCCACCTGGTACGGCCAGCCCAACGGCGCCGGACCCGACGACAACGGTGCGTGTAGTACATGCATTTTTTGCAAATTACGCTGTCGTACGTATGTGCTCTTCTGACATTCGAATGCTGACACGCATTGGCATTGTTCGATCGATACGCAGGCGGTGCGTGCGGGTTCAAGAACACCAACCAGTACCCGTTCATGTCCATGACCTCCTGCGGCAACGAGCCTCTGTTCCAGGACGGCAAGGGCTGTGGCGCCTGCTACCAGGTATAGTATAACCACGTTCGTGATCACATATGTTGTTTTGGCTTATCGACACGGTCTCCAATAAATAGTACATCTCAACATTAACCTTTGTACCCTACATCTGAAAAGTGTACAAAACAGTGGGTATGGAACTTCTGATCATAAATAAATCCGTACCAACATAATTTTGTTTACGAGCACCGTACTGCCCGCCACGTTAACTGCAGTTGGTGGTAATCACAACTTGATTGGTCAACGGGCCTTGAAATCCGTGGGTAACACGTTCTTCAGTTCAGCGTTTGACTTTGTGCTAGCTGCTGCTTAATTACATGCACATATGGATTAATTTTGCCCTTAATTATATTCCTCATCATCAGATACGGTGCACCAACAACCCGTCGTGCTCCGGGCAGCCCAGGACGGTGATCATCACGGACATGAACTACTACCCCGTGGCCAGGTACCACTTCGACCTGAGCGGCACGGCGTTCGGCGCCATGGCGAGGCCGGGGCTGAACGACCAGCTCCGCCACGCCGGCATCATCGACATCCAGTTCAGGCGCGTCCCGTGCTACCACCGCGGCCTCTACGTGAACTTCCACGTCGAGGCCGGGTCCAACCCGGTGTACCTCGCCGTGCTGGTGGAGTTCGCCAACAAGGACGGCACGGTGGTGCAGCTCGACGTCATGGAGTCGCTCCCCAGCGGCAAGCCGACGCGGGTCTGGACGCCCATGCGCCGCTCCTGGGGATCCATCTGGCGCCTCGACGCCAACCACCGCCTCCAGGGCCCCTTCTCCCTCCGCATGGTCAGCGAGTCCGGCCAGACCGTCATCGCCCACCAGGTCATCCCGGCCAACTGGAGGGCCAACACCAACTACGGCTCCAAAGTCCAGTTCCGTTGATCCATCGATCGATCTACCTATGTGCATGCAATGCCTTCGTCGTCTTGTGTCGCCGGTCAAGAACGAATTTTGATTCTACCGATCGGCAGTTCGGCACTAGTACTGTACTACGATTCTGTGTGTGTGTGTGTGTGTGTGTGATTGCAATGCAAATTGCGAACGGATCAATTAAGAGCGTTTTTTTCTCTC</genome_strand>
            <mrna_strand>AAAACACAAAGCAGACAAGGTAGTAGTACAGGCTTTTGTACGTACGTAGCAGAGGGAGTTCCCAAGATGGCTGGGGCCTCTGCCAAGGTCGTCGCGATGCTGCTCTCCGTGCTCGCCACGTACGGCTTCGCCGCCGGCGTCGTCTACACCAACGACTGGCTCCCGGCCAAGGCCACCTGGTACGGCCAGCCCAACGGCGCCGGACCCGACGACAACG........................................................................................................GCGGTGCGTGCGGGTTCAAGAACACCAACCAGTACCCGTTCATGTCCATGACCTCCTGCGGCAACGAGCCTCTGTTCCAGGACGGCAAGGGCTGTGGCGCCTGCTACCAG....................................................................................................................................................................................................................................................................................................................................................................ATACGGTGCACCAACAACCCGTCGTGCTCCGGGCAGCCCAGGACGGTGATCATCACGGACATGAACTACTACCCCGTGGCCAGGTACCACTTCGACCTGAGCGGCACGGCGTTCGGCGCCATGGCGAGGCCGGGGCTGAACGACCAGCTCCGCCACGCCGGCATCATCGACATCCAGTTCAGGCGCGTCCCGTGCTACCACCGCGGCCTCTACGTGAACTTCCACGTCGAGGCCGGGTCCAACCCGGTGTACCTCGCCGTGCTGGTGGAGTTCGCCAACAAGGACGGCACGGTGGTGCAGCTCGACGTCATGGAGTCGCTCCCCAGCGGCAAGCCGACGCGGGTCTGGACGCCCATGCGCCGCTCCTGGGGATCCATCTGGCGCCTCGACGCCAACCACCGCCTCCAGGGCCCCTTCTCCCTCCGCATGGTCAGCGAGTCCGGCCAGACCGTCATCGCCCACCAGGTCATCCCGGCCAACTGGAGGGCCAACACCAACTACGGCTCCAAAGTCCAGTTCCGTTGATCCATCGATCGATCTACCTATGTGCATGCAATGCCTTCGTCGTCTTGTGTCGCCGGTCAAGAACGAATTTTGATTCTACCGATCGGCAGTTCGGCACTAGTACTGTACTACGATTCTGTGTGTGTGTGTGTGTGTGTGTGATTGCAATGCAAATTGCGAACGGATCAATTAAGAGCGTTTTTTTCTCTC</mrna_strand>
        </alignment>
        <hqPGS_line>
          <hqgDNA gen_id="AC037426" gen_strand="+"/>
          <hqrDNA rDNA_id="32989337" rDNA_strand="+"/>
          <hqgDNA_exon_coordinates>
            <hqexon e_start="15885" e_stop="16101"/>
            <hqexon e_start="16206" e_stop="16315"/>
            <hqexon e_start="16672" e_stop="17385"/>
          </hqgDNA_exon_coordinates>
        </hqPGS_line>
      </predicted_gene_structure>
    </spliced_alignment>
    <spliced_alignment xmlns="http://www.genomethreader.org/GTH_output/alignment_module/spliced_alignment/">
      <reference ref_file="/home/vbrendel/RICE/CDNADIR/OScdna" ref_id="32968913" ref_strand="+" ref_description="32968913">
        <seq>AAAGCAGACAAGGTAGTAGTACAGGCTTTTGTACGTACGTAGCAGAGGGAGTTCCCAAGATGGCTGGGGCCTCTGCCAAGGTCGTCGCGATGCTGCTCTCCGTGCTCGCCACGTACGGCTTCGCCGCCGGCGTCGTCTACACCAACGACTGGCTCCCGGCCAAGGCCACCTGGTACGGCCAGCCCAACGGCGCCGGACCCGACGACAACGGCGGTGCGTGCGGGTTCAAGAACACCAACCAGTACCCGTTCATGTCCATGACCTCCTGCGGCAACGAGCCTCTGTTCCAGGACGGCAAGGGCTGTGGCGCCTGCTACCAGATACGGTGCACCAACAACCCGTCGTGCTCCGGGCAGCCCAGGACGGTGATCATCACGGACATGAACTACTACCCCGTGGCCAGGTACCACTTCGACCTGAGCGGCACGGCGTTCGGCGCCATGGCGAGGCCGGGGCTGAACGACCAGCTCCGCCACGCCGGCATCATCGACATCCAGTTCAGGCGCGTCCCGTGCTACCACCGCGGCCTCTACGTGAACTTCCACGTCGAGGCCGGGTCCAACCCGGTGTACCTCGCCGTGCTGGTGGAGTTCGCCAACAAGGACGACACGGTGGTGCAGCTCGACGTCATGGAGTCGCTCCCCAGCGGCAAGCCGACGCGGGTCTGGACGCCCATGCGCCGCTCCTGGGGATCCATCTGGCGCCTCGACGCCAACCACCGCCTCCAGGGCCCCTTCTCCCTCCGCATGGTCAGCGAGTCCGGCCAGACCGTCATCGCCCACCAGGTCATCCCGGCCAACTGGAGGGCCAACACCAACTACGGCTCCAAAGTCCAGTTCCGTTGATCCATCGATCGATCTACCTATGTGCATGCAATGCCTTCGTCGTCTTGTGTCGCCGGTCAAGAACGAATTTTGATTCTACCGATCGGCAGTTCGGCACTAGTACTGTACTACGATTCTGTGTGTGTGTGTGTGTGTGTGTGTGATTGCAATGCAAATTGCGAACGGATCAATTAAGAGCGTT</seq>
      </reference>
      <gDNA_segment>
        <template temp_file="Information cannot be resolved." temp_id="AC037426" temp_strand="+" temp_description="AC037426">
          <position start="15592" stop="17680"/>
        </template>
      </gDNA_segment>
      <predicted_gene_structure>
        <exon-intron_info>
          <exon e_serial="1">
            <gDNA_exon_boundary g_start="15892" g_stop="16101" g_length="210"/>
            <reference_exon_boundary r_type="cDNA" r_start="1" r_stop="210" r_length="210" r_score="1.000"/>
          </exon>
          <intron i_serial="1">
            <gDNA_intron_boundary i_start="16102" i_stop="16205" i_length="104">
              <donor d_prob="0.000" d_score="1.00"/>
              <acceptor a_prob="0.000" a_score="1.00"/>
            </gDNA_intron_boundary>
          </intron>
          <exon e_serial="2">
            <gDNA_exon_boundary g_start="16206" g_stop="16315" g_length="110"/>
            <reference_exon_boundary r_type="cDNA" r_start="211" r_stop="320" r_length="110" r_score="1.000"/>
          </exon>
          <intron i_serial="2">
            <gDNA_intron_boundary i_start="16316" i_stop="16671" i_length="356">
              <donor d_prob="0.997" d_score="1.00"/>
              <acceptor a_prob="0.400" a_score="1.00"/>
            </gDNA_intron_boundary>
          </intron>
          <exon e_serial="3">
            <gDNA_exon_boundary g_start="16672" g_stop="17375" g_length="704"/>
            <reference_exon_boundary r_type="cDNA" r_start="321" r_stop="1026" r_length="706" r_score="0.993"/>
          </exon>
        </exon-intron_info>
        <MATCH_line gen_id="AC037426" gen_strand="+" ref_id="32968913" ref_strand="+">
          <total_alignment_score>0.995</total_alignment_score>
          <cumulative_length_of_scored_exons>1024</cumulative_length_of_scored_exons>
          <coverage percentage="0.998" high_type="C"/>
        </MATCH_line>
        <PGS_line>
          <gDNA gen_id="AC037426" gen_strand="+"/>
          <rDNA rDNA_id="32968913" rDNA_strand="+"/>
          <gDNA_exon_coordinates>
            <exon e_start="15892" e_stop="16101"/>
            <exon e_start="16206" e_stop="16315"/>
            <exon e_start="16672" e_stop="17375"/>
          </gDNA_exon_coordinates>
        </PGS_line>
        <alignment>
          <genome_strand>AAAGCAGACAAGGTAGTAGTACAGGCTTTTGTACGTACGTAGCAGAGGGAGTTCCCAAGATGGCTGGGGCCTCTGCCAAGGTCGTCGCGATGCTGCTCTCCGTGCTCGCCACGTACGGCTTCGCCGCCGGCGTCGTCTACACCAACGACTGGCTCCCGGCCAAGGCCACCTGGTACGGCCAGCCCAACGGCGCCGGACCCGACGACAACGGTGCGTGTAGTACATGCATTTTTTGCAAATTACGCTGTCGTACGTATGTGCTCTTCTGACATTCGAATGCTGACACGCATTGGCATTGTTCGATCGATACGCAGGCGGTGCGTGCGGGTTCAAGAACACCAACCAGTACCCGTTCATGTCCATGACCTCCTGCGGCAACGAGCCTCTGTTCCAGGACGGCAAGGGCTGTGGCGCCTGCTACCAGGTATAGTATAACCACGTTCGTGATCACATATGTTGTTTTGGCTTATCGACACGGTCTCCAATAAATAGTACATCTCAACATTAACCTTTGTACCCTACATCTGAAAAGTGTACAAAACAGTGGGTATGGAACTTCTGATCATAAATAAATCCGTACCAACATAATTTTGTTTACGAGCACCGTACTGCCCGCCACGTTAACTGCAGTTGGTGGTAATCACAACTTGATTGGTCAACGGGCCTTGAAATCCGTGGGTAACACGTTCTTCAGTTCAGCGTTTGACTTTGTGCTAGCTGCTGCTTAATTACATGCACATATGGATTAATTTTGCCCTTAATTATATTCCTCATCATCAGATACGGTGCACCAACAACCCGTCGTGCTCCGGGCAGCCCAGGACGGTGATCATCACGGACATGAACTACTACCCCGTGGCCAGGTACCACTTCGACCTGAGCGGCACGGCGTTCGGCGCCATGGCGAGGCCGGGGCTGAACGACCAGCTCCGCCACGCCGGCATCATCGACATCCAGTTCAGGCGCGTCCCGTGCTACCACCGCGGCCTCTACGTGAACTTCCACGTCGAGGCCGGGTCCAACCCGGTGTACCTCGCCGTGCTGGTGGAGTTCGCCAACAAGGACGGCACGGTGGTGCAGCTCGACGTCATGGAGTCGCTCCCCAGCGGCAAGCCGACGCGGGTCTGGACGCCCATGCGCCGCTCCTGGGGATCCATCTGGCGCCTCGACGCCAACCACCGCCTCCAGGGCCCCTTCTCCCTCCGCATGGTCAGCGAGTCCGGCCAGACCGTCATCGCCCACCAGGTCATCCCGGCCAACTGGAGGGCCAACACCAACTACGGCTCCAAAGTCCAGTTCCGTTGATCCATCGATCGATCTACCTATGTGCATGCAATGCCTTCGTCGTCTTGTGTCGCCGGTCAAGAACGAATTTTGATTCTACCGATCGGCAGTTCGGCACTAGTACTGTACTACGATTC--TGTGTGTGTGTGTGTGTGTGTGTGATTGCAATGCAAATTGCGAACGGATCAATTAAGAGCGTT</genome_strand>
            <mrna_strand>AAAGCAGACAAGGTAGTAGTACAGGCTTTTGTACGTACGTAGCAGAGGGAGTTCCCAAGATGGCTGGGGCCTCTGCCAAGGTCGTCGCGATGCTGCTCTCCGTGCTCGCCACGTACGGCTTCGCCGCCGGCGTCGTCTACACCAACGACTGGCTCCCGGCCAAGGCCACCTGGTACGGCCAGCCCAACGGCGCCGGACCCGACGACAACG........................................................................................................GCGGTGCGTGCGGGTTCAAGAACACCAACCAGTACCCGTTCATGTCCATGACCTCCTGCGGCAACGAGCCTCTGTTCCAGGACGGCAAGGGCTGTGGCGCCTGCTACCAG....................................................................................................................................................................................................................................................................................................................................................................ATACGGTGCACCAACAACCCGTCGTGCTCCGGGCAGCCCAGGACGGTGATCATCACGGACATGAACTACTACCCCGTGGCCAGGTACCACTTCGACCTGAGCGGCACGGCGTTCGGCGCCATGGCGAGGCCGGGGCTGAACGACCAGCTCCGCCACGCCGGCATCATCGACATCCAGTTCAGGCGCGTCCCGTGCTACCACCGCGGCCTCTACGTGAACTTCCACGTCGAGGCCGGGTCCAACCCGGTGTACCTCGCCGTGCTGGTGGAGTTCGCCAACAAGGACGACACGGTGGTGCAGCTCGACGTCATGGAGTCGCTCCCCAGCGGCAAGCCGACGCGGGTCTGGACGCCCATGCGCCGCTCCTGGGGATCCATCTGGCGCCTCGACGCCAACCACCGCCTCCAGGGCCCCTTCTCCCTCCGCATGGTCAGCGAGTCCGGCCAGACCGTCATCGCCCACCAGGTCATCCCGGCCAACTGGAGGGCCAACACCAACTACGGCTCCAAAGTCCAGTTCCGTTGATCCATCGATCGATCTACCTATGTGCATGCAATGCCTTCGTCGTCTTGTGTCGCCGGTCAAGAACGAATTTTGATTCTACCGATCGGCAGTTCGGCACTAGTACTGTACTACGATTCTGTGTGTGTGTGTGTGTGTGTGTGTGATTGCAATGCAAATTGCGAACGGATCAATTAAGAGCGTT</mrna_strand>
        </alignment>
        <hqPGS_line>
          <hqgDNA gen_id="AC037426" gen_strand="+"/>
          <hqrDNA rDNA_id="32968913" rDNA_strand="+"/>
          <hqgDNA_exon_coordinates>
            <hqexon e_start="15892" e_stop="16101"/>
            <hqexon e_start="16206" e_stop="16315"/>
            <hqexon e_start="16672" e_stop="17375"/>
          </hqgDNA_exon_coordinates>
        </hqPGS_line>
      </predicted_gene_structure>
    </spliced_alignment>
    <spliced_alignment xmlns="http://www.genomethreader.org/GTH_output/alignment_module/spliced_alignment/">
      <reference ref_file="/home/vbrendel/RICE/CDNADIR/OScdna" ref_id="32986937" ref_strand="+" ref_description="32986937">
        <seq>TGAACCATCAAACCACACACCAGACAATACTTACTACCACTACTACTGCTGCTGCTGCCAGTTCTAGCTAGCCTACTGCTCTTCTCCGAGCTGAAGATTTTTCGAGCTAGCTAGGATGGCAGCCAGAATGGGCAGCAAGGTCGCTGCAATCCTCGCGATTCTGTCCGTGCTCGTGGTGCATGGCTCTTGCAAGGGGCATCCTGTGAACTACAACGTCTCCGACGCCTCCGCCTACGGCTCCGGCTGGCTCCCTGCCCGGGCAACCTGGTATGGCGCTCCCACCGGCGCCGGCCCTGACGACAACGGCGGCGCTTGCGGGTTCAAGAACGTGAACCAGTAACCATTCTCGTCCATGACCTCCTGCGGCAACGAGCCCATCTTCAAGGACGGCAAGGGCTGCGGCTCATGCTACCAGATCAGGTGCAACAAGGACCCGTCGTGCTCGGGCAACATCGAGACGGTGATCATCACCGACATGAACTACTACCCCGTGGCCAGGTACCACTTCGACCTGAGCGGCACGGCGTTCGGCGCCATGGCCAAGCCGGGGCTCAACGACAAGCTCCGCCACTCGGGCATCATCGACATCCAGTTCAGGCGCGTCCCCTGCAACTACCCGGGCCTCAAGATCAACTTCCACGTCGAGGAGGGCTCCAACCCGGTGTACTTCGCCGTGCTCGTCGAGTACGAGGACCTCGACGGCGACGTCGTGCAGGTCGACCTCATGGAGTCCAAGTCGGCGTACGGCGGCGCCACCGGCGTCTGGACGCCGATGAGGGAGTCGTGGGGCTCCATCTGGCGCCTCGACTCCAACCACCGCCTCCAGGCGCCCTTCTCCCTCCGCATCCGCAGCGACTCCGGCAAGACGCTCGTCGCCAACAACGTCATCCCGGCGAACTGGTCCCCCAACTCCAACTACCGCTCCATCGTCCAGTTCAGCTAGATCAATCATCCACTGCTGATCGAATATGGAATCATATTGGCTCGCGATCGATCGATCGATCGATTAGTTTATTCTCTACTACTGCTGCTGCAAAATTTGCGTGGGATTGAGGTGTTTTTTTTTATTAGGCGAGGCCTCATGTGCTGTCTGGTCTAGTGTGTGAAGTGGTGAAGTGATGCATGTGTGGGAAAATGGAGGAGGGGCACAGTAATACAGTATGTGCATGTGCTCTCCCGCCCACTGTCACTGTACTACCCAGTGCTTTGTAACCAAATCTTAAGGCTACAGAATTATAAATACAATGCTTAAGTTAATTACCT</seq>
      </reference>
      <gDNA_segment>
        <template temp_file="Information cannot be resolved." temp_id="AC037426" temp_strand="+" temp_description="AC037426">
          <position start="14069" stop="20716"/>
        </template>
      </gDNA_segment>
      <predicted_gene_structure>
        <exon-intron_info>
          <exon e_serial="1">
            <gDNA_exon_boundary g_start="14072" g_stop="14116" g_length="45"/>
            <reference_exon_boundary r_type="cDNA" r_start="164" r_stop="207" r_length="44" r_score="0.533"/>
          </exon>
          <intron i_serial="1">
            <gDNA_intron_boundary i_start="14117" i_stop="16003" i_length="1887">
              <donor d_prob="0.945" d_score="0.53"/>
              <acceptor a_prob="0.000" a_score="0.66"/>
            </gDNA_intron_boundary>
          </intron>
          <exon e_serial="2">
            <gDNA_exon_boundary g_start="16004" g_stop="16101" g_length="98"/>
            <reference_exon_boundary r_type="cDNA" r_start="208" r_stop="305" r_length="98" r_score="0.735"/>
          </exon>
          <intron i_serial="2">
            <gDNA_intron_boundary i_start="16102" i_stop="16205" i_length="104">
              <donor d_prob="0.000" d_score="0.80"/>
              <acceptor a_prob="0.000" a_score="0.82"/>
            </gDNA_intron_boundary>
          </intron>
          <exon e_serial="3">
            <gDNA_exon_boundary g_start="16206" g_stop="16315" g_length="110"/>
            <reference_exon_boundary r_type="cDNA" r_start="306" r_stop="415" r_length="110" r_score="0.855"/>
          </exon>
          <intron i_serial="3">
            <gDNA_intron_boundary i_start="16316" i_stop="16671" i_length="356">
              <donor d_prob="0.997" d_score="0.86"/>
              <acceptor a_prob="0.400" a_score="0.76"/>
            </gDNA_intron_boundary>
          </intron>
          <exon e_serial="4">
            <gDNA_exon_boundary g_start="16672" g_stop="17217" g_length="546"/>
            <reference_exon_boundary r_type="cDNA" r_start="416" r_stop="963" r_length="548" r_score="0.800"/>
          </exon>
        </exon-intron_info>
        <MATCH_line gen_id="AC037426" gen_strand="+" ref_id="32986937" ref_strand="+">
          <total_alignment_score>0.800</total_alignment_score>
          <cumulative_length_of_scored_exons>799</cumulative_length_of_scored_exons>
          <coverage percentage="0.633" high_type="C"/>
        </MATCH_line>
        <PGS_line>
          <gDNA gen_id="AC037426" gen_strand="+"/>
          <rDNA rDNA_id="32986937" rDNA_strand="+"/>
          <gDNA_exon_coordinates>
            <exon e_start="14072" e_stop="14116"/>
            <exon e_start="16004" e_stop="16101"/>
            <exon e_start="16206" e_stop="16315"/>
            <exon e_start="16672" e_stop="17217"/>
          </gDNA_exon_coordinates>
        </PGS_line>
        <alignment>
          <genome_strand>TCATTGGTAGTCGACAATGTAGTTTTCAGTGGTGTATTTGGAGAAGTATTCATCGATACATACTCCCTTTGTTTCGTATTATAATACATATTTTCTAAATAAACTTTTTTTGAAACATTTTTTTCTAAATAAACTTATTTAAATGTGATCAGTTTTTTAGAAATTTTTTTTTATAATATGAAACATAGTATATTCCATAAATCGATAAGCTAAAAAGAACACTCCCAGTTCTCCATAAGTACTCATATGCATCTTCCATTAAAGTAACGACAAGTGTCCTCTTTTAAACCTTATACGAAACCAAACCAAATATCGCGTTTGGCCATCATTGGTATTTATGGTGAAGTTGTCGCTAATCAGATCACTGTTAGCGAGTCTCTGCAAGGAAAACGATACATTTCTTCTTCTCGCGTTTTTCTTTAAGCATTTTGGCTTGTCCATGGTGCTATAAGTGGTACACATTAGCAATGATGTGGTGTGCAGGGAAGGGGATGGGGCAATGACTAGGGAGTGTGTCATGAAGATAACGGTGGTGTGACACGAAAAATAATTGTATTATAGGGCTGCTGTATGACACGCAGTGGAAAGAACCGAGAGATTCGAAAAATACCATGATATTTATAAGGGGTAGAAATCATATTCTCCTAAACCTTCCATTTTTATATTATCACAGCGACCATATTAATATTTTTTTACCAGCTCAATTACTAGAAACTTTTATCTTTTTTTTTTGCAAAACAGGGCAGCTCATATTAAATTATAAAAGAGATTACAACTCTTTTTGTTGCAATATCTGGAAATAAAAGAACTACCAACACAGAACAAGGAGGCTCCACATATTGAAATACCGCAAGAGATATGAGCAAATGAGTGTAGCCACAATGCTGACATTGTAACACACGCAAAAACATGTAAAATGAATATTGCTCACCATATTCATATATCCTTCGACAAAAGAGCAAACCAATACCACCGAACAAGTCGACAATTTGGAACCTAAAACTAACGCCAACAATGTAATATTTGATGACCGACAGGCAAGTCTCCTTGATTTCCATCGAGGACCTCACGAATGAAGTAGCCAGCAACACATAGATTAAAAAAGACAAGAAAAAATCTAAATAGATTTAATTCCATGAAAAACATGAAAGGCAAACCTTAGACACCAAATAGTTCCAACCTACATTGAAAAAAACTCAAAAAACTTACGAGAAGCTGTCCCCTTCCTCATCGTATCCGGCGAGGACAGAGGAGAGGGGAGGGGTAATATGTGTCCAATAATAAAACTGATTTTTTTTTAATAAATCGGTCGTAACTCGTAACGGTAGAGACCACGGTAAGAATGTTAGGGCAGTACTGTCACGTACGTTAGCTACCTATATGAGCGAGAGGAGGGATATATACACGTGTTAACAATCCAAGCACGGTGGGTGTTGAGATCCGACGGTTTACGAAAACCGACCGACTTTCTGCAAGCGATGGTTGACTTGTACATAGTAATGATTGGCAGGTAATGACGTACTGCACTGTACGAGAGTGTACCTCCCCAACATGCCATAACCGCCCTGCCAAGATGCGATTTGACAATAGGAATTCTCGTTTACCGAGGCTTAATCTCCATTCCTCCACGATTCGCTCCAGCGCCATGTGACTAGACCGAGCTAGCTCGCTCGATCGATCTCTCACATACACACGGCACGCACGTCGGGTGCAACGACTTATCGGTGCCAAGTTGCCGATCGATCCGGTTTTTTTCGTTTTTGCCAGTTAGCCTAATTCTGCCTATAAATACACGGGCAAATCTCCTCTCGCCAAAACACAAAGCAGACAAGGTAGTAGTACAGGCTTTTGTACGTACGTAGCAGAGGGAGTTCCCAAGATGGCTGGGGCCTCTGCCAAGGTCGTCGCGATGCTGCTCTCCGTGCTCGCCACGTACGGCTTCGCCGCCGGCGTCGTCTACACCAACGACTGGCTCCCGGCCAAGGCCACCTGGTACGGCCAGCCCAACGGCGCCGGACCCGACGACAACGGTGCGTGTAGTACATGCATTTTTTGCAAATTACGCTGTCGTACGTATGTGCTCTTCTGACATTCGAATGCTGACACGCATTGGCATTGTTCGATCGATACGCAGGCGGTGCGTGCGGGTTCAAGAACACCAACCAGTACCCGTTCATGTCCATGACCTCCTGCGGCAACGAGCCTCTGTTCCAGGACGGCAAGGGCTGTGGCGCCTGCTACCAGGTATAGTATAACCACGTTCGTGATCACATATGTTGTTTTGGCTTATCGACACGGTCTCCAATAAATAGTACATCTCAACATTAACCTTTGTACCCTACATCTGAAAAGTGTACAAAACAGTGGGTATGGAACTTCTGATCATAAATAAATCCGTACCAACATAATTTTGTTTACGAGCACCGTACTGCCCGCCACGTTAACTGCAGTTGGTGGTAATCACAACTTGATTGGTCAACGGGCCTTGAAATCCGTGGGTAACACGTTCTTCAGTTCAGCGTTTGACTTTGTGCTAGCTGCTGCTTAATTACATGCACATATGGATTAATTTTGCCCTTAATTATATTCCTCATCATCAGATACGGTGCACCAACAACCCGTCGTGCTCCGGGCAGC-CCAGGACGGTGATCATCACGGACATGAACTACTACCCCGTGGCCAGGTACCACTTCGACCTGAGCGGCACGGCGTTCGGCGCCATGGCGAGGCCGGGGCTGAACGACCAGCTCCGCCACGCCGGCATCATCGACATCCAGTTCAGGCGCGTCCCGTGCTACCACCGCGGCCTCTACGTGAACTTCCACGTCGAGGCCGGGTCCAACCCGGTGTACCTCGCCGTGCTGGTGGAGTTCGCCAACAAGGACGGCACGGTGGTGCAGCTCGACGTCATGGAGT-C-GCTC-CCCAGCGGCAAGCCGACGCGGGTCTGGACGCCCATGCGCCGCTCCTGGGGATCCATCTGGCGCCTCGACGCCAACCACCGCCTCCAGGGCCCCTTCTCCCTCCGCATGGTCAGCGAGTCCGGCCAGACCGTCATCGCCCACCAGGTCATCCCGGCCAACTGGAGGGCCAACACCAACTACGGCTCCAAAGTCCAGTTCCG-TTGATCCATCGATCGATCTACCTAT</genome_strand>
            <mrna_strand>TCCGTGCTCGTGGTGCATGGCTCTTGCA-AGGGGCATCCTGTGAA...............................................................................................................................................................................................................................................................................................................................................................................................................................................................................................................................................................................................................................................................................................................................................................................................................................................................................................................................................................................................................................................................................................................................................................................................................................................................................................................................................................................................................................................................................................................................................................................................................................................................................................................................................................................................................................................................................................................................................................CTACAACGTCTCCGACGCCTCCGCCTACGGCTCCGGCTGGCTCCCTGCCCGGGCAACCTGGTATGGCGCTCCCACCGGCGCCGGCCCTGACGACAACG........................................................................................................GCGGCGCTTGCGGGTTCAAGAACGTGAACCAGTAACCATTCTCGTCCATGACCTCCTGCGGCAACGAGCCCATCTTCAAGGACGGCAAGGGCTGCGGCTCATGCTACCAG....................................................................................................................................................................................................................................................................................................................................................................ATCAGGTGCAACAAGGACCCGTCGTGCT-CGGGCAACATCGAGACGGTGATCATCACCGACATGAACTACTACCCCGTGGCCAGGTACCACTTCGACCTGAGCGGCACGGCGTTCGGCGCCATGGCCAAGCCGGGGCTCAACGACAAGCTCCGCCACTCGGGCATCATCGACATCCAGTTCAGGCGCGTCCCCTGCAACTACCCGGGCCTCAAGATCAACTTCCACGTCGAGGAGGGCTCCAACCCGGTGTACTTCGCCGTGCTCGTCGAGTACGAGGACCTCGACGGCGACGTCGTGCAGGTCGACCTCATGGAGTCCAAGTCGGCGTACGGCGGCGCCACCGGCGTCTGGACGCCGATGAGGGAGTCGTGGGGCTCCATCTGGCGCCTCGACTCCAACCACCGCCTCCAGGCGCCCTTCTCCCTCCGCATCCGCAGCGACTCCGGCAAGACGCTCGTCGCCAACAACGTCATCCCGGCGAACTGGTCCCCCAACTCCAACTACCGCTCCATCGTCCAGTTCAGCTAGATCAATC-ATCCA-CTGCTGAT</mrna_strand>
        </alignment>
        <hqPGS_line>
          <hqgDNA gen_id="AC037426" gen_strand="+"/>
          <hqrDNA rDNA_id="32986937" rDNA_strand="+"/>
          <hqgDNA_exon_coordinates>
            <hqexon e_start="16004" e_stop="16101"/>
            <hqexon e_start="16206" e_stop="16315"/>
            <hqexon e_start="16672" e_stop="17217"/>
          </hqgDNA_exon_coordinates>
        </hqPGS_line>
      </predicted_gene_structure>
    </spliced_alignment>
    <spliced_alignment xmlns="http://www.genomethreader.org/GTH_output/alignment_module/spliced_alignment/">
      <reference ref_file="/home/vbrendel/RICE/CDNADIR/OScdna" ref_id="32971516" ref_strand="+" ref_description="32971516">
        <seq>ATCAAACCACACACCAGACAATACTTACTACCACTACTACTGCTGCTGCTGCCAGTTCTAGCTAGCCTACTGCTCTTCTCCGAGCTGAAGATTTTTCGAGCTAGCTAGGATGGCAGCCAGAATGGGCAGCAAGGTCGCTGCAATCCTCGCGATTCTGTCCGTGCTCGTGGTGCATGGCTCTTGCAAGGGGCATCCTGTGAACTACAACGTCTCCGACGCCTCCGCCTACGGCTCCGGCTGGCTCCCTGCCCGGGCAACCTGGTATGGCGCTCCCACCGGCGCCGGCCCTGACGACAACGGCGGCGCTTGCGGGTTCAAGAACGTGAACCAGTACCCATTCTCGTCCATGACCTCCTGCGGCAACGAGCCCATCTTCAAGGACGGCAAGGGCTGCGGCTCATGCTACCAGATCAGGTGCAACAAGGACCCGTCGTGCTCGGGCAACATCGAGACGGTGATCATCACCGACATGAACTACTACCCCGTGGCCAGGTACCACTTCGACCTGAGCGGCACGGCGTTCGGCGCCATGGCCAAGCCGGGGCTCAACGACAAGCTCCGCCACTCGGGCATCATCGACATCCAGTTCAGGCGCGTCCCCTGCAACTACCCGGGCCTCAAGATCAACTTCCACGTCGAGGAGGGCTCCAACCCGGTGTACTTCGCCGTGCTCGTCGAGTACGAGGACCTCGACGGCGACGTCGTGCAGGTCGACCTCATGGAGTCCAAGTCGGCGTACGGCGGCGCCACCGGCGTCTGGACGCCGATGAGGGAGTCGTGGGGCTCCATCTGGCGCCTCGACTCCAACCACCGCCTCCAGGCGCCCTTCTCCCTCCGCATCCGCAGCGACTCCGGCAAGACGCTCGTCGCCAACAACGTCATCCCGGCGAACTGGTCCCCCAACTCCAACTACCGCTCCATCGTCCAGTTCAGCTAGATCAATCATCCACTGCTGATCGAATATGGAATCATATTGGCTCGCGATCGATCGATCGATCGATTAGTTTATTCTCTACTACTGCTGCTGCAAAATTTGCGTGGGATTGAGGTGTTTTTTTTTTTATTAGGCGAGGCCTCATGTGCTGTCTGGTCTAGTGTGTGAAGTGGTGAAGTGATGCATGTGTGGGAAAATGGAGGAGGGGCACAGTAATACAGTATGTGCATGTGCTCTCCCGCCCACTGTCACTGTACTACCCAGTGCTTTGTAACCAAATCTTAAGGCTACAGAATTATAAATACAATGCTTAAGTTAATTACCT</seq>
      </reference>
      <gDNA_segment>
        <template temp_file="Information cannot be resolved." temp_id="AC037426" temp_strand="+" temp_description="AC037426">
          <position start="14099" stop="20726"/>
        </template>
      </gDNA_segment>
      <predicted_gene_structure>
        <exon-intron_info>
          <exon e_serial="1">
            <gDNA_exon_boundary g_start="14107" g_stop="14116" g_length="10"/>
            <reference_exon_boundary r_type="cDNA" r_start="192" r_stop="201" r_length="10" r_score="0.600"/>
          </exon>
          <intron i_serial="1">
            <gDNA_intron_boundary i_start="14117" i_stop="16003" i_length="1887">
              <donor d_prob="0.945" d_score="0"/>
              <acceptor a_prob="0.000" a_score="0.66"/>
            </gDNA_intron_boundary>
          </intron>
          <exon e_serial="2">
            <gDNA_exon_boundary g_start="16004" g_stop="16101" g_length="98"/>
            <reference_exon_boundary r_type="cDNA" r_start="202" r_stop="299" r_length="98" r_score="0.735"/>
          </exon>
          <intron i_serial="2">
            <gDNA_intron_boundary i_start="16102" i_stop="16205" i_length="104">
              <donor d_prob="0.000" d_score="0.80"/>
              <acceptor a_prob="0.000" a_score="0.84"/>
            </gDNA_intron_boundary>
          </intron>
          <exon e_serial="3">
            <gDNA_exon_boundary g_start="16206" g_stop="16315" g_length="110"/>
            <reference_exon_boundary r_type="cDNA" r_start="300" r_stop="409" r_length="110" r_score="0.864"/>
          </exon>
          <intron i_serial="3">
            <gDNA_intron_boundary i_start="16316" i_stop="16671" i_length="356">
              <donor d_prob="0.997" d_score="0.86"/>
              <acceptor a_prob="0.400" a_score="0.76"/>
            </gDNA_intron_boundary>
          </intron>
          <exon e_serial="4">
            <gDNA_exon_boundary g_start="16672" g_stop="17217" g_length="546"/>
            <reference_exon_boundary r_type="cDNA" r_start="410" r_stop="957" r_length="548" r_score="0.800"/>
          </exon>
        </exon-intron_info>
        <MATCH_line gen_id="AC037426" gen_strand="+" ref_id="32971516" ref_strand="+">
          <total_alignment_score>0.801</total_alignment_score>
          <cumulative_length_of_scored_exons>764</cumulative_length_of_scored_exons>
          <coverage percentage="0.607" high_type="C"/>
        </MATCH_line>
        <PGS_line>
          <gDNA gen_id="AC037426" gen_strand="+"/>
          <rDNA rDNA_id="32971516" rDNA_strand="+"/>
          <gDNA_exon_coordinates>
            <exon e_start="14107" e_stop="14116"/>
            <exon e_start="16004" e_stop="16101"/>
            <exon e_start="16206" e_stop="16315"/>
            <exon e_start="16672" e_stop="17217"/>
          </gDNA_exon_coordinates>
        </PGS_line>
        <alignment>
          <genome_strand>ATTTGGAGAAGTATTCATCGATACATACTCCCTTTGTTTCGTATTATAATACATATTTTCTAAATAAACTTTTTTTGAAACATTTTTTTCTAAATAAACTTATTTAAATGTGATCAGTTTTTTAGAAATTTTTTTTTATAATATGAAACATAGTATATTCCATAAATCGATAAGCTAAAAAGAACACTCCCAGTTCTCCATAAGTACTCATATGCATCTTCCATTAAAGTAACGACAAGTGTCCTCTTTTAAACCTTATACGAAACCAAACCAAATATCGCGTTTGGCCATCATTGGTATTTATGGTGAAGTTGTCGCTAATCAGATCACTGTTAGCGAGTCTCTGCAAGGAAAACGATACATTTCTTCTTCTCGCGTTTTTCTTTAAGCATTTTGGCTTGTCCATGGTGCTATAAGTGGTACACATTAGCAATGATGTGGTGTGCAGGGAAGGGGATGGGGCAATGACTAGGGAGTGTGTCATGAAGATAACGGTGGTGTGACACGAAAAATAATTGTATTATAGGGCTGCTGTATGACACGCAGTGGAAAGAACCGAGAGATTCGAAAAATACCATGATATTTATAAGGGGTAGAAATCATATTCTCCTAAACCTTCCATTTTTATATTATCACAGCGACCATATTAATATTTTTTTACCAGCTCAATTACTAGAAACTTTTATCTTTTTTTTTTGCAAAACAGGGCAGCTCATATTAAATTATAAAAGAGATTACAACTCTTTTTGTTGCAATATCTGGAAATAAAAGAACTACCAACACAGAACAAGGAGGCTCCACATATTGAAATACCGCAAGAGATATGAGCAAATGAGTGTAGCCACAATGCTGACATTGTAACACACGCAAAAACATGTAAAATGAATATTGCTCACCATATTCATATATCCTTCGACAAAAGAGCAAACCAATACCACCGAACAAGTCGACAATTTGGAACCTAAAACTAACGCCAACAATGTAATATTTGATGACCGACAGGCAAGTCTCCTTGATTTCCATCGAGGACCTCACGAATGAAGTAGCCAGCAACACATAGATTAAAAAAGACAAGAAAAAATCTAAATAGATTTAATTCCATGAAAAACATGAAAGGCAAACCTTAGACACCAAATAGTTCCAACCTACATTGAAAAAAACTCAAAAAACTTACGAGAAGCTGTCCCCTTCCTCATCGTATCCGGCGAGGACAGAGGAGAGGGGAGGGGTAATATGTGTCCAATAATAAAACTGATTTTTTTTTAATAAATCGGTCGTAACTCGTAACGGTAGAGACCACGGTAAGAATGTTAGGGCAGTACTGTCACGTACGTTAGCTACCTATATGAGCGAGAGGAGGGATATATACACGTGTTAACAATCCAAGCACGGTGGGTGTTGAGATCCGACGGTTTACGAAAACCGACCGACTTTCTGCAAGCGATGGTTGACTTGTACATAGTAATGATTGGCAGGTAATGACGTACTGCACTGTACGAGAGTGTACCTCCCCAACATGCCATAACCGCCCTGCCAAGATGCGATTTGACAATAGGAATTCTCGTTTACCGAGGCTTAATCTCCATTCCTCCACGATTCGCTCCAGCGCCATGTGACTAGACCGAGCTAGCTCGCTCGATCGATCTCTCACATACACACGGCACGCACGTCGGGTGCAACGACTTATCGGTGCCAAGTTGCCGATCGATCCGGTTTTTTTCGTTTTTGCCAGTTAGCCTAATTCTGCCTATAAATACACGGGCAAATCTCCTCTCGCCAAAACACAAAGCAGACAAGGTAGTAGTACAGGCTTTTGTACGTACGTAGCAGAGGGAGTTCCCAAGATGGCTGGGGCCTCTGCCAAGGTCGTCGCGATGCTGCTCTCCGTGCTCGCCACGTACGGCTTCGCCGCCGGCGTCGTCTACACCAACGACTGGCTCCCGGCCAAGGCCACCTGGTACGGCCAGCCCAACGGCGCCGGACCCGACGACAACGGTGCGTGTAGTACATGCATTTTTTGCAAATTACGCTGTCGTACGTATGTGCTCTTCTGACATTCGAATGCTGACACGCATTGGCATTGTTCGATCGATACGCAGGCGGTGCGTGCGGGTTCAAGAACACCAACCAGTACCCGTTCATGTCCATGACCTCCTGCGGCAACGAGCCTCTGTTCCAGGACGGCAAGGGCTGTGGCGCCTGCTACCAGGTATAGTATAACCACGTTCGTGATCACATATGTTGTTTTGGCTTATCGACACGGTCTCCAATAAATAGTACATCTCAACATTAACCTTTGTACCCTACATCTGAAAAGTGTACAAAACAGTGGGTATGGAACTTCTGATCATAAATAAATCCGTACCAACATAATTTTGTTTACGAGCACCGTACTGCCCGCCACGTTAACTGCAGTTGGTGGTAATCACAACTTGATTGGTCAACGGGCCTTGAAATCCGTGGGTAACACGTTCTTCAGTTCAGCGTTTGACTTTGTGCTAGCTGCTGCTTAATTACATGCACATATGGATTAATTTTGCCCTTAATTATATTCCTCATCATCAGATACGGTGCACCAACAACCCGTCGTGCTCCGGGCAGC-CCAGGACGGTGATCATCACGGACATGAACTACTACCCCGTGGCCAGGTACCACTTCGACCTGAGCGGCACGGCGTTCGGCGCCATGGCGAGGCCGGGGCTGAACGACCAGCTCCGCCACGCCGGCATCATCGACATCCAGTTCAGGCGCGTCCCGTGCTACCACCGCGGCCTCTACGTGAACTTCCACGTCGAGGCCGGGTCCAACCCGGTGTACCTCGCCGTGCTGGTGGAGTTCGCCAACAAGGACGGCACGGTGGTGCAGCTCGACGTCATGGAGT-C-GCTC-CCCAGCGGCAAGCCGACGCGGGTCTGGACGCCCATGCGCCGCTCCTGGGGATCCATCTGGCGCCTCGACGCCAACCACCGCCTCCAGGGCCCCTTCTCCCTCCGCATGGTCAGCGAGTCCGGCCAGACCGTCATCGCCCACCAGGTCATCCCGGCCAACTGGAGGGCCAACACCAACTACGGCTCCAAAGTCCAGTTCCG-TTGATCCATCGATCGATCTACCTAT</genome_strand>
            <mrna_strand>ATCCTGTGAA...............................................................................................................................................................................................................................................................................................................................................................................................................................................................................................................................................................................................................................................................................................................................................................................................................................................................................................................................................................................................................................................................................................................................................................................................................................................................................................................................................................................................................................................................................................................................................................................................................................................................................................................................................................................................................................................................................................................................................................CTACAACGTCTCCGACGCCTCCGCCTACGGCTCCGGCTGGCTCCCTGCCCGGGCAACCTGGTATGGCGCTCCCACCGGCGCCGGCCCTGACGACAACG........................................................................................................GCGGCGCTTGCGGGTTCAAGAACGTGAACCAGTACCCATTCTCGTCCATGACCTCCTGCGGCAACGAGCCCATCTTCAAGGACGGCAAGGGCTGCGGCTCATGCTACCAG....................................................................................................................................................................................................................................................................................................................................................................ATCAGGTGCAACAAGGACCCGTCGTGCT-CGGGCAACATCGAGACGGTGATCATCACCGACATGAACTACTACCCCGTGGCCAGGTACCACTTCGACCTGAGCGGCACGGCGTTCGGCGCCATGGCCAAGCCGGGGCTCAACGACAAGCTCCGCCACTCGGGCATCATCGACATCCAGTTCAGGCGCGTCCCCTGCAACTACCCGGGCCTCAAGATCAACTTCCACGTCGAGGAGGGCTCCAACCCGGTGTACTTCGCCGTGCTCGTCGAGTACGAGGACCTCGACGGCGACGTCGTGCAGGTCGACCTCATGGAGTCCAAGTCGGCGTACGGCGGCGCCACCGGCGTCTGGACGCCGATGAGGGAGTCGTGGGGCTCCATCTGGCGCCTCGACTCCAACCACCGCCTCCAGGCGCCCTTCTCCCTCCGCATCCGCAGCGACTCCGGCAAGACGCTCGTCGCCAACAACGTCATCCCGGCGAACTGGTCCCCCAACTCCAACTACCGCTCCATCGTCCAGTTCAGCTAGATCAATC-ATCCA-CTGCTGAT</mrna_strand>
        </alignment>
        <hqPGS_line>
          <hqgDNA gen_id="AC037426" gen_strand="+"/>
          <hqrDNA rDNA_id="32971516" rDNA_strand="+"/>
          <hqgDNA_exon_coordinates>
            <hqexon e_start="16004" e_stop="16101"/>
            <hqexon e_start="16206" e_stop="16315"/>
            <hqexon e_start="16672" e_stop="17217"/>
          </hqgDNA_exon_coordinates>
        </hqPGS_line>
      </predicted_gene_structure>
    </spliced_alignment>
    <spliced_alignment xmlns="http://www.genomethreader.org/GTH_output/alignment_module/spliced_alignment/">
      <reference ref_file="/home/vbrendel/RICE/CDNADIR/OScdna" ref_id="32991008" ref_strand="+" ref_description="32991008">
        <seq>ATCAAACCACACACCAGACAATACTTACTACCACTACTACTGCTGCTGCTGCCAGTTCTAGCTAGCCTACTGCTCTTCTCCGAGCTGAAGATTTTTCGAGCTAGCTAGGATGGCAGCCAGAATGGGCAGCAAGGTCGCTGCAATCCTCGCGATTCTGTCCGTGCTCGTGGTGCATGGCTCTTGCAAGGGGCATCCTGTGAACTACAACGTCTCCGACGCCTCCGCCTACGGCTCCGGCTGGCTCCCTGCCCGGGCAACCTGGTATGGCGCTCCCACCGGCGCCGGCCCTGACGACAACGGCGGCGCTTGCGGGTTCAAGAACGTGAACCAGTACCCATTCTCGTCCATGACCTCCTGCGGCAACGAGCCCATCTTCAAGGACGGCAAGGGCTGCGGCTCATGCTACCAGATCAGGTGCAACAAGGACCCGTCGTGCTCGGGCAACATCGAGACGGTGATCATCACCGACATGAACTACTACCCCGTGGCCAGGTACCACTTCGACCTGAGCGGCACGGCGTTCGGCGCCATGGCCAAGCCGGGGCTCAACGACAAGCTCCGCCACTCGGGCATCATCGACATCCAGTTCAGGCGCGTCCCCTGCAACTACCCGGGCCTCAAGATCAACTTCCACGTCGAGGAGGGCTCCAACCCGGTGTACTTCGCCGTGCTCGTCGAGTACGAGGACCTCGACGGCGACGTCGTGCAGGTCGACCTCATGGAGTCCAAGTCGGCGTACGGCGGCGCCACCGGCGTCTGGACGCCGATGAGGGAGTCGTGGGGCTCCATCTGGCGCCTCGACTCCAACCACCGCCTCCAGGCGCCCTTCTCCCTCCGCATCCGCAGCGACTCCGGCAAGACGCTCGTCGCCAACAACGTCATCCCGGCGAACTGGTCCCCCAACTCCAACTACCGCTCCATCGTCCAGTTCAGCTAGATCAATCATCCACTGCTGATCGAATATGGAATCATATTGGCTCGCGATCGATCGATCGATCGATTAGTTTATTCTCTACTACTGCTGCTGCAAAATTTGCGTGGGATTGAGGTGTTTTTTTTTATTAGGCGAGGCCTCATGTGCTGTCTGGTCTAGTGTGTGAAGTGGTGAAGTGATGCATGTGTGGGAAAATGGAGGAGGGGCACAGTAATACAGTATGTGCATGTGCTCTCCCGCCCACTGTCACTGTACTACCCAGTGCTTTGTAACCAAATCTTAAGGCTACAGAATTATAAATACAATGCTTAAGTTAATTACCT</seq>
      </reference>
      <gDNA_segment>
        <template temp_file="Information cannot be resolved." temp_id="AC037426" temp_strand="+" temp_description="AC037426">
          <position start="14099" stop="20716"/>
        </template>
      </gDNA_segment>
      <predicted_gene_structure>
        <exon-intron_info>
          <exon e_serial="1">
            <gDNA_exon_boundary g_start="14107" g_stop="14116" g_length="10"/>
            <reference_exon_boundary r_type="cDNA" r_start="192" r_stop="201" r_length="10" r_score="0.600"/>
          </exon>
          <intron i_serial="1">
            <gDNA_intron_boundary i_start="14117" i_stop="16003" i_length="1887">
              <donor d_prob="0.945" d_score="0"/>
              <acceptor a_prob="0.000" a_score="0.66"/>
            </gDNA_intron_boundary>
          </intron>
          <exon e_serial="2">
            <gDNA_exon_boundary g_start="16004" g_stop="16101" g_length="98"/>
            <reference_exon_boundary r_type="cDNA" r_start="202" r_stop="299" r_length="98" r_score="0.735"/>
          </exon>
          <intron i_serial="2">
            <gDNA_intron_boundary i_start="16102" i_stop="16205" i_length="104">
              <donor d_prob="0.000" d_score="0.80"/>
              <acceptor a_prob="0.000" a_score="0.84"/>
            </gDNA_intron_boundary>
          </intron>
          <exon e_serial="3">
            <gDNA_exon_boundary g_start="16206" g_stop="16315" g_length="110"/>
            <reference_exon_boundary r_type="cDNA" r_start="300" r_stop="409" r_length="110" r_score="0.864"/>
          </exon>
          <intron i_serial="3">
            <gDNA_intron_boundary i_start="16316" i_stop="16671" i_length="356">
              <donor d_prob="0.997" d_score="0.86"/>
              <acceptor a_prob="0.400" a_score="0.76"/>
            </gDNA_intron_boundary>
          </intron>
          <exon e_serial="4">
            <gDNA_exon_boundary g_start="16672" g_stop="17217" g_length="546"/>
            <reference_exon_boundary r_type="cDNA" r_start="410" r_stop="957" r_length="548" r_score="0.800"/>
          </exon>
        </exon-intron_info>
        <MATCH_line gen_id="AC037426" gen_strand="+" ref_id="32991008" ref_strand="+">
          <total_alignment_score>0.801</total_alignment_score>
          <cumulative_length_of_scored_exons>764</cumulative_length_of_scored_exons>
          <coverage percentage="0.608" high_type="C"/>
        </MATCH_line>
        <PGS_line>
          <gDNA gen_id="AC037426" gen_strand="+"/>
          <rDNA rDNA_id="32991008" rDNA_strand="+"/>
          <gDNA_exon_coordinates>
            <exon e_start="14107" e_stop="14116"/>
            <exon e_start="16004" e_stop="16101"/>
            <exon e_start="16206" e_stop="16315"/>
            <exon e_start="16672" e_stop="17217"/>
          </gDNA_exon_coordinates>
        </PGS_line>
        <alignment>
          <genome_strand>ATTTGGAGAAGTATTCATCGATACATACTCCCTTTGTTTCGTATTATAATACATATTTTCTAAATAAACTTTTTTTGAAACATTTTTTTCTAAATAAACTTATTTAAATGTGATCAGTTTTTTAGAAATTTTTTTTTATAATATGAAACATAGTATATTCCATAAATCGATAAGCTAAAAAGAACACTCCCAGTTCTCCATAAGTACTCATATGCATCTTCCATTAAAGTAACGACAAGTGTCCTCTTTTAAACCTTATACGAAACCAAACCAAATATCGCGTTTGGCCATCATTGGTATTTATGGTGAAGTTGTCGCTAATCAGATCACTGTTAGCGAGTCTCTGCAAGGAAAACGATACATTTCTTCTTCTCGCGTTTTTCTTTAAGCATTTTGGCTTGTCCATGGTGCTATAAGTGGTACACATTAGCAATGATGTGGTGTGCAGGGAAGGGGATGGGGCAATGACTAGGGAGTGTGTCATGAAGATAACGGTGGTGTGACACGAAAAATAATTGTATTATAGGGCTGCTGTATGACACGCAGTGGAAAGAACCGAGAGATTCGAAAAATACCATGATATTTATAAGGGGTAGAAATCATATTCTCCTAAACCTTCCATTTTTATATTATCACAGCGACCATATTAATATTTTTTTACCAGCTCAATTACTAGAAACTTTTATCTTTTTTTTTTGCAAAACAGGGCAGCTCATATTAAATTATAAAAGAGATTACAACTCTTTTTGTTGCAATATCTGGAAATAAAAGAACTACCAACACAGAACAAGGAGGCTCCACATATTGAAATACCGCAAGAGATATGAGCAAATGAGTGTAGCCACAATGCTGACATTGTAACACACGCAAAAACATGTAAAATGAATATTGCTCACCATATTCATATATCCTTCGACAAAAGAGCAAACCAATACCACCGAACAAGTCGACAATTTGGAACCTAAAACTAACGCCAACAATGTAATATTTGATGACCGACAGGCAAGTCTCCTTGATTTCCATCGAGGACCTCACGAATGAAGTAGCCAGCAACACATAGATTAAAAAAGACAAGAAAAAATCTAAATAGATTTAATTCCATGAAAAACATGAAAGGCAAACCTTAGACACCAAATAGTTCCAACCTACATTGAAAAAAACTCAAAAAACTTACGAGAAGCTGTCCCCTTCCTCATCGTATCCGGCGAGGACAGAGGAGAGGGGAGGGGTAATATGTGTCCAATAATAAAACTGATTTTTTTTTAATAAATCGGTCGTAACTCGTAACGGTAGAGACCACGGTAAGAATGTTAGGGCAGTACTGTCACGTACGTTAGCTACCTATATGAGCGAGAGGAGGGATATATACACGTGTTAACAATCCAAGCACGGTGGGTGTTGAGATCCGACGGTTTACGAAAACCGACCGACTTTCTGCAAGCGATGGTTGACTTGTACATAGTAATGATTGGCAGGTAATGACGTACTGCACTGTACGAGAGTGTACCTCCCCAACATGCCATAACCGCCCTGCCAAGATGCGATTTGACAATAGGAATTCTCGTTTACCGAGGCTTAATCTCCATTCCTCCACGATTCGCTCCAGCGCCATGTGACTAGACCGAGCTAGCTCGCTCGATCGATCTCTCACATACACACGGCACGCACGTCGGGTGCAACGACTTATCGGTGCCAAGTTGCCGATCGATCCGGTTTTTTTCGTTTTTGCCAGTTAGCCTAATTCTGCCTATAAATACACGGGCAAATCTCCTCTCGCCAAAACACAAAGCAGACAAGGTAGTAGTACAGGCTTTTGTACGTACGTAGCAGAGGGAGTTCCCAAGATGGCTGGGGCCTCTGCCAAGGTCGTCGCGATGCTGCTCTCCGTGCTCGCCACGTACGGCTTCGCCGCCGGCGTCGTCTACACCAACGACTGGCTCCCGGCCAAGGCCACCTGGTACGGCCAGCCCAACGGCGCCGGACCCGACGACAACGGTGCGTGTAGTACATGCATTTTTTGCAAATTACGCTGTCGTACGTATGTGCTCTTCTGACATTCGAATGCTGACACGCATTGGCATTGTTCGATCGATACGCAGGCGGTGCGTGCGGGTTCAAGAACACCAACCAGTACCCGTTCATGTCCATGACCTCCTGCGGCAACGAGCCTCTGTTCCAGGACGGCAAGGGCTGTGGCGCCTGCTACCAGGTATAGTATAACCACGTTCGTGATCACATATGTTGTTTTGGCTTATCGACACGGTCTCCAATAAATAGTACATCTCAACATTAACCTTTGTACCCTACATCTGAAAAGTGTACAAAACAGTGGGTATGGAACTTCTGATCATAAATAAATCCGTACCAACATAATTTTGTTTACGAGCACCGTACTGCCCGCCACGTTAACTGCAGTTGGTGGTAATCACAACTTGATTGGTCAACGGGCCTTGAAATCCGTGGGTAACACGTTCTTCAGTTCAGCGTTTGACTTTGTGCTAGCTGCTGCTTAATTACATGCACATATGGATTAATTTTGCCCTTAATTATATTCCTCATCATCAGATACGGTGCACCAACAACCCGTCGTGCTCCGGGCAGC-CCAGGACGGTGATCATCACGGACATGAACTACTACCCCGTGGCCAGGTACCACTTCGACCTGAGCGGCACGGCGTTCGGCGCCATGGCGAGGCCGGGGCTGAACGACCAGCTCCGCCACGCCGGCATCATCGACATCCAGTTCAGGCGCGTCCCGTGCTACCACCGCGGCCTCTACGTGAACTTCCACGTCGAGGCCGGGTCCAACCCGGTGTACCTCGCCGTGCTGGTGGAGTTCGCCAACAAGGACGGCACGGTGGTGCAGCTCGACGTCATGGAGT-C-GCTC-CCCAGCGGCAAGCCGACGCGGGTCTGGACGCCCATGCGCCGCTCCTGGGGATCCATCTGGCGCCTCGACGCCAACCACCGCCTCCAGGGCCCCTTCTCCCTCCGCATGGTCAGCGAGTCCGGCCAGACCGTCATCGCCCACCAGGTCATCCCGGCCAACTGGAGGGCCAACACCAACTACGGCTCCAAAGTCCAGTTCCG-TTGATCCATCGATCGATCTACCTAT</genome_strand>
            <mrna_strand>ATCCTGTGAA...............................................................................................................................................................................................................................................................................................................................................................................................................................................................................................................................................................................................................................................................................................................................................................................................................................................................................................................................................................................................................................................................................................................................................................................................................................................................................................................................................................................................................................................................................................................................................................................................................................................................................................................................................................................................................................................................................................................................................................CTACAACGTCTCCGACGCCTCCGCCTACGGCTCCGGCTGGCTCCCTGCCCGGGCAACCTGGTATGGCGCTCCCACCGGCGCCGGCCCTGACGACAACG........................................................................................................GCGGCGCTTGCGGGTTCAAGAACGTGAACCAGTACCCATTCTCGTCCATGACCTCCTGCGGCAACGAGCCCATCTTCAAGGACGGCAAGGGCTGCGGCTCATGCTACCAG....................................................................................................................................................................................................................................................................................................................................................................ATCAGGTGCAACAAGGACCCGTCGTGCT-CGGGCAACATCGAGACGGTGATCATCACCGACATGAACTACTACCCCGTGGCCAGGTACCACTTCGACCTGAGCGGCACGGCGTTCGGCGCCATGGCCAAGCCGGGGCTCAACGACAAGCTCCGCCACTCGGGCATCATCGACATCCAGTTCAGGCGCGTCCCCTGCAACTACCCGGGCCTCAAGATCAACTTCCACGTCGAGGAGGGCTCCAACCCGGTGTACTTCGCCGTGCTCGTCGAGTACGAGGACCTCGACGGCGACGTCGTGCAGGTCGACCTCATGGAGTCCAAGTCGGCGTACGGCGGCGCCACCGGCGTCTGGACGCCGATGAGGGAGTCGTGGGGCTCCATCTGGCGCCTCGACTCCAACCACCGCCTCCAGGCGCCCTTCTCCCTCCGCATCCGCAGCGACTCCGGCAAGACGCTCGTCGCCAACAACGTCATCCCGGCGAACTGGTCCCCCAACTCCAACTACCGCTCCATCGTCCAGTTCAGCTAGATCAATC-ATCCA-CTGCTGAT</mrna_strand>
        </alignment>
        <hqPGS_line>
          <hqgDNA gen_id="AC037426" gen_strand="+"/>
          <hqrDNA rDNA_id="32991008" rDNA_strand="+"/>
          <hqgDNA_exon_coordinates>
            <hqexon e_start="16004" e_stop="16101"/>
            <hqexon e_start="16206" e_stop="16315"/>
            <hqexon e_start="16672" e_stop="17217"/>
          </hqgDNA_exon_coordinates>
        </hqPGS_line>
      </predicted_gene_structure>
    </spliced_alignment>
    <spliced_alignment xmlns="http://www.genomethreader.org/GTH_output/alignment_module/spliced_alignment/">
      <reference ref_file="/home/vbrendel/RICE/CDNADIR/OScdna" ref_id="32989406" ref_strand="+" ref_description="32989406">
        <seq>ATCAAACCACACACCAGACAATACTTACTACCACTACTACTGCTGCTGCTGCCAGTTCTAGCTAGCCTACTGCTCTTCTCCGAGCTGAAGATTTTTCGAGCTAGCTAGGATGGCAGCCAGAATGGGCAGCAAGGTCGCTGCAATCCTCGCGATTCTGTCCGTGCTCGTGGTGCATGGCTCTTGCAAGGGGCATCCTGTGAACTACAACGTCTCCGACGCCTCCGCCTACGGCTCCGGCTGGCTCCCTGCCCGGGCAACCTGGTATGGCGCTCCCACCGGCGCCGGCCCTGACGACAACGGCGGCGCTTGCGGGTTCAAGAACGTGAACCAGTACCCATTCTCGTCCATGACCTCCTGCGGCAACGAGCCCATCTTCAAGGACGGCAAGGGCTGCGGCTCATGCTACCAGATCAGGTGCAACAAGGACCCGTCGTGCTCGGGCAACATCGAGACGGTGATCATCACCGACATGAACTACTACCCCGTGGCCAGGTACCACTTCGACCTGAGCGGCACGGCGTTCGGCGCCATGGCCAAGCCGGGGCTCAACGACAAGCTCCGCCACTCGGGCATCATCGACATCCAGTTCAGGCGCGTCCCCTGCAACTACCCGGGCCTCAAGATCAACTTCCACGTCGAGGAGGGCTCCAACCCGGTGTACTTCGCCGTGCTCGTCGAGTACGAGGACCTCGACGGCGACGTCGTGCAGGTCGACCTCATGGAGTCCAAGTCGGCGTACGGCGGCGCCACCGGCGTCTGGACGCCGATGAGGGAGTCGTGGGGCTCCATCTGGCGCCTCGACTCCAACCACCGCCTCCAGGCGCCCTTCTCCCTCCGCATCCGCAGCGACTCCGGCAAGACGCTCGTCGCCAACAACGTCATCCCGGCGAACTGGTCCCCCAACTCCAACTACCGCTCCATCGTCCAGTTCAGCTAGATCAATCATCCACTGCTGATCGAATATGGAATCATATTGGCTCGCGATCGATCGATCGATCGATTAGTTTATTCTCTACTACTGCTGCTGCAAAATTTGCGTGGGATTGAGGTGTTTTTTTTTATTAGGCGAGGCCTCATGTGCTGTCTGGTCTAGTGTGTGAAGTGGTGAAGTGATGCATGTGTGGGAAAATGGAGGAGGGGCACAGTAATACAGTATGTGCATGTGCTCTCCCGCCCACTGTCACTGTACTACCCAGTGCTTTGTAACCAAATCTTAAGGCTACAGAATTATAAATACAATGCTTAAGTTAATTACCT</seq>
      </reference>
      <gDNA_segment>
        <template temp_file="Information cannot be resolved." temp_id="AC037426" temp_strand="+" temp_description="AC037426">
          <position start="14099" stop="20716"/>
        </template>
      </gDNA_segment>
      <predicted_gene_structure>
        <exon-intron_info>
          <exon e_serial="1">
            <gDNA_exon_boundary g_start="14107" g_stop="14116" g_length="10"/>
            <reference_exon_boundary r_type="cDNA" r_start="192" r_stop="201" r_length="10" r_score="0.600"/>
          </exon>
          <intron i_serial="1">
            <gDNA_intron_boundary i_start="14117" i_stop="16003" i_length="1887">
              <donor d_prob="0.945" d_score="0"/>
              <acceptor a_prob="0.000" a_score="0.66"/>
            </gDNA_intron_boundary>
          </intron>
          <exon e_serial="2">
            <gDNA_exon_boundary g_start="16004" g_stop="16101" g_length="98"/>
            <reference_exon_boundary r_type="cDNA" r_start="202" r_stop="299" r_length="98" r_score="0.735"/>
          </exon>
          <intron i_serial="2">
            <gDNA_intron_boundary i_start="16102" i_stop="16205" i_length="104">
              <donor d_prob="0.000" d_score="0.80"/>
              <acceptor a_prob="0.000" a_score="0.84"/>
            </gDNA_intron_boundary>
          </intron>
          <exon e_serial="3">
            <gDNA_exon_boundary g_start="16206" g_stop="16315" g_length="110"/>
            <reference_exon_boundary r_type="cDNA" r_start="300" r_stop="409" r_length="110" r_score="0.864"/>
          </exon>
          <intron i_serial="3">
            <gDNA_intron_boundary i_start="16316" i_stop="16671" i_length="356">
              <donor d_prob="0.997" d_score="0.86"/>
              <acceptor a_prob="0.400" a_score="0.76"/>
            </gDNA_intron_boundary>
          </intron>
          <exon e_serial="4">
            <gDNA_exon_boundary g_start="16672" g_stop="17217" g_length="546"/>
            <reference_exon_boundary r_type="cDNA" r_start="410" r_stop="957" r_length="548" r_score="0.800"/>
          </exon>
        </exon-intron_info>
        <MATCH_line gen_id="AC037426" gen_strand="+" ref_id="32989406" ref_strand="+">
          <total_alignment_score>0.801</total_alignment_score>
          <cumulative_length_of_scored_exons>764</cumulative_length_of_scored_exons>
          <coverage percentage="0.608" high_type="C"/>
        </MATCH_line>
        <PGS_line>
          <gDNA gen_id="AC037426" gen_strand="+"/>
          <rDNA rDNA_id="32989406" rDNA_strand="+"/>
          <gDNA_exon_coordinates>
            <exon e_start="14107" e_stop="14116"/>
            <exon e_start="16004" e_stop="16101"/>
            <exon e_start="16206" e_stop="16315"/>
            <exon e_start="16672" e_stop="17217"/>
          </gDNA_exon_coordinates>
        </PGS_line>
        <alignment>
          <genome_strand>ATTTGGAGAAGTATTCATCGATACATACTCCCTTTGTTTCGTATTATAATACATATTTTCTAAATAAACTTTTTTTGAAACATTTTTTTCTAAATAAACTTATTTAAATGTGATCAGTTTTTTAGAAATTTTTTTTTATAATATGAAACATAGTATATTCCATAAATCGATAAGCTAAAAAGAACACTCCCAGTTCTCCATAAGTACTCATATGCATCTTCCATTAAAGTAACGACAAGTGTCCTCTTTTAAACCTTATACGAAACCAAACCAAATATCGCGTTTGGCCATCATTGGTATTTATGGTGAAGTTGTCGCTAATCAGATCACTGTTAGCGAGTCTCTGCAAGGAAAACGATACATTTCTTCTTCTCGCGTTTTTCTTTAAGCATTTTGGCTTGTCCATGGTGCTATAAGTGGTACACATTAGCAATGATGTGGTGTGCAGGGAAGGGGATGGGGCAATGACTAGGGAGTGTGTCATGAAGATAACGGTGGTGTGACACGAAAAATAATTGTATTATAGGGCTGCTGTATGACACGCAGTGGAAAGAACCGAGAGATTCGAAAAATACCATGATATTTATAAGGGGTAGAAATCATATTCTCCTAAACCTTCCATTTTTATATTATCACAGCGACCATATTAATATTTTTTTACCAGCTCAATTACTAGAAACTTTTATCTTTTTTTTTTGCAAAACAGGGCAGCTCATATTAAATTATAAAAGAGATTACAACTCTTTTTGTTGCAATATCTGGAAATAAAAGAACTACCAACACAGAACAAGGAGGCTCCACATATTGAAATACCGCAAGAGATATGAGCAAATGAGTGTAGCCACAATGCTGACATTGTAACACACGCAAAAACATGTAAAATGAATATTGCTCACCATATTCATATATCCTTCGACAAAAGAGCAAACCAATACCACCGAACAAGTCGACAATTTGGAACCTAAAACTAACGCCAACAATGTAATATTTGATGACCGACAGGCAAGTCTCCTTGATTTCCATCGAGGACCTCACGAATGAAGTAGCCAGCAACACATAGATTAAAAAAGACAAGAAAAAATCTAAATAGATTTAATTCCATGAAAAACATGAAAGGCAAACCTTAGACACCAAATAGTTCCAACCTACATTGAAAAAAACTCAAAAAACTTACGAGAAGCTGTCCCCTTCCTCATCGTATCCGGCGAGGACAGAGGAGAGGGGAGGGGTAATATGTGTCCAATAATAAAACTGATTTTTTTTTAATAAATCGGTCGTAACTCGTAACGGTAGAGACCACGGTAAGAATGTTAGGGCAGTACTGTCACGTACGTTAGCTACCTATATGAGCGAGAGGAGGGATATATACACGTGTTAACAATCCAAGCACGGTGGGTGTTGAGATCCGACGGTTTACGAAAACCGACCGACTTTCTGCAAGCGATGGTTGACTTGTACATAGTAATGATTGGCAGGTAATGACGTACTGCACTGTACGAGAGTGTACCTCCCCAACATGCCATAACCGCCCTGCCAAGATGCGATTTGACAATAGGAATTCTCGTTTACCGAGGCTTAATCTCCATTCCTCCACGATTCGCTCCAGCGCCATGTGACTAGACCGAGCTAGCTCGCTCGATCGATCTCTCACATACACACGGCACGCACGTCGGGTGCAACGACTTATCGGTGCCAAGTTGCCGATCGATCCGGTTTTTTTCGTTTTTGCCAGTTAGCCTAATTCTGCCTATAAATACACGGGCAAATCTCCTCTCGCCAAAACACAAAGCAGACAAGGTAGTAGTACAGGCTTTTGTACGTACGTAGCAGAGGGAGTTCCCAAGATGGCTGGGGCCTCTGCCAAGGTCGTCGCGATGCTGCTCTCCGTGCTCGCCACGTACGGCTTCGCCGCCGGCGTCGTCTACACCAACGACTGGCTCCCGGCCAAGGCCACCTGGTACGGCCAGCCCAACGGCGCCGGACCCGACGACAACGGTGCGTGTAGTACATGCATTTTTTGCAAATTACGCTGTCGTACGTATGTGCTCTTCTGACATTCGAATGCTGACACGCATTGGCATTGTTCGATCGATACGCAGGCGGTGCGTGCGGGTTCAAGAACACCAACCAGTACCCGTTCATGTCCATGACCTCCTGCGGCAACGAGCCTCTGTTCCAGGACGGCAAGGGCTGTGGCGCCTGCTACCAGGTATAGTATAACCACGTTCGTGATCACATATGTTGTTTTGGCTTATCGACACGGTCTCCAATAAATAGTACATCTCAACATTAACCTTTGTACCCTACATCTGAAAAGTGTACAAAACAGTGGGTATGGAACTTCTGATCATAAATAAATCCGTACCAACATAATTTTGTTTACGAGCACCGTACTGCCCGCCACGTTAACTGCAGTTGGTGGTAATCACAACTTGATTGGTCAACGGGCCTTGAAATCCGTGGGTAACACGTTCTTCAGTTCAGCGTTTGACTTTGTGCTAGCTGCTGCTTAATTACATGCACATATGGATTAATTTTGCCCTTAATTATATTCCTCATCATCAGATACGGTGCACCAACAACCCGTCGTGCTCCGGGCAGC-CCAGGACGGTGATCATCACGGACATGAACTACTACCCCGTGGCCAGGTACCACTTCGACCTGAGCGGCACGGCGTTCGGCGCCATGGCGAGGCCGGGGCTGAACGACCAGCTCCGCCACGCCGGCATCATCGACATCCAGTTCAGGCGCGTCCCGTGCTACCACCGCGGCCTCTACGTGAACTTCCACGTCGAGGCCGGGTCCAACCCGGTGTACCTCGCCGTGCTGGTGGAGTTCGCCAACAAGGACGGCACGGTGGTGCAGCTCGACGTCATGGAGT-C-GCTC-CCCAGCGGCAAGCCGACGCGGGTCTGGACGCCCATGCGCCGCTCCTGGGGATCCATCTGGCGCCTCGACGCCAACCACCGCCTCCAGGGCCCCTTCTCCCTCCGCATGGTCAGCGAGTCCGGCCAGACCGTCATCGCCCACCAGGTCATCCCGGCCAACTGGAGGGCCAACACCAACTACGGCTCCAAAGTCCAGTTCCG-TTGATCCATCGATCGATCTACCTAT</genome_strand>
            <mrna_strand>ATCCTGTGAA...............................................................................................................................................................................................................................................................................................................................................................................................................................................................................................................................................................................................................................................................................................................................................................................................................................................................................................................................................................................................................................................................................................................................................................................................................................................................................................................................................................................................................................................................................................................................................................................................................................................................................................................................................................................................................................................................................................................................................................CTACAACGTCTCCGACGCCTCCGCCTACGGCTCCGGCTGGCTCCCTGCCCGGGCAACCTGGTATGGCGCTCCCACCGGCGCCGGCCCTGACGACAACG........................................................................................................GCGGCGCTTGCGGGTTCAAGAACGTGAACCAGTACCCATTCTCGTCCATGACCTCCTGCGGCAACGAGCCCATCTTCAAGGACGGCAAGGGCTGCGGCTCATGCTACCAG....................................................................................................................................................................................................................................................................................................................................................................ATCAGGTGCAACAAGGACCCGTCGTGCT-CGGGCAACATCGAGACGGTGATCATCACCGACATGAACTACTACCCCGTGGCCAGGTACCACTTCGACCTGAGCGGCACGGCGTTCGGCGCCATGGCCAAGCCGGGGCTCAACGACAAGCTCCGCCACTCGGGCATCATCGACATCCAGTTCAGGCGCGTCCCCTGCAACTACCCGGGCCTCAAGATCAACTTCCACGTCGAGGAGGGCTCCAACCCGGTGTACTTCGCCGTGCTCGTCGAGTACGAGGACCTCGACGGCGACGTCGTGCAGGTCGACCTCATGGAGTCCAAGTCGGCGTACGGCGGCGCCACCGGCGTCTGGACGCCGATGAGGGAGTCGTGGGGCTCCATCTGGCGCCTCGACTCCAACCACCGCCTCCAGGCGCCCTTCTCCCTCCGCATCCGCAGCGACTCCGGCAAGACGCTCGTCGCCAACAACGTCATCCCGGCGAACTGGTCCCCCAACTCCAACTACCGCTCCATCGTCCAGTTCAGCTAGATCAATC-ATCCA-CTGCTGAT</mrna_strand>
        </alignment>
        <hqPGS_line>
          <hqgDNA gen_id="AC037426" gen_strand="+"/>
          <hqrDNA rDNA_id="32989406" rDNA_strand="+"/>
          <hqgDNA_exon_coordinates>
            <hqexon e_start="16004" e_stop="16101"/>
            <hqexon e_start="16206" e_stop="16315"/>
            <hqexon e_start="16672" e_stop="17217"/>
          </hqgDNA_exon_coordinates>
        </hqPGS_line>
      </predicted_gene_structure>
    </spliced_alignment>
    <spliced_alignment xmlns="http://www.genomethreader.org/GTH_output/alignment_module/spliced_alignment/">
      <reference ref_file="/home/vbrendel/RICE/CDNADIR/OScdna" ref_id="32986168" ref_strand="+" ref_description="32986168">
        <seq>GACCAAAACAAAGCTCAGAATCCTACCTGACTAGTACTACCACTACTAGCTAGTAGCGAGCTACTCTCTCTGGTCATCAAGCTTTGAGTGGTTGGAGTGGTGGCAGCTATGGCTTTTTCCATCTCCAAGAAGGCTGCAGTTGCTGCACTCTTCTCCTTCCTTGTTGTCACCTGCGTCGCCGGCGCCAGGCCGGGGAACTTCAGCGCCTCCGACTTCACCGCCGATCCCAACTGGGAAGTCGCCAGGGCCACCTGGTACGGCGCTCCCACCGGCGCCGGCCCTGACGACGATGGCGGTGCTTGCGGGTTCAAGAACACCAACCAGTACCCGTTCTCGTCGATGACCTCCTGCGGCAACGAGCCTATCTTCAAGGACGGGAAGGGCTGTGGCTCATGCTACCAGATAAGATGCGTCAACCACCCTGCCTGCTCCGGCAACCCGGAGACGGTGATCATCACCGACATGAACTACTACCCCGTTTCCAAGTACCACTTCGACCTGAGCGGCACGGCGTTCGGCGCCATGGCCAAGCCGGGGCAGAACGACCAGCTCCGCCACGCCGGCATCATCGACATCCAGTTCAAGAGGGTGCCGTGCAACTTCCCTGGGCTGAAGGTGACGTTCCACGTGGAGGAGGGGTCGAACCCGGTGTACTTCGCGGTGCTGGTTGAGTACGAGGACGGCGACGGCGACGTGGTGCAGGTGGATCTCATGGAGGCCAACTCCCAGTCGTGGACGCCGATGCGCGAGTCGTGGGGCTCCATCTGGAGGCTCGACTCCAACCACCGCCTCACGGCGCCCTTCTCGCTCCGCATCACCAACGAGTCCGGCAAGCAGCTCGTCGCCAGCCAGGTCATCCCGGCCAACTGGGCCCCCATGGCCGTCTACCGTTCTTTCGTCCAGTACAGCAGCTAAGCCAATGATCAAGAACAAGCATAATTCATGCCTACTATAGCAGCAGCAGAAGCAGCATTAGCTACTATACATACCTCTACGTACGACATTTGAGATCGATCGTTTGGCCATTTTTATCTGCTCGGGTATTGATTAGCTCTCCCTCGGTATTGTATGGATTTGCATGGATGGTTCATTAATCTGTCATCAGGAGTTCGTTTTGAGTAGGTGAGACGTCGGTTGTTGGGTGTCATATAGACATCGCTCGGTGTCTTGAGGTTGAGAGTGGGATAAGGAGGAGGCAAAGTTTGCATGTGCTGTCCCGCCCACTCTCACTGTACCAGTGTCACTGTTTGTGTAACCAGAACAAAGGTCATAAATTATACTACTAGTATACAGTTTGCTGCCTGGCATTCAGC</seq>
      </reference>
      <gDNA_segment>
        <template temp_file="Information cannot be resolved." temp_id="AC037426" temp_strand="+" temp_description="AC037426">
          <position start="14030" stop="20807"/>
        </template>
      </gDNA_segment>
      <predicted_gene_structure>
        <exon-intron_info>
          <exon e_serial="1">
            <gDNA_exon_boundary g_start="16050" g_stop="16101" g_length="52"/>
            <reference_exon_boundary r_type="cDNA" r_start="241" r_stop="292" r_length="52" r_score="0.827"/>
          </exon>
          <intron i_serial="1">
            <gDNA_intron_boundary i_start="16102" i_stop="16205" i_length="104">
              <donor d_prob="0.000" d_score="0.82"/>
              <acceptor a_prob="0.000" a_score="0.92"/>
            </gDNA_intron_boundary>
          </intron>
          <exon e_serial="2">
            <gDNA_exon_boundary g_start="16206" g_stop="16315" g_length="110"/>
            <reference_exon_boundary r_type="cDNA" r_start="293" r_stop="402" r_length="110" r_score="0.909"/>
          </exon>
          <intron i_serial="2">
            <gDNA_intron_boundary i_start="16316" i_stop="16671" i_length="356">
              <donor d_prob="0.997" d_score="0.88"/>
              <acceptor a_prob="0.400" a_score="0.73"/>
            </gDNA_intron_boundary>
          </intron>
          <exon e_serial="3">
            <gDNA_exon_boundary g_start="16672" g_stop="17191" g_length="520"/>
            <reference_exon_boundary r_type="cDNA" r_start="403" r_stop="907" r_length="505" r_score="0.773"/>
          </exon>
          <intron i_serial="3">
            <gDNA_intron_boundary i_start="17192" i_stop="17281" i_length="90">
              <donor d_prob="0.483" d_score="0.66"/>
              <acceptor a_prob="0.000" a_score="0"/>
            </gDNA_intron_boundary>
          </intron>
          <exon e_serial="4">
            <gDNA_exon_boundary g_start="17282" g_stop="17300" g_length="19"/>
            <reference_exon_boundary r_type="cDNA" r_start="908" r_stop="924" r_length="17" r_score="0.579"/>
          </exon>
          <intron i_serial="4">
            <gDNA_intron_boundary i_start="17301" i_stop="17416" i_length="116">
              <donor d_prob="0.240" d_score="0"/>
              <acceptor a_prob="1.000" a_score="0"/>
            </gDNA_intron_boundary>
          </intron>
          <exon e_serial="5">
            <gDNA_exon_boundary g_start="17417" g_stop="17421" g_length="5"/>
            <reference_exon_boundary r_type="cDNA" r_start="925" r_stop="929" r_length="5" r_score="0.800"/>
          </exon>
          <intron i_serial="5">
            <gDNA_intron_boundary i_start="17422" i_stop="17605" i_length="184">
              <donor d_prob="0.000" d_score="0"/>
              <acceptor a_prob="0.953" a_score="0.64"/>
            </gDNA_intron_boundary>
          </intron>
          <exon e_serial="6">
            <gDNA_exon_boundary g_start="17606" g_stop="17667" g_length="62"/>
            <reference_exon_boundary r_type="cDNA" r_start="930" r_stop="985" r_length="56" r_score="0.645"/>
          </exon>
        </exon-intron_info>
        <MATCH_line gen_id="AC037426" gen_strand="+" ref_id="32986168" ref_strand="+">
          <total_alignment_score>0.786</total_alignment_score>
          <cumulative_length_of_scored_exons>768</cumulative_length_of_scored_exons>
          <coverage percentage="0.585" high_type="C"/>
        </MATCH_line>
        <PGS_line>
          <gDNA gen_id="AC037426" gen_strand="+"/>
          <rDNA rDNA_id="32986168" rDNA_strand="+"/>
          <gDNA_exon_coordinates>
            <exon e_start="16050" e_stop="16101"/>
            <exon e_start="16206" e_stop="16315"/>
            <exon e_start="16672" e_stop="17191"/>
            <exon e_start="17282" e_stop="17300"/>
            <exon e_start="17417" e_stop="17421"/>
            <exon e_start="17606" e_stop="17667"/>
          </gDNA_exon_coordinates>
        </PGS_line>
        <alignment>
          <genome_strand>GCCAAGGCCACCTGGTACGGCCAGCCCAACGGCGCCGGACCCGACGACAACGGTGCGTGTAGTACATGCATTTTTTGCAAATTACGCTGTCGTACGTATGTGCTCTTCTGACATTCGAATGCTGACACGCATTGGCATTGTTCGATCGATACGCAGGCGGTGCGTGCGGGTTCAAGAACACCAACCAGTACCCGTTCATGTCCATGACCTCCTGCGGCAACGAGCCTCTGTTCCAGGACGGCAAGGGCTGTGGCGCCTGCTACCAGGTATAGTATAACCACGTTCGTGATCACATATGTTGTTTTGGCTTATCGACACGGTCTCCAATAAATAGTACATCTCAACATTAACCTTTGTACCCTACATCTGAAAAGTGTACAAAACAGTGGGTATGGAACTTCTGATCATAAATAAATCCGTACCAACATAATTTTGTTTACGAGCACCGTACTGCCCGCCACGTTAACTGCAGTTGGTGGTAATCACAACTTGATTGGTCAACGGGCCTTGAAATCCGTGGGTAACACGTTCTTCAGTTCAGCGTTTGACTTTGTGCTAGCTGCTGCTTAATTACATGCACATATGGATTAATTTTGCCCTTAATTATATTCCTCATCATCAGATACGGTGCACCAACAACCCGTCGTGCTCCGGGCAGCCCAG-GACGGTGATCATCACGGACATGAACTACTACCCCGTGGCCAGGTACCACTTCGACCTGAGCGGCACGGCGTTCGGCGCCATGGCGAGGCCGGGGCTGAACGACCAGCTCCGCCACGCCGGCATCATCGACATCCAGTTCAGGCGCGTCCCGTGCTACCACCGCGGCCTCTACGTGAACTTCCACGTCGAGGCCGGGTCCAACCCGGTGTACCTCGCCGTGCTGGTGGAGTTCGCCAACAAGGACGGCACGGTGGTGCAGCTCGACGTCATGGAGTCGCTCCCCAGCGGCAAGCCGACGCGGGTCTGGACGCCCATGCGCCGCTCCTGGGGATCCATCTGGCGCCTCGACGCCAACCACCGCCTCCAGGGCCCCTTCTCCCTCCGCATGGTCAGCGAGTCCGGCCAGACCGTCATCGCCCACCAGGTCATCCCGGCCAACTGGAGGGCCAACACCAACTACGGCTCCAAAGTCCAGTTCCGTTGATCCATCGATCGATCTACCTATGTGCATGCAATGCCTTCGTCGTCTTGTGTCGCCGGTCAAGAACGAATTTTGATTCTACCGATCGGCAGTTCGGCACTAGTACTGTACTACGATTCTGTGTGTGTGTGTGTGTGTGTGTGATTGCAATGCAAATTGCGAACGGATCAATTAAGAGCGTTTTTTTCTCTCTCTCTTTTTAATTTGTAGTTGTGTGTGTCAGCGAGATGTGTGGGAAATGGAACAGGGGCAGGGCACGCAGTATCCATGTGCTTGCTCTGAACCGCCCACATTGACAAATGACCCAATGCCAATATGCCATATATATATACCGGATTGGCAGACTTATTGTATTGTGACCAAAACCAAGTTTGTAATTGAACTGAATTAATACGGTGTGTTTGCTTATCAGATCACAGAGTAGTACAATATCACACCATTAGCAGCAGCAGCAGCATGGGTTGCTCAGTACAC</genome_strand>
            <mrna_strand>GCCAGGGCCACCTGGTACGGCGCTCCCACCGGCGCCGGCCCTGACGACGATG........................................................................................................GCGGTGCTTGCGGGTTCAAGAACACCAACCAGTACCCGTTCTCGTCGATGACCTCCTGCGGCAACGAGCCTATCTTCAAGGACGGGAAGGGCTGTGGCTCATGCTACCAG....................................................................................................................................................................................................................................................................................................................................................................ATAAGATGCGTCAACCACCCTGCCTGCTCC-GGCAACCCGGAGACGGTGATCATCACCGACATGAACTACTACCCCGTTTCCAAGTACCACTTCGACCTGAGCGGCACGGCGTTCGGCGCCATGGCCAAGCCGGGGCAGAACGACCAGCTCCGCCACGCCGGCATCATCGACATCCAGTTCAAGAGGGTGCCGTGCAACTTCCCTGGGCTGAAGGTGACGTTCCACGTGGAGGAGGGGTCGAACCCGGTGTACTTCGCGGTGCTGGTTGAGTACGAGGACGGCGACGGCGACGTGGTGCAGGTGGATCTCATGGAG--G----CCAAC-TC---CC-A-G-TCG--TGGACGCCGATGCGCGAGTCGTGGGGCTCCATCTGGAGGCTCGACTCCAACCACCGCCTCACGGCGCCCTTCTCGCTCCGCATCACCAACGAGTCCGGCAAGCAGCTCGTCGCCAGCCAGGTCATCCCGGCCAACTGGGCCCCCATGGCCGTCTACCGTTCTTTCGTCCAGTACA..........................................................................................GCAGCTAAGC-C-AATGAT....................................................................................................................CAAGA........................................................................................................................................................................................A-CA-AGCATAATTC-AT-GCCTACTA-TAGCAGCAGCAGAAGCAGCATTAGCT-ACTATAC</mrna_strand>
        </alignment>
        <hqPGS_line>
          <hqgDNA gen_id="AC037426" gen_strand="+"/>
          <hqrDNA rDNA_id="32986168" rDNA_strand="+"/>
          <hqgDNA_exon_coordinates>
            <hqexon e_start="16050" e_stop="16101"/>
            <hqexon e_start="16206" e_stop="16315"/>
            <hqexon e_start="16672" e_stop="17191"/>
          </hqgDNA_exon_coordinates>
        </hqPGS_line>
      </predicted_gene_structure>
    </spliced_alignment>
    <spliced_alignment xmlns="http://www.genomethreader.org/GTH_output/alignment_module/spliced_alignment/">
      <reference ref_file="/home/vbrendel/RICE/CDNADIR/OScdna" ref_id="32990527" ref_strand="+" ref_description="32990527">
        <seq>ACCAAAACAAAGCTCAGAATCCTACCTGACTAGTACTACCACTACTAGCTAGTAGCGAGCTACTCTCTCTGGTCATCAAGCTTTGAGTGGTTGGAGTGGTGGCAGCTATCTTCAAGGACGGGAAGGGCTGTGGCTCATGCTACCAGATAAGATGCGTCAACCACCCTGCCTGCTCCGGCAACCCGGAGACGGTGATCATCACCGACATGAACTACTACCCCGTTTCCAAGTACCACTTCGACCTGAGCGGCACGGCGTTCGGCGCCATGGCCAAGCCGGGGCAGAACGACCAGCTCCGCCACGCCGGCATCATCGACATCCAGTTCAAGAGGGTGCCGTGCAACTTCCCTGGGCTGAAGGTGACGTTCCACGTGGAGGAGGGGTCGAACCCGGTGTACTTCGCGGTGCTGGTTGAGTACGAGGACGGCGACGGCGACGTGGTGCAGGTGGATCTCATGGAGGCCAACTCCCAGTCGTGGACGCCGATGCGCGAGTCGTGGGGCTCCATCTGGAGGCTCGACTCCAACCACCGCCTCACGGCGCCCTTCTCGCTCCGCATCACCAACGAGTCCGGCAAGCAGCTCGTCGCCAGCCAGGTCATCCCGGCCAACTGGGCCCCCATGGCCGTCTACCGTTCTTTCGTCCAGTACAGCAGCTAAGCCAATGATCAAGAACAAGCATAATTCATGCCTACTATAGCAGCAGCAGAAGCAGCATTAGCTACTATACATACCTCTACGTACGACATTTGAGATCGATCGTTTGGCCATTTTTATCTGCTCGGGTATTGATTAGCTCTCCCTCGGTATTGTATGGATTTGCATGGATGGTTCATTAATCTGTCATCAGGAGTTCGTTTTGAGTAGGTGAGACGTCGGTTGTTGGGTGTCATATAGACATCGCTCGGTGTCTTGAGGTTGAGAGTGGGATAAGGAGGAGGCAAAGTTTGCATGTGCTGTCCCGCCCACTCTCACTGTACCAGTGTCACTGTTTGTGTAACCAGAACAAAGGTCATAAATTATACTACTAGT</seq>
      </reference>
      <gDNA_segment>
        <template temp_file="Information cannot be resolved." temp_id="AC037426" temp_strand="+" temp_description="AC037426">
          <position start="15310" stop="20677"/>
        </template>
      </gDNA_segment>
      <predicted_gene_structure>
        <exon-intron_info>
          <exon e_serial="1">
            <gDNA_exon_boundary g_start="16275" g_stop="16315" g_length="41"/>
            <reference_exon_boundary r_type="cDNA" r_start="106" r_stop="146" r_length="41" r_score="0.854"/>
          </exon>
          <intron i_serial="1">
            <gDNA_intron_boundary i_start="16316" i_stop="16671" i_length="356">
              <donor d_prob="0.997" d_score="0.85"/>
              <acceptor a_prob="0.400" a_score="0.73"/>
            </gDNA_intron_boundary>
          </intron>
          <exon e_serial="2">
            <gDNA_exon_boundary g_start="16672" g_stop="17191" g_length="520"/>
            <reference_exon_boundary r_type="cDNA" r_start="147" r_stop="651" r_length="505" r_score="0.773"/>
          </exon>
          <intron i_serial="2">
            <gDNA_intron_boundary i_start="17192" i_stop="17281" i_length="90">
              <donor d_prob="0.483" d_score="0.66"/>
              <acceptor a_prob="0.000" a_score="0"/>
            </gDNA_intron_boundary>
          </intron>
          <exon e_serial="3">
            <gDNA_exon_boundary g_start="17282" g_stop="17300" g_length="19"/>
            <reference_exon_boundary r_type="cDNA" r_start="652" r_stop="668" r_length="17" r_score="0.579"/>
          </exon>
          <intron i_serial="3">
            <gDNA_intron_boundary i_start="17301" i_stop="17416" i_length="116">
              <donor d_prob="0.240" d_score="0"/>
              <acceptor a_prob="1.000" a_score="0"/>
            </gDNA_intron_boundary>
          </intron>
          <exon e_serial="4">
            <gDNA_exon_boundary g_start="17417" g_stop="17421" g_length="5"/>
            <reference_exon_boundary r_type="cDNA" r_start="669" r_stop="673" r_length="5" r_score="0.800"/>
          </exon>
          <intron i_serial="4">
            <gDNA_intron_boundary i_start="17422" i_stop="17605" i_length="184">
              <donor d_prob="0.000" d_score="0"/>
              <acceptor a_prob="0.953" a_score="0.64"/>
            </gDNA_intron_boundary>
          </intron>
          <exon e_serial="5">
            <gDNA_exon_boundary g_start="17606" g_stop="17667" g_length="62"/>
            <reference_exon_boundary r_type="cDNA" r_start="674" r_stop="729" r_length="56" r_score="0.645"/>
          </exon>
        </exon-intron_info>
        <MATCH_line gen_id="AC037426" gen_strand="+" ref_id="32990527" ref_strand="+">
          <total_alignment_score>0.759</total_alignment_score>
          <cumulative_length_of_scored_exons>647</cumulative_length_of_scored_exons>
          <coverage percentage="0.628" high_type="C"/>
        </MATCH_line>
        <PGS_line>
          <gDNA gen_id="AC037426" gen_strand="+"/>
          <rDNA rDNA_id="32990527" rDNA_strand="+"/>
          <gDNA_exon_coordinates>
            <exon e_start="16275" e_stop="16315"/>
            <exon e_start="16672" e_stop="17191"/>
            <exon e_start="17282" e_stop="17300"/>
            <exon e_start="17417" e_stop="17421"/>
            <exon e_start="17606" e_stop="17667"/>
          </gDNA_exon_coordinates>
        </PGS_line>
        <alignment>
          <genome_strand>CTCTGTTCCAGGACGGCAAGGGCTGTGGCGCCTGCTACCAGGTATAGTATAACCACGTTCGTGATCACATATGTTGTTTTGGCTTATCGACACGGTCTCCAATAAATAGTACATCTCAACATTAACCTTTGTACCCTACATCTGAAAAGTGTACAAAACAGTGGGTATGGAACTTCTGATCATAAATAAATCCGTACCAACATAATTTTGTTTACGAGCACCGTACTGCCCGCCACGTTAACTGCAGTTGGTGGTAATCACAACTTGATTGGTCAACGGGCCTTGAAATCCGTGGGTAACACGTTCTTCAGTTCAGCGTTTGACTTTGTGCTAGCTGCTGCTTAATTACATGCACATATGGATTAATTTTGCCCTTAATTATATTCCTCATCATCAGATACGGTGCACCAACAACCCGTCGTGCTCCGGGCAGCCCAG-GACGGTGATCATCACGGACATGAACTACTACCCCGTGGCCAGGTACCACTTCGACCTGAGCGGCACGGCGTTCGGCGCCATGGCGAGGCCGGGGCTGAACGACCAGCTCCGCCACGCCGGCATCATCGACATCCAGTTCAGGCGCGTCCCGTGCTACCACCGCGGCCTCTACGTGAACTTCCACGTCGAGGCCGGGTCCAACCCGGTGTACCTCGCCGTGCTGGTGGAGTTCGCCAACAAGGACGGCACGGTGGTGCAGCTCGACGTCATGGAGTCGCTCCCCAGCGGCAAGCCGACGCGGGTCTGGACGCCCATGCGCCGCTCCTGGGGATCCATCTGGCGCCTCGACGCCAACCACCGCCTCCAGGGCCCCTTCTCCCTCCGCATGGTCAGCGAGTCCGGCCAGACCGTCATCGCCCACCAGGTCATCCCGGCCAACTGGAGGGCCAACACCAACTACGGCTCCAAAGTCCAGTTCCGTTGATCCATCGATCGATCTACCTATGTGCATGCAATGCCTTCGTCGTCTTGTGTCGCCGGTCAAGAACGAATTTTGATTCTACCGATCGGCAGTTCGGCACTAGTACTGTACTACGATTCTGTGTGTGTGTGTGTGTGTGTGTGATTGCAATGCAAATTGCGAACGGATCAATTAAGAGCGTTTTTTTCTCTCTCTCTTTTTAATTTGTAGTTGTGTGTGTCAGCGAGATGTGTGGGAAATGGAACAGGGGCAGGGCACGCAGTATCCATGTGCTTGCTCTGAACCGCCCACATTGACAAATGACCCAATGCCAATATGCCATATATATATACCGGATTGGCAGACTTATTGTATTGTGACCAAAACCAAGTTTGTAATTGAACTGAATTAATACGGTGTGTTTGCTTATCAGATCACAGAGTAGTACAATATCACACCATTAGCAGCAGCAGCAGCATGGGTTGCTCAGTACAC</genome_strand>
            <mrna_strand>CTATCTTCAAGGACGGGAAGGGCTGTGGCTCATGCTACCAG....................................................................................................................................................................................................................................................................................................................................................................ATAAGATGCGTCAACCACCCTGCCTGCTCC-GGCAACCCGGAGACGGTGATCATCACCGACATGAACTACTACCCCGTTTCCAAGTACCACTTCGACCTGAGCGGCACGGCGTTCGGCGCCATGGCCAAGCCGGGGCAGAACGACCAGCTCCGCCACGCCGGCATCATCGACATCCAGTTCAAGAGGGTGCCGTGCAACTTCCCTGGGCTGAAGGTGACGTTCCACGTGGAGGAGGGGTCGAACCCGGTGTACTTCGCGGTGCTGGTTGAGTACGAGGACGGCGACGGCGACGTGGTGCAGGTGGATCTCATGGAG--G----CCAAC-TC---CC-A-G-TCG--TGGACGCCGATGCGCGAGTCGTGGGGCTCCATCTGGAGGCTCGACTCCAACCACCGCCTCACGGCGCCCTTCTCGCTCCGCATCACCAACGAGTCCGGCAAGCAGCTCGTCGCCAGCCAGGTCATCCCGGCCAACTGGGCCCCCATGGCCGTCTACCGTTCTTTCGTCCAGTACA..........................................................................................GCAGCTAAGC-C-AATGAT....................................................................................................................CAAGA........................................................................................................................................................................................A-CA-AGCATAATTC-AT-GCCTACTA-TAGCAGCAGCAGAAGCAGCATTAGCT-ACTATAC</mrna_strand>
        </alignment>
        <hqPGS_line>
          <hqgDNA gen_id="AC037426" gen_strand="+"/>
          <hqrDNA rDNA_id="32990527" rDNA_strand="+"/>
          <hqgDNA_exon_coordinates>
            <hqexon e_start="16275" e_stop="16315"/>
            <hqexon e_start="16672" e_stop="17191"/>
          </hqgDNA_exon_coordinates>
        </hqPGS_line>
      </predicted_gene_structure>
    </spliced_alignment>
    <spliced_alignment xmlns="http://www.genomethreader.org/GTH_output/alignment_module/spliced_alignment/">
      <reference ref_file="/home/vbrendel/RICE/CDNADIR/OScdna" ref_id="32974478" ref_strand="-" ref_description="32974478">
        <seq>AAGAGGGTGAACACTCTCTCTATTTTATATCATAATAAGTTGATTTGACTTTTTTCTTAATCAAACAAAGCAACATTTTCTACACAAAACAAAAATGTTATCAAAGTTACATGTAATGACGAAGCTAATTTAACGTTGTGAATATTGCTAATATTTTCTATAAATTTATCAAATAAAAAATTAAAAAACAAAATGACTTATAATTTAAAAAAACGGAGAGAGTACTATTTAAGAACCAGAAGTACATTCGACATGATGGCAAACCAAACCAAACCATTTCTGCTGGACAAGTAACCGGTTAACCACTTGTAACTTTTACACTTTTCAGGGACCAATTTTATGCTGAGCTGCTGCTGGCCCATGCATAGCTGAGATGCTGGCTCAAACAGAGATTGCCCCAAAAGGATGAAGCCCAGATGAAGCTAAGTAGAAGAAATATTTTCCTGAATTGGCCGGAGGAACGTGGAGCTTCCCTTCTCACACATGTGGACCGGACCATCCATCCGCCGTGCGTGTGCCTGCATTGCCCCAACTTGGGCTTCTTTTTCGATTTTTTTTCAGATCAAACTTGGGTACTTTCACGATTTCAACACAGTTTTTTTTTTACAACTATCAACACAGCTCGACTATATAGCAAAAACCTGCATGGCTTAATTTGGACCCTTTTTGTTTCAACTTGTTCATCCGATCCGATTATTATAACAGATTAATTGCTCCATGTTTCAAAAATAGCAAATAGCACATAGTCACAAATAGCAGATAATCTCTATAGGCGTTGATTCTAAAATCGGTACCTATATGGTTGTGCATTAGAGCACCCGCAATGGTAAAGTAAGGTGCTATCTATAAAACATGTACATCTCAGCAATAGACTAGATTAATAGTAAACCATCTCAATAGTATGTCTACATGGGTATCTATAGCTTTCTAATACATTGTCTCGTTTTTCTCTATAGACTATCTCCAGGTTAGTAGATAGCTTTGCTCTCTCTCTCTTCATTTAATCTCTTTCAAGTAGGAAAATATGCTGACATGGATATCTTATAGAGAGCCTATAGATAACCATTGTGGGTGCCCTTAGTACCGTTAAATTGACACCGGCTGGAAAATCGATCGGTATTTATGGTCGGTTCTCAATCGGTGTCAATAAGGGCTTTTGTAGTAGTGTATATGTATGAACGAACATTTGAAATCATAAAATACAGGGCTTGTGAACTATGGTCACACGCATATATCGACAGTAGTATAAGCTGCGGGGAAAATATCGTTGCATACATCTTCTACTCATTAACTTGTCAAGTTAAATTTGTATTATATGACCTTACACGTCTTTGGTTTGATTGATGATTGATTAATTAATTGTTTGATCTAGACAACTCCATGCATTTTTGTGATTAGAATTGCTTCATGCTTTTTCTATATAGACAAATGATTATAGAGGGGTGAATGTTCAGAAATTATTTTAACTTCACAAGAACAACACTGAAGAATTCAATTTAATGTAC</seq>
      </reference>
      <gDNA_segment>
        <template temp_file="Information cannot be resolved." temp_id="AC037426" temp_strand="-" temp_description="AC037426">
          <position start="25015" stop="17546"/>
        </template>
      </gDNA_segment>
      <predicted_gene_structure>
        <exon-intron_info>
          <exon e_serial="1">
            <gDNA_exon_boundary g_start="24580" g_stop="24548" g_length="33"/>
            <reference_exon_boundary r_type="cDNA" r_start="756" r_stop="786" r_length="31" r_score="0.667"/>
          </exon>
          <intron i_serial="1">
            <gDNA_intron_boundary i_start="24547" i_stop="20620" i_length="3928">
              <donor d_prob="0.961" d_score="0"/>
              <acceptor a_prob="0.824" a_score="0"/>
            </gDNA_intron_boundary>
          </intron>
          <exon e_serial="2">
            <gDNA_exon_boundary g_start="20619" g_stop="20596" g_length="24"/>
            <reference_exon_boundary r_type="cDNA" r_start="787" r_stop="805" r_length="19" r_score="0.583"/>
          </exon>
          <intron i_serial="2">
            <gDNA_intron_boundary i_start="20595" i_stop="20538" i_length="58">
              <donor d_prob="0.772" d_score="0"/>
              <acceptor a_prob="0.000" a_score="0.94"/>
            </gDNA_intron_boundary>
          </intron>
          <exon e_serial="3">
            <gDNA_exon_boundary g_start="20537" g_stop="20229" g_length="309"/>
            <reference_exon_boundary r_type="cDNA" r_start="806" r_stop="1114" r_length="309" r_score="0.903"/>
          </exon>
        </exon-intron_info>
        <MATCH_line gen_id="AC037426" gen_strand="-" ref_id="32974478" ref_strand="-">
          <total_alignment_score>0.903</total_alignment_score>
          <cumulative_length_of_scored_exons>366</cumulative_length_of_scored_exons>
          <coverage percentage="0.243" high_type="C"/>
        </MATCH_line>
        <PGS_line>
          <gDNA gen_id="AC037426" gen_strand="-"/>
          <rDNA rDNA_id="32974478" rDNA_strand="-"/>
          <gDNA_exon_coordinates>
            <exon e_start="24580" e_stop="24548"/>
            <exon e_start="20619" e_stop="20596"/>
            <exon e_start="20537" e_stop="20229"/>
          </gDNA_exon_coordinates>
        </PGS_line>
        <alignment>
          <genome_strand>GCATCTAAGTTCGATAGGCGTGCAGACACTGAAGTTAACCTTAATTGTAGTCAAGAGTCAGCTTTGCAAATATAAGAGCGATGGTTTAACGCCAGTAATTCCGGCGAGAATGCAGTTGGTCGGCAGGTAATTTTGAAGCCGGCGTCGTTGCCGAGCCTAGCTCACATAACTTAACTGAAGCTACCAACGACCATGATAACGATATCTTGGACTGATAGTATACCAGAATGCTGGGGATTTGTATCATTTGGGTTCAATCAGCGCAGTGATCACCGTAATTGAGTATACTTGATTTGCACCTCGCGATAACAATTATGCTGAACCTTTCCAGGATTGCCAAAACTAGAGAAAGATAAAGTTAAGCTTTTCGCTCTGCTGCGGCCTAGCAAGCAGTACAGTTCTGAAAAATGGTATATTCCAAGTCAGCTTGAGATCTGCCTGCACTTTTTCCCTTTTTTTTTCTTGATCTATTTGTACTAATAAAGTACCAATCCCTGACTCAACCTCTAAATTTAATTCCCAGTTGCTAGTGTGGGTTTGTTAGCCTCATTAAACCTATCTATTGGTAATGCTGACCAAAACTGACTGTTTGGTTTATAATCAGTACATGAAAATTCGGTAACCATTTCCTAATGAAATTGAAAATTTGGTAAATCCAATGGAATCTAAAGTTAAGCTGGGGGCAATGTGTAGTAATAATATCAGTCTGAAAATTGTTACCAGTTTTTAGCCTTTTTTTTTTTCCAAAACACATAGTACAAAGCAAACATTCATATACGCACACAAGCACATCCTATTTGAAAAGACCAAATCAACATATCTTACAATTAATTCTCAAAAAAAAAACATATCTTACAATTGATGGAAGTTCTTATCTGAGGTACGCCCAATTCGCTTCGTTCCATATATATATATAGACTTTGACAATATATGGCAGATTTTAGTTTGGTTTGCTGGGAGCCTAAAGTCACCTCAAACTGGGAGCGTAATGGTATTCTGCAGTACAGTTCTCCAGGTATTAGAGAATGGCATATTTTTCAGAGATCTGCTCCTCCGGTATATCCATACATTGTTGATTCCCAAATCAATTTGATATGTATGTGAGTACCACGAAAGAACATGGACACGTACTACTTAACCAACCCGAACACGAGATTAAATCAGAGAATCTATCAGAGAGAGCCACCAGGAAGCACATGATTAGGTAATTAACTTAAGCATTGTATTTATAATTCTGTAGCCTTAAGATTTGGTTACAAAGCACTGGGTAGTACAGTGACAGTGGGCGGGAGAGCACATGCACATACTGTATTACTGTGCCCCTCCTCCATTTTCCCACACATGCATCACTTCACCACTTCACACACTAGACCAGACAGCACATGAGGCCTCGCCTAATAAAAAAAAACACCTCAATCCCACGCAAATTTTGCAGCAGCAGTAGTAGAGAATAAACTAATCGATCGATCGATCGATCGCGAGCCAATATGATTCCATATTCGATCAGCAGTGGATGATTGATCTAGCTGAACTGGACGATGGAGCGGTAGTTGGAGTTGGGGGACCAGTTCGCCGGGATGACGTTGTTGGCGACGAGCGTCTTGCCGGAGTCGCTGCGGATGCGGAGGGAGAAGGGCGCCTGGAGGCGGTGGTTGGAGTCGAGGCGCCAGATGGAGCCCCACGACTCCCTCATCGGCGTCCAGACGCCGGTGGCGCCGCCGTACGCCGACTTGGACTCCATGAGGTCGACCTGCACGACGTCGCCGTCGAGGTCCTCGTACTCGACGAGCACGGCGAAGTACACCGGGTTGGAGCCCTCCTCGACGTGGAAGTTGATCTTGAGGCCCGGGTAGTTGCAGGGGACGCGCCTGAACTGGATGTCGATGATGCCCGAGTGGCGGAGCTTGTCGTTGAGCCCCGGCTTGGCCATGGCGCCGAACGCCGTGCCGCTCAGGTCGAAGTGGTACCTGGCCACGGGGTAGTAGTTCATGTCGGTGATGATCACCGTCTCGATGTTGCCCGAGCACGACGGGTCCTTGTTGCACCTGATCTGTAACAACCAAGTCAAACAAATGGTCAACAAAATGTGCCGCACTGCATGTTACTCCTACATGCATGCTATAGAAAAATGTAGTAGTAGTACGTCCTGACCAATCAAATCAAATGATTGCTAATTGCAAAATTGGTGCCATGGTGAAGTAATTTGACTAGTTTTTTCGTACCTGGTAGCATGAGCCGCAGCCCTTGCCGTCCTTGAAGATGGGCTCGTTGCCGCAGGAGGTCATGGACGAGAATGGGTACTGGTTCACGTTCTTGAACCCGCAAGCGCCGCCTGCAAATTAAAACCGACCAAATAATGCCAATGCGTCAGTTCAGAGACCAAGCAAAAGCACAGATGAGCACCACAAGCATCATCAGTAGCTGCAAAATGCGCACCGTTGTCGTCAGGGCCGGCGCCGGTGGGAGCGCCATACCAGGTTGCCCGGGCAGGGAGCCAGCCGGAGCCGTAGGCGGAGGCGTCGGAGACGTTGTAGTTCACAGGATGCCCCTTGCAAGAGCCATGCACCACGAGCACGGACAGAATCGCGAGGATTGCAGCGACCTTGCTGCCCATTCTGGCTGCCATCCTAGCTAGCTCGAAAAATCTTCAGCTCGGAGAAGAGCAGTAGGCTAGCTAGAACTGGCAGCAGCAGCAGTAGTAGTGGTAGTAAGTATTGTCTGGTGTGTGGTTTGATGGTTGGAATCGGAGGCCATTGCCGGTGTATTTATAGGCAGGGCAAAACGAGAGGGGAAGGGAACCAAATGTAATGGACGAGCAACACGGCGGCATCAAGGGGTCGTTGCACCCGACGTGGCCACCGGCCGGCGTGGTAGAGAGAGAGCTAGCTGTGTCACATGGCTAGGGAGAAAATCATGGACGGATGGAGGGTTCGGTTCACGAGTTCGTACCATTATAAAATCACATCTTTGGCAGTTATCCCATGTTATGATATTGTGGACGATACGTACCTGCCAAATGATCGATCGTATGAATTTTTTTTTTGTGGTAAGGAAGATGAATGATCGATTATATTCCAGAATATGTATATAGTTTCTCGTTTCAGATTTAGATCGATGCATGCACAGATCGATTGCATGATGGGTCATTGACGTTGTTTCGGGGAACGGAAGAGATTCCATAATAAGGCACCAGAAATAACCACGCAATCACAGAGAGAGATCAATCAGCAGGGGCAGGTTGATTAGGGACAATAATCTCGGTATCATTTGAAGCAATCATTTGTACCCAACGCTCTTCTAGGGTGACCATATCATTGTAGTATCACCATTGTGCGTAACTAACGCGTAGGTAGTGTGAAACCACCTAGTGACCGTCCTAAATATAATCGCCAACTCTAATATTGTATTGACAGAGTGACACGGTAGTGTGATACATATGTGCATAGACAGCATAGTTGCATACTAGCCGTATTTTTGTCCCTTACAAAAATGTGGATATATATGGTAGTTACAACTTACAGGATACCCTGCAAAAAGTGAATGGAAAGAAGGCATCTCACTAAGATTCAGGACACATGCCAAGCACGACTTTGCTGACTTCCCACCGGTGTTTTAAGGGCACCCGCAATGATTATTTATAAGCTCTTTACAAGAGATCCATGTCAGCATATTTTTCTACTTGGAAGTGATTAAATGAAGAGAGAGAGAGCAAAGCTATCTACTAACCTGAAGATAGTTTATAGAGAAAAACGAGACAATAGATTAGAGAGCTATAGATTCCCATGTAGACATACCATTGAAGTGGTTTAATATTAATCTAATTTATTGCTGAGATGTACATGTTTTATAGATAACACCTTACTTTACCATTACAGGTGCTCTTAAGTAAAAAAAATGATGCGAGGATATACCGATCACATCCACACAGTGATACAATCATTGACATATGCACCGTATCGAGATACGGTGCTTTGGGCTCTGGCTGGTGAGTCTGGTTATATAGTAGTATATACACTGACACATCCATTAGTAACTGTGAATAGTGAATTAGAGCACCCGCAATGGTAAAGTAAGGTGTTCTCTATAAAACATGTACATCTCAGCAATAGACTAGATTAATAGTAAACCACCTCAATAGTATGTCTACATGGGTATCTATAGCTCTCTCATGCATTGTCTCGTTTTTCTCTATAGATTATCTCCAGGTTAGTAGATAGCTTTGCTCTCTCTCTCTTCATTTAATCTATTCCAAGTAGGAAAATATGCTGACATGGATCTCTTATAGAGAGCCTATAGATAACCATTGCGGGTGCCCTTACT-CCCTCAATTTCAAATTGATCTATATATTTCAT</genome_strand>
            <mrna_strand>GCAGATAATCTCTATAGGCGT--TGATTCTAAA........................................................................................................................................................................................................................................................................................................................................................................................................................................................................................................................................................................................................................................................................................................................................................................................................................................................................................................................................................................................................................................................................................................................................................................................................................................................................................................................................................................................................................................................................................................................................................................................................................................................................................................................................................................................................................................................................................................................................................................................................................................................................................................................................................................................................................................................................................................................................................................................................................................................................................................................................................................................................................................................................................................................................................................................................................................................................................................................................................................................................................................................................................................................................................................................................................................................................................................................................................................................................................................................................................................................................................................................................................................................................................................................................................................................................................................................................................................................................................................................................................................................................................AT-CGGTAC-CT---ATATGGTTG..........................................................TGCATTAGAGCACCCGCAATGGTAAAGTAAGGTGCTATCTATAAAACATGTACATCTCAGCAATAGACTAGATTAATAGTAAACCATCTCAATAGTATGTCTACATGGGTATCTATAGCTTTCTAATACATTGTCTCGTTTTTCTCTATAGACTATCTCCAGGTTAGTAGATAGCTTTGCTCTCTCTCTCTTCATTTAATCTCTTTCAAGTAGGAAAATATGCTGACATGGATATCTTATAGAGAGCCTATAGATAACCATTGTGGGTGCCCTTAGTACCGTTAAATTGACACCG-GCTGGAAAATCGAT</mrna_strand>
        </alignment>
        <hqPGS_line>
          <hqgDNA gen_id="AC037426" gen_strand="-"/>
          <hqrDNA rDNA_id="32974478" rDNA_strand="-"/>
          <hqgDNA_exon_coordinates>
            <hqexon e_start="20619" e_stop="20596"/>
            <hqexon e_start="20537" e_stop="20229"/>
          </hqgDNA_exon_coordinates>
        </hqPGS_line>
      </predicted_gene_structure>
    </spliced_alignment>
    <spliced_alignment xmlns="http://www.genomethreader.org/GTH_output/alignment_module/spliced_alignment/">
      <reference ref_file="/home/vbrendel/RICE/CDNADIR/OScdna" ref_id="32976468" ref_strand="-" ref_description="32976468">
        <seq>GAGTTAAGACTTTCAAGAAATGGTATAACTGAAAGTTGGAACAATCTAACTCTCAATATCACCACAACAAAATGAAAATTAATGGACCTCTTTCAATAGAAGCAACATACAGCCGTACACCTAGTGGAAAAAATCAACAAGAAATGCATCTCTACTCTAATTTGAGCAACAGCCAATTCTCTTCAGCGCAGACACGTCATCTTTCACATTAATCTTCTCTCCTTTGATTGGAGCATTTGATCCATCATCTGATGCCTCAACCGTCTTCTTGCTGACAGTTTGGTATATCTGAGTCAAAACTTCTGCAAAAGCATTCTCTACATTTGTGGCGTCTAATGCAGATGTCTCCATGAAGTACAATGACTCAGCCTCAGCATATTCCTTTCCATCTTCAGTTGAAACAGCCACCAGATGGCGGAGATCGGATTTGTTGCCTACTAGCATGACAACAATACTAGGGTCAGTGTGGTCTCTCAGCTCTTTTAGCCAGCGTGCCACATTATCGAAAGTAGCACGCCGAGTGACATCATAGACAAGCAGTGCACCTACTGCTCCTCTGTAATAGGCACTTGTAATAGCACGGTATCTGCCAACAGAAGGAAAATATTAGGTAATCATATAATTATGCACTAAAGAAAATCATAAAGAAGGATCAGCTACTCCCACTGTTCCACAAAGAGTTTACTTTTAGCATTCAAAATTTGTCCACGAACAATTTACTTTTAGCTCTGACCCTACTCACTCCACAAATCAACATACTCTCTCACACACACATTCTCCAACTATTAATAACAAGGGGAACCTAAGCCATTCCCTCACAGTACTAATCTGCAATCAGTGTGAGAACTGCTACAAATAAATTCTTCGTGGGATGGAGGTAGTAATTCTGATTCCAATAGCAAACATGTTCAAAATTGTCCACAAACAACAGAACTAAAAACAATTGGCATGAACATTTGATATTAGAAGGAACATTATGATGCCTTATTTGTTATTTCCTAGGTTAAAAAGTGCTGCCAATGTGTTGCTACAGTAATATGTGATAGACACATGGCATGCATGTAGTGAGGAAAAGGCCAAGCTATGGTAAAGTAAGGTGCTCTCTATAAAACATGTACATCTCAGCAATAGACTAAATTAATAGTAAACCACCTCAATAGTATGTCTACATGGGTATCTATAGCTCTCTAATCCATTGCCTCGTTTTTCTCTATAGATTATCTCCAGGTTAGTAGATAGCTTTGCTCTCTCTCTTCATTCAATCTATTCCAAGTAGGAAAATATGCTGACATAGATCTCTTGTAGAGAACCTATAGATAACCATTGCGGGTGCCCTAAGGCCATAAGGGGCAGGCCATCTTTTCCTGTTCCCCTTCGCCAAGTCCAGATCTAGGATTTAAGCTCTAGTCATTCACATCAACATGGTGTGACTGTACAACACACCAAATTGCACGAGCGGGTAACAGATTATTGGAATGGAGCAAACAACCGCCAAACTCACAGTCAACATCTCAGGTCAAGGTCAGTAAGCAAGGTTGCTTTTTGTGAATGTGTGATTGGCTTGGTTGCTGAGGCGTCTTTATGGTATAACAGGAATGTGGAATTTAGAAATATTAAGGATCCAAATAGAAACTATAGCAGAAAAATAAGGCACTGGTATAGCACAAGTTATACATTATAAAATTTTCTGTGAAAGCTTTGTGATTTTGTTGTTAAAATTGCCAACCAATCCTAGTTCACCCCACGTCCCCACCCAAGTCAGTCTATGTGTATTTTGCATTCTATGATTGTCTCGGATATAGATTTACTAGTTTCTTAGACTTTAATTTACAATAGCATGCAAGGTGTTTTCTTAATATAAAATTGTATTCTTTTTTAGATGTGGAAATGGTTTAAATCTCTTGCCTCTGCTAACAAGCACACTGCACACGGCCAATAAGTTTTATTGTTGTATAAAAATTGAGTGATGGGCCTCCCCCAACCTCTCTAAAGAAACCATATGGACCTAGTATTTCTGACAGAACTATTCTTATCCATAATTCAGAGAGACTTATAATGAACCAAAAGTTTCTATATAGTACGAACAAAGTTTTGCACTGTCCAATTAGGATGATCTTCTCGATTTATACTCCCCCTCCAAGGCTCCAAAGCAATATCAATAAAACTGTGTGGTATTGCAATACAGTGCGTTAGGTAGTTAGGTATACACTACATAAGCCGGGAACCAAAGTATGCTTTTGATGCGTATTTATGCACTCCTCATGATGCAGAAATGTCGTGACCACAATGGCACTTTCTACTCTTGAGATCCATAGCAATAGAAGCCCTCAATAGCGACCATTTCGCCGCTGGGGCCGCACTTATCAATAAGTCCTCTAACACCTGTGAAACACCTGTCCCCCAGTTAACACTGCAGCTAAACTAGCATCACTGCATTTTTGACACATAGCATTTCCTCTGCTTCCTCTATAAACTTCGAATGGAAGACGACACAGCAACCACTTTCGCTAGAACACAACAACGATTTTTGGTGGTTTCACTCTCGAACCATTAATCTCGAATGAAACAGACATGGACGTCCCAACAGCCAAACCACGTGTCACCTCCCAATCTAGTAATCTACCCTCCAGGAGAACCAGCCAGATGTGAATTGGCACTCACTACACTTTCGGTTCCATGCCAAATTCGTGCAGGAACTATCAAGGTCAAATTTACAATATTAATGCTCTAATATCATCAGCACCGAACTAGTTCAAACAAGAAATTAAAATCGACAACGACGACAACCAAAGTTCACATTTTTTTTAACCAAAACCAAGCAATAGCGAAGCGCCTACAAACAATCTGCAGGAAAATTATCGGCTACGTCGCACTCTAACTTCCAAGAGAAATCCATGAGCATGCGGCCAGCAGCAAATCTAGCAGAACACACTCGATGCACTACCCATTTGCGCACCAACGCGGGAAGCGGCTAGAGTAGGAGAGGAAGGGGGAGGCCGTACGTACCTCTCCTGGCCGGCGGTGTCCCAAATCTGGGCCTTGACGACCTTGCCGTCGACCTGGATGCTGCGGGTGGCGAACTCGACCCCGATGGTGGACTTGGACTCGAGGCAGAACTCGTTCTTGGTGAAACGCGACAGCAGGTTGGACTTGCCCACGCCGGAGTCGCCGATGAGCACCGTCTTGAACAGGTAGTCGTAGTCGTCCTCCGCCCTGTAGCCGCCGCCTCCGCCCGCCGCCATTCCCGCGCACTAGCCCCCTCGCCGGCCGGCGCTTCTCTCTCAGCTAGCTAGTGGCGTTCGGCTTTGGATCTCGCGGGCTTTGGAGGACGGAGCGAGCAGTTGTGGGCGCTGACC</seq>
      </reference>
      <gDNA_segment>
        <template temp_file="Information cannot be resolved." temp_id="AC037426" temp_strand="-" temp_description="AC037426">
          <position start="25825" stop="10823"/>
        </template>
      </gDNA_segment>
      <predicted_gene_structure>
        <exon-intron_info>
          <exon e_serial="1">
            <gDNA_exon_boundary g_start="21010" g_stop="20994" g_length="17"/>
            <reference_exon_boundary r_type="cDNA" r_start="1046" r_stop="1062" r_length="17" r_score="0.824"/>
          </exon>
          <intron i_serial="1">
            <gDNA_intron_boundary i_start="20993" i_stop="20541" i_length="453">
              <donor d_prob="0.000" d_score="0"/>
              <acceptor a_prob="0.000" a_score="0.80"/>
            </gDNA_intron_boundary>
          </intron>
          <exon e_serial="2">
            <gDNA_exon_boundary g_start="20540" g_stop="20257" g_length="284"/>
            <reference_exon_boundary r_type="cDNA" r_start="1063" r_stop="1344" r_length="282" r_score="0.915"/>
          </exon>
          <intron i_serial="2">
            <gDNA_intron_boundary i_start="20256" i_stop="18203" i_length="2054">
              <donor d_prob="0.000" d_score="0.88"/>
              <acceptor a_prob="0.676" a_score="0.52"/>
            </gDNA_intron_boundary>
          </intron>
          <exon e_serial="3">
            <gDNA_exon_boundary g_start="18202" g_stop="18131" g_length="72"/>
            <reference_exon_boundary r_type="cDNA" r_start="1345" r_stop="1411" r_length="67" r_score="0.569"/>
          </exon>
          <intron i_serial="3">
            <gDNA_intron_boundary i_start="18130" i_stop="18050" i_length="81">
              <donor d_prob="0.000" d_score="0.54"/>
              <acceptor a_prob="0.940" a_score="0.50"/>
            </gDNA_intron_boundary>
          </intron>
          <exon e_serial="4">
            <gDNA_exon_boundary g_start="18049" g_stop="18008" g_length="42"/>
            <reference_exon_boundary r_type="cDNA" r_start="1412" r_stop="1450" r_length="39" r_score="0.500"/>
          </exon>
          <intron i_serial="4">
            <gDNA_intron_boundary i_start="18007" i_stop="16500" i_length="1508">
              <donor d_prob="0.913" d_score="0.50"/>
              <acceptor a_prob="0.487" a_score="0"/>
            </gDNA_intron_boundary>
          </intron>
          <exon e_serial="5">
            <gDNA_exon_boundary g_start="16499" g_stop="16472" g_length="28"/>
            <reference_exon_boundary r_type="cDNA" r_start="1451" r_stop="1478" r_length="28" r_score="0.500"/>
          </exon>
          <intron i_serial="5">
            <gDNA_intron_boundary i_start="16471" i_stop="15448" i_length="1024">
              <donor d_prob="0.987" d_score="0"/>
              <acceptor a_prob="0.878" a_score="0"/>
            </gDNA_intron_boundary>
          </intron>
          <exon e_serial="6">
            <gDNA_exon_boundary g_start="15447" g_stop="15439" g_length="9"/>
            <reference_exon_boundary r_type="cDNA" r_start="1479" r_stop="1486" r_length="8" r_score="0.778"/>
          </exon>
          <intron i_serial="6">
            <gDNA_intron_boundary i_start="15438" i_stop="14450" i_length="989">
              <donor d_prob="0.994" d_score="0"/>
              <acceptor a_prob="0.998" a_score="0"/>
            </gDNA_intron_boundary>
          </intron>
          <exon e_serial="7">
            <gDNA_exon_boundary g_start="14449" g_stop="14439" g_length="11"/>
            <reference_exon_boundary r_type="cDNA" r_start="1487" r_stop="1495" r_length="9" r_score="0.727"/>
          </exon>
        </exon-intron_info>
        <MATCH_line gen_id="AC037426" gen_strand="-" ref_id="32976468" ref_strand="-">
          <total_alignment_score>0.846</total_alignment_score>
          <cumulative_length_of_scored_exons>463</cumulative_length_of_scored_exons>
          <coverage percentage="0.138" high_type="C"/>
        </MATCH_line>
        <PGS_line>
          <gDNA gen_id="AC037426" gen_strand="-"/>
          <rDNA rDNA_id="32976468" rDNA_strand="-"/>
          <gDNA_exon_coordinates>
            <exon e_start="21010" e_stop="20994"/>
            <exon e_start="20540" e_stop="20257"/>
            <exon e_start="18202" e_stop="18131"/>
            <exon e_start="18049" e_stop="18008"/>
            <exon e_start="16499" e_stop="16472"/>
            <exon e_start="15447" e_stop="15439"/>
            <exon e_start="14449" e_stop="14439"/>
          </gDNA_exon_coordinates>
        </PGS_line>
        <alignment>
          <genome_strand>GACACATGCCAAGCACGACTTTGCTGACTTCCCACCGGTGTTTTAAGGGCACCCGCAATGATTATTTATAAGCTCTTTACAAGAGATCCATGTCAGCATATTTTTCTACTTGGAAGTGATTAAATGAAGAGAGAGAGAGCAAAGCTATCTACTAACCTGAAGATAGTTTATAGAGAAAAACGAGACAATAGATTAGAGAGCTATAGATTCCCATGTAGACATACCATTGAAGTGGTTTAATATTAATCTAATTTATTGCTGAGATGTACATGTTTTATAGATAACACCTTACTTTACCATTACAGGTGCTCTTAAGTAAAAAAAATGATGCGAGGATATACCGATCACATCCACACAGTGATACAATCATTGACATATGCACCGTATCGAGATACGGTGCTTTGGGCTCTGGCTGGTGAGTCTGGTTATATAGTAGTATATACACTGACACATCCATTAGTAACTGTGAATAGTGAATTAGAGCACCCGCAATGGTAAAGTAAGGTGTTCTCTATAAAACATGTACATCTCAGCAATAGACTAGATTAATAGTAAACCACCTCAATAGTATGTCTACATGGGTATCTATAGCTCTCTCATGCATTGTCTCGTTTTTCTCTATAGATTATCTCCAGGTTAGTAGATAGCTTTGCTCTCTCTCTCTTCATTTAATCTATTCCAAGTAGGAAAATATGCTGACATGGATCTCTTATAGAGAGCCTATAGATAACCATTGCGGGTGCCCTTACTCCCTCAATTTCAAATTGATCTATATATTTCATGGGTACACCAAGATCAAGAAAAGCTAATAACTCTCTCATACTATATTTACTCTAGCAACAAACTCAATGCATACATCATCCCCATTATTTCCTAGCCAATAGCAAATCAAGATATTGCATGTGGGTTATAAATGCTTGTGTACGCATGGATGCATGCATCAATGTCCATTTATTCCCAGGCACAAATAACGAATAGACCTAATAAATGAACACAAATATGTAAATCATTTAGGAATAACCTCAAAAAAAAACTATATGTAGATCAATTTGAAATTGAGGGAGCAGTACTAAACATGTACAAAGGCAATGTGTAAAAAACTAGAAGAGGCATCAAGAGAATTTTTTTTTTATCATAGCAAAGGCTCTATACTGCAAACACGGGTCTTAAACACCAAGCATAGCAAAGGGGTTCTTCCCTTAATACCAGGTACTTTAAATAAAGATTACTATGTCCGTCCCAGAATATAAAGAGTTTTAGAGTTAGACATGGTTATTAATAAAGTAGGTAAAAAGAAATTATAGAATATTATGATTGGTTGATAAGTGAAGGTTTGTGGGAAAATTGAATGGTGAAGGGTTGTAATTGGTTGAGAATGGAATGTTGGTGAATAAGTTGTTATATTTTGGGACAAATCCTAAAGGCTAAAAGTTGTTATATTTTGAGATGGAGTGAGTAGTATTCATGAAGAAATCCACTTTAATTTCCATGGGTGTGAGAGGCGGATCTAGGGCTTGAGCCCCCATGAAGCCCCCACATGTTTTTTTTTCATACGTAGATAGGAGAGCGGACTGTTGTAGCTTTGTTCTAGTTTGTTCAGACATTACTACTATTCTTCTTGGATCCGCCCCTGATGGGTGTTGATCCTATTATAGAGTTAGGTGTGTTCTATACACTACACAAATCTCTATTATATTTATGCATAGTGTGTGAACTCACCTTAATTAATACTCATGGGGTTTATATGAATGCTCTAACACTATCTGCACTATCTACTGATTAGCTATACCCAGTGTCAGATGTACCGTAAATTCTCAAGGAATTTTAGAACCACAATCTAAATATTAAGTTGTAGCTCGGATTAGGCCTGTGCAACAAGCAAGACCAATAAAATCTAAATACATGATATTGTTCTGGGGTGAAACCTACGTACTCATGATGTAGCGAGTTGAATTAGGTTACACTCCTTTTTATTTGGCAAAAATACATTTTTAACACGAAATTTGTGTTCCAAAATCAAAGCCATGAGAATTTTAATTTAAAACATTATGGACAAATCAATCCATAAAGGAACCTTAAAGAAAAAAGTGATTATTCAAAAGATAACAGAGCAAGCTATTATAGTGGGTCCATAATTTTCTGAATTTTTCTCCATTTTGTCCTTTACCTCATCCAAACATCTATTTTCCTAGAATTTATATGTTTTTGAATCATCTATTTTACACGTGCATTTCTGTCCTATTCTTGTATTTTTCATGTATTCCTCTATTTCAAAATTATATGTTTCAAAGGAGCCCTTAAGTTTCCCATACGGCCATACCCATTGGACATAAGTAAAACTCTGGACTCATGTTTTTAAAACTCAAGTTCACACTATACAGCTTCAAATTTTTGCTGAAATTTGTTAGGACATCACCTGTCAGGGACCCACGTCTCTATGACTTTACGTCAGAGGAGCTCCGTTCGGCTGGGCCTTAGCTCCACCATTGGTAGTGAGGTGGATCAAGTTTTATTGATACTTTGTATATAGGATTTTTTTTTGAACCTTCAGGTATGCTTGTATCTTACTTTACTTACACAGCTGTGGGTGCGTCCTCTAATACATGTTGAAAGAAATGAATAGACCAACGGCAACTCCCTACTCTTATAAAAGTCCTTTTGAAAGCGGAGTTGAGGGTGTGAGCACGACTATGTCTCCATAGTATTGGTACTTTGCCAACTCCTACCTATTTTGTACTCTCTTTACTTGATATAAGTTCCCCTTTTTTTTTCTCAACTATCATCTAGTTTTACTGCTTCTAATCAAAGAATGGAACTTAGGGCATGTTTGGTAGAGCTCCAACTCTTAAATTTAGTTTCAGGAGTTAAGTCTGAAGTGAAGTTGTGGAGCAGCCTATACACAGCTCCACCTCTCTGGTTCATTTTATGAGAGTGCTTCACCCAACTTCGCTCTTATTTTAGGCAGAGATGAAATTGTTTGGCTGAGCTCCAGCATTAGGAGAGGTGAAGCTGAAGCTAGAGTTTTACCAAACAGACCCTTAGACAAAGAATTGGCTGATACGGAATGCAGACTGTGATTTAATTAATTTGTCTTTGGATAATAAAATTAAGTCAACTTCAGTTAGAACATGCCCTACCCCATCATTACAAACTTACACCACACAAAACCGCGCGCTCACACGCAAGAACATGCACCATGGCCGCTGCAACCGTGCTGCTTCCAGCTTACGGTACATGGCTTCACGCAAGACAGTGTAATGAACCTCGACCACACATGACGGACGTTTTTGTTGTGCGTACGCGCCCGGGGCACCTCACGTGCATCCGCCGTAGTACGGCTCGCGTGTACTGAGCAACCCATGCTGCTGCTGCTGCTAATGGTGTGATATTGTACTACTCTGTGATCTGATAAGCAAACACACCGTATTAATTCAGTTCAATTACAAACTTGGTTTTGGTCACAATACAATAAGTCTGCCAATCCGGTATATATATATGGCATATTGGCATTGGGTCATTTGTCAATGTGGGCGGTTCAGAGCAAGCACATGGATACTGCGTGCCCTGCCCCTGTTCCATTTCCCACACATCTCGCTGACACACACAACTACAAATTAAAAAGAGAGAGAGAAAAAAACGCTCTTAATTGATCCGTTCGCAATTTGCATTGCAATCACACACACACACACACACACACAGAATCGTAGTACAGTACTAGTGCCGAACTGCCGATCGGTAGAATCAAAATTCGTTCTTGACCGGCGACACAAGACGACGAAGGCATTGCATGCACATAGGTAGATCGATCGATGGATCAACGGAACTGGACTTTGGAGCCGTAGTTGGTGTTGGCCCTCCAGTTGGCCGGGATGACCTGGTGGGCGATGACGGTCTGGCCGGACTCGCTGACCATGCGGAGGGAGAAGGGGCCCTGGAGGCGGTGGTTGGCGTCGAGGCGCCAGATGGATCCCCAGGAGCGGCGCATGGGCGTCCAGACCCGCGTCGGCTTGCCGCTGGGGAGCGACTCCATGACGTCGAGCTGCACCACCGTGCCGTCCTTGTTGGCGAACTCCACCAGCACGGCGAGGTACACCGGGTTGGACCCGGCCTCGACGTGGAAGTTCACGTAGAGGCCGCGGTGGTAGCACGGGACGCGCCTGAACTGGATGTCGATGATGCCGGCGTGGCGGAGCTGGTCGTTCAGCCCCGGCCTCGCCATGGCGCCGAACGCCGTGCCGCTCAGGTCGAAGTGGTACCTGGCCACGGGGTAGTAGTTCATGTCCGTGATGATCACCGTCCTGGGCTGCCCGGAGCACGACGGGTTGTTGGTGCACCGTATCTGATGATGAGGAATATAATTAAGGGCAAAATTAATCCATATGTGCATGTAATTAAGCAGCAGCTAGCACAAAGTCAAACGCTGAACTGAAGAACGTGTTACCCACGGATTTCAAGGCCCGTTGACCAATCAAGTTGTGATTACCACCAACTGCAGTTAACGTGGCGGGCAGTACGGTGCTCGTAA-ACAAAATTATGTTGGTACGGATTTATTTATGATCAGAAGTTCCATACCCACTGTTTTGTACACTTTTCAGATGTAGGGTACAAAGGTTAATGTTGAGATGTACTATTTATTGGAGACCGTGTCGATAAGCCAAAACAACATATGTGATCACGAACGTGGTTATACTATACCTGGTAGCAGGCGCCACAGCCCTTGCCGTCCTGGAACAGAGGCTCGTTGCCGCAGGAGGTCATGGACATGAACGGGTACTGGTTGGTGTTCTTGAACCCGCACGCACCGCCTGCGTATCGATCGAACAATGCCAATGCGTGTCAGCATTCGAATGTCAGAAGAGCACATACGTACGACAGCGTAATTTGCAAAAAATGCATGTACTACACGCACCGTTGTCGTCGGGTCCGGCGCCGTTGGGCTGGCCGTACCAGGTGGCCTTGGCCGGGAGCCAGTCGTTGGTGTAGACGACGCCGGCGGCGAAGCCGTACGTGGCGAGCACGGAGAGCAGCATCGCGACGACCTTGGCAGAGGCCCCAGCCATCTTGGGAACTCCCTCTGCTACGTACGTACAAAAGCCTGTACTACTACCTTGTCTGCTTTGTGTTTTGGCGAGAGGAGATTTGCCCGTGTATTTATAGGCAGAATTAGGCTAACTGGCAAAAACGAAAAAAACCGGATCGATCGGCAACTTGGCACCGATAAGTCGTTGCACCCGACGTGCGTGCCGTGTGTATGTGAGAGATCGATCGAGCGAGCTAGCTCGGTCTAGTCACATGGCGCTGGAGCGAATCGTGGAGGAATGGAGATTAAGCCTCGGTAAACGAGAATTCCTATTGTCAAATCGCATCTTGGCAGGGCGGTTATGGCATGTTGGGGAGGTACACTCTCGTACAGTGCAGTACGTCATTACCTGCCAATCATTACTATGTACAAGTCAACCATCGCTTGCAGAAAGTCGGTCGGTTTTCGTAAACCGTCGGATCTCAACACCCACCGTGCTTGGATTGTTAACACGTGTATATATCCCTCCTCTCGCTCATATAGGTAGCTAACGTACGTGACAGTACTGCCCTAACATTCTTACCGTGGTCTCTACCGTTACGAGTTACGACCGATTTATTAAAAAAAAATCAGTTTTATTATTGGACACATATTACCCCTCCCCTCTCCTCTGTCCTCGCCGGATACGATGAGGAAGGGGACAGCTTCTCGTAAGTTTTTTGAGTTTTTTTCAATGTAGGTTGGAACTATTTGGTGTCTAAGGTTTGCCTTTCATGTTTTTCATGGAATTAAATCTATTTAGATTTTTTCTTGTCTTTTTTAATCTATGTGTTGCTGGCTACTTCATTCGTGAGGTCCTCGATGGAAATCAAGGAGACTTGCCTGTCGGTCATCAAATATTACATTGTTGGCGTTAGTTTTAGGTTCCAAATTGTCGACTTGTTCGGTGGTATTGGTTTGCTCTTTTGTCGAAGGATATATGAATATGGTGAGCAATATTCATTTTACATGTTTTTGCGTGTGTTACAATGTCAGCATTGTGGCTACACTCATTTGCTCATATCTCTTGCGGTATTTCAATATGTGGAGCCTCCTTGTTCTGTGTTGGTAGTTCTTTTATTTCCAGATATTGCAACAAAAAGAGTTGTAATCTCTTTTATAATTTAATATGAGCTGCCCTGTTTTGCAAAAAAAAAAGATAAAAGTTTCTAGTAATTGAGCTGGTAAAAAAATATTAATATGGTCGCTGTGATAATATAAAAATGGAAGGTTTAGGAGAATATGATTTCTACCCCTTATAAATATCATGGTATTTTTCGAATCTCTCGGTTCTTTCCACTGCGTGTCATACAGCAGCCCTATAATACAATTATTTTTCGTGTCACACCACCGTTATCTTCATGACACACTCCCTAGTCATTGCCCCATCCCCTTCCCTGCACACCACATCATTGCTAATGTGTACCACTTATAGCACCATGGACAAGCCAAAATGCTTAAAGAAAAACGCGAGAAGAAGAAATGTATCGTTTTCCTTGCAGAGACTCGCTAA</genome_strand>
            <mrna_strand>GACACATGGCATGCATG.....................................................................................................................................................................................................................................................................................................................................................................................................................................................................TAGTGAGGAAAAGGCCAAGCTATGGTAAAGTAAGGTGCTCTCTATAAAACATGTACATCTCAGCAATAGACTAAATTAATAGTAAACCACCTCAATAGTATGTCTACATGGGTATCTATAGCTCTCTAATCCATTGCCTCGTTTTTCTCTATAGATTATCTCCAGGTTAGTAGATAGCTTTG--CTCTCTCTCTTCATTCAATCTATTCCAAGTAGGAAAATATGCTGACATAGATCTCTTGTAGAGAACCTATAGATAACCATTGCGGGTGCCCTAAGGCCAT......................................................................................................................................................................................................................................................................................................................................................................................................................................................................................................................................................................................................................................................................................................................................................................................................................................................................................................................................................................................................................................................................................................................................................................................................................................................................................................................................................................................................................................................................................................................................................................................................................................................................................................................................................................................................................................................................................................................................................................................................................................................................................................................................AA-GGGGC--AGGCCATCTTTTCCTGTTCCCCTTCGC-CAAGTCCAGATCTAGGATTTAAG-CTCTAGTCAT.................................................................................TCACA-TCAACATGGTGTGACTGTACAACA-CACCA-AATTG....................................................................................................................................................................................................................................................................................................................................................................................................................................................................................................................................................................................................................................................................................................................................................................................................................................................................................................................................................................................................................................................................................................................................................................................................................................................................................................................................................................................................................................................................................................................................................................CAC-GAGCGGGTAACAGATTATTGGAATG................................................................................................................................................................................................................................................................................................................................................................................................................................................................................................................................................................................................................................................................................................................................................................................................................................................................................................................................................................................................................................................................G-AGCAAAC.............................................................................................................................................................................................................................................................................................................................................................................................................................................................................................................................................................................................................................................................................................................................................................................................................................................................................................................................................................................................................................A-AC-CGCCAA</mrna_strand>
        </alignment>
        <hqPGS_line>
          <hqgDNA gen_id="AC037426" gen_strand="-"/>
          <hqrDNA rDNA_id="32976468" rDNA_strand="-"/>
          <hqgDNA_exon_coordinates>
            <hqexon e_start="20540" e_stop="20257"/>
          </hqgDNA_exon_coordinates>
        </hqPGS_line>
      </predicted_gene_structure>
    </spliced_alignment>
    <spliced_alignment xmlns="http://www.genomethreader.org/GTH_output/alignment_module/spliced_alignment/">
      <reference ref_file="/home/vbrendel/RICE/CDNADIR/OScdna" ref_id="32976432" ref_strand="+" ref_description="32976432">
        <seq>GACTATAGCCAAAGCAATTCACACTCGCACGGGCTCGAGACGGCAGCACAGCTCCACTCCACTCCACTCTCCCCCACCACACCACACTGCACTGAGGCATACCGACGAACACCTTTGGAGCCATGGCTCCCTGCCTCCTCCTCGTCCTCTTCCTCCTCCCGGCGCTCGCCACCGGCCACCAGCACCCGTCCACCCTCGGCTCCTCCGCCCTCTCCGAGTGGCGCTCCGCCAAGGCCTCCTACTACGCCGCCGACCCGGAAGACGCCATCGGTGGCGCGTGCGGGTTCGGGGATCTGGGGAAGCACGGGTACGGGATGGCGACGGTGGGGCTGAGCACGGCGCTGTTCGAGCGCGGCGCGGCGTGCGGCGGCTGCTACGAGGTGAAGTGCGTGGATGACCTCAAGTACTGCCTCCCCGGAACCTCCATCGTCGTCACGGCCACCAACTTCTGCGCCCCGAACTTCGGTCTCCCCGCCGACGCCGGCGGCGTCTGCAACCCGCCCAACCACCATTTCCTCCTCCCCATCCAGTCCTTCGAGAAGATTGCGCTCTGGAAGGCCGGCGTGATGCCCATCCAGTACCGCCGGTACGTTCGATTCTTGGCTGCATCCTTTGATTGCTGCTATCTTTAGTCTACTTTGCACTGGATTCTAGACTAGATCTGAGGTTTATGTTTCCCATTTTCTTAATCCACTTTGTGTGGAAATGTGAAAGTGCTTAGAATTGCGTCGGTTGGTAGAATGTGGGATCCCAGAAAAGCTGAATTATAAGTGGCCGTTGTGGAGGAAAGGAAATGGGCCGTCTTCCAATACGGTCAACTTCTGTTAGAGCACCCGCAATGGTAAAGTAAGGTGCTCTCTATAAAACATGTACATCTCAGCAATAGACTAGATTAATAGTAAACCACCTCAATAGTATGTCTACATGGGTATCTATAGCTCTCTAATGCATTGCCTCGTTTTTCTCTATAGACTATCTCCAGGTTAGTAGATAGCTTTGCTCTCTCTCTTCATTTAATCTCTTCAATGTAGGAAAATATGCTGACATAGATATCTTGTAGAGAGCCTATAGATAACCATTGCGGGTGCCCTTAGGGTTCAGTTGGATAGTTTCATGGTCCTTTATGCTGTAGTGTGTTTAGGTGTCTAGGTTAGGAGAAAAAAGGGCAGTACTTTTAAAGCCTTCAGCCATTTGATGCACCATTTTCGTAAGTACTGTTAGAGTTCTAACTGTTTCAGTTGATTTGCTTCTGGCTCAGCAGCACAAGAAACTGGTTTCCAAAAAAAAAAAGCAGCACAAGAAACTTGGTGTATGCTTCAGTTAAAAATTCATATAGTTTGGAATAATATTTTGCTGGTTGGAATTAAAACGATGCAACTTACATGCACCATTGATCAGAAAACTAGCAGTAACTTACTATTGTCATCTAAATGTCGCTCGTGAGAATTCATTTATTCCATTACTCTACTAGTTTAAGGTTGCTAGCTAGAATCCGGAGGCTGTGAGCTATGGACCTGCAGGTAACAGCAACTCACACCGAATTTATGCAAACAGCCTTCCTCATATCTGAGTTAGTTTACGAGGTTTTCCCAGGCTAATCCTAATAATCAAGACTCAAAAGTACACAGTTCTGGGTAATTTCCAGCAGTTTTTTTAATCTGTATCGGTAGGCACTAAGGAATGTTAGTCTGCTCCATTACATAGACCGTTTTCCATCACGCTTAATTCCTTTCTGGGGTACATTAGATGTTCCTTTAAGCTCTCAATGACCACTAAGTTAGTCCCACAGGTTGAATTGCTGCATTATTTGTGGACTGTAGCTGTCCTTAATTTGCTTTCTGTACTAGCAATTTATACCGGTTGGTATGTCTTTCAAGTCCTTCAATAATTTGATCTGTTATCAAAACTAAAATAGTGTTAAACAGATCAGTTCATAGTCAGGCATTATCTTTTCCTGCACTAGATTTTTCTTCACATCTTAGTGCTCTAGATCTAAATAGGTTACAATCTTCCAGTTGACGTCTGTAAATTAGTGTACGTCATTTCTAGTAATATTCAAGAATTAATTTTACGAACCCCCTAATGTGATGCTGAATTAGGTTGCCTGTATTACTTTCTCAAATATTCTGAGGTATAGTTGAGTAATGCAATATCCATTATGTGCGTTTAAGTTGGCATCAAATGTGCGTCTAAGTTGGCATCAATTAGATGTTCAACTTCAAGATGGTTTCCTGAATATCATACTGTCATATTTATGTGCCTATCATACTTCCTCAAGATCGATGTTCCAGGACATTTTGTAGAGAACATCAACCTGCAGCGCTTTTAAATTATTTCAGGCTTCACCATATGTTACAGGGCTCAGTTGTTGGCAGGATTTCCATGAGAGTGACAATCTGTTTGAACGGATTGTTTCACTGAGCAGTGAACCATCACAAGGACAGCTGTACAAGGCTATCAGTAACATGATAGCCTGTAGATAGAAAGCAAAATTATTGTAGATTGTAAATTGGTCAGCAAAAATTGTCAATTGTCACTAATCTTGGCGTGTTTAATTTGTATGCAGCGTCAACTGTCTTCGTGATGGTGGTGTGCGATTCGCAGTCGCTGGTCGAAGCTTCTTCCTGACAGTCCTAATTAGCAATGTCGGTGGTGCTGGCGATGTCCGATCAGTGAAGATCAAAGGAACGGAGTCCGGTTGGCTCTCGATGGGCCGCAACTGGGGGCAGATATGGCACATCAACTCTGATTTCAGGGGACAGCCTCTCTCCTTCGAGCTCACCTCAAGTGATGGAAAAACATTGACCAACTACAACGTGGTCCCTAAGGAGTGGGACTTCGGCAAAACATACACTGGCAAGCAGTTCCTGCTCTAGAGAGGAAAGGGTACCAATAGCAGCTTACAGTTACAAATTTTTTTCTGATCCTATGAGTTGGATTGTACTATTGTATATTCCTCTGAGGAACGATAATAGTATCATTAGAGAAAGAAATGTTTAGTGCAGAGCCTCCAATAGTAGTCCAACATAGAAAAGGTGCTCATAAATGTGGCATGTACCATTTGGAACTCTGATAATTGCACTACAGAGGCTTGATGTACCATTC</seq>
      </reference>
      <gDNA_segment>
        <template temp_file="Information cannot be resolved." temp_id="AC037426" temp_strand="-" temp_description="AC037426">
          <position start="24859" stop="9857"/>
        </template>
      </gDNA_segment>
      <predicted_gene_structure>
        <exon-intron_info>
          <exon e_serial="1">
            <gDNA_exon_boundary g_start="24484" g_stop="24455" g_length="30"/>
            <reference_exon_boundary r_type="cDNA" r_start="712" r_stop="739" r_length="28" r_score="0.633"/>
          </exon>
          <intron i_serial="1">
            <gDNA_intron_boundary i_start="24454" i_stop="24355" i_length="100">
              <donor d_prob="0.850" d_score="0"/>
              <acceptor a_prob="0.602" a_score="0"/>
            </gDNA_intron_boundary>
          </intron>
          <exon e_serial="2">
            <gDNA_exon_boundary g_start="24354" g_stop="24341" g_length="14"/>
            <reference_exon_boundary r_type="cDNA" r_start="740" r_stop="751" r_length="12" r_score="0.714"/>
          </exon>
          <intron i_serial="2">
            <gDNA_intron_boundary i_start="24340" i_stop="21371" i_length="2970">
              <donor d_prob="0.900" d_score="0"/>
              <acceptor a_prob="0.000" a_score="0.60"/>
            </gDNA_intron_boundary>
          </intron>
          <exon e_serial="3">
            <gDNA_exon_boundary g_start="21370" g_stop="21321" g_length="50"/>
            <reference_exon_boundary r_type="cDNA" r_start="752" r_stop="797" r_length="46" r_score="0.600"/>
          </exon>
          <intron i_serial="3">
            <gDNA_intron_boundary i_start="21320" i_stop="21011" i_length="310">
              <donor d_prob="0.961" d_score="0.60"/>
              <acceptor a_prob="0.851" a_score="0"/>
            </gDNA_intron_boundary>
          </intron>
          <exon e_serial="4">
            <gDNA_exon_boundary g_start="21010" g_stop="20999" g_length="12"/>
            <reference_exon_boundary r_type="cDNA" r_start="798" r_stop="809" r_length="12" r_score="0.583"/>
          </exon>
          <intron i_serial="4">
            <gDNA_intron_boundary i_start="20998" i_stop="20551" i_length="448">
              <donor d_prob="0.000" d_score="0"/>
              <acceptor a_prob="0.000" a_score="0.80"/>
            </gDNA_intron_boundary>
          </intron>
          <exon e_serial="5">
            <gDNA_exon_boundary g_start="20550" g_stop="20265" g_length="286"/>
            <reference_exon_boundary r_type="cDNA" r_start="810" r_stop="1091" r_length="282" r_score="0.927"/>
          </exon>
          <intron i_serial="5">
            <gDNA_intron_boundary i_start="20264" i_stop="16500" i_length="3765">
              <donor d_prob="0.000" d_score="0.94"/>
              <acceptor a_prob="0.487" a_score="0"/>
            </gDNA_intron_boundary>
          </intron>
          <exon e_serial="6">
            <gDNA_exon_boundary g_start="16499" g_stop="16472" g_length="28"/>
            <reference_exon_boundary r_type="cDNA" r_start="1092" r_stop="1116" r_length="25" r_score="0.536"/>
          </exon>
          <intron i_serial="6">
            <gDNA_intron_boundary i_start="16471" i_stop="15637" i_length="835">
              <donor d_prob="0.987" d_score="0"/>
              <acceptor a_prob="0.805" a_score="0"/>
            </gDNA_intron_boundary>
          </intron>
          <exon e_serial="7">
            <gDNA_exon_boundary g_start="15636" g_stop="15614" g_length="23"/>
            <reference_exon_boundary r_type="cDNA" r_start="1117" r_stop="1136" r_length="20" r_score="0.609"/>
          </exon>
          <intron i_serial="7">
            <gDNA_intron_boundary i_start="15613" i_stop="15244" i_length="370">
              <donor d_prob="0.802" d_score="0"/>
              <acceptor a_prob="0.000" a_score="0"/>
            </gDNA_intron_boundary>
          </intron>
          <exon e_serial="8">
            <gDNA_exon_boundary g_start="15243" g_stop="15229" g_length="15"/>
            <reference_exon_boundary r_type="cDNA" r_start="1137" r_stop="1150" r_length="14" r_score="0.800"/>
          </exon>
          <intron i_serial="8">
            <gDNA_intron_boundary i_start="15228" i_stop="11528" i_length="3701">
              <donor d_prob="0.263" d_score="0"/>
              <acceptor a_prob="0.991" a_score="0"/>
            </gDNA_intron_boundary>
          </intron>
          <exon e_serial="9">
            <gDNA_exon_boundary g_start="11527" g_stop="11517" g_length="11"/>
            <reference_exon_boundary r_type="cDNA" r_start="1151" r_stop="1160" r_length="10" r_score="0.727"/>
          </exon>
        </exon-intron_info>
        <MATCH_line gen_id="AC037426" gen_strand="-" ref_id="32976432" ref_strand="+">
          <total_alignment_score>0.878</total_alignment_score>
          <cumulative_length_of_scored_exons>469</cumulative_length_of_scored_exons>
          <coverage percentage="0.151" high_type="C"/>
        </MATCH_line>
        <PGS_line>
          <gDNA gen_id="AC037426" gen_strand="-"/>
          <rDNA rDNA_id="32976432" rDNA_strand="+"/>
          <gDNA_exon_coordinates>
            <exon e_start="24484" e_stop="24455"/>
            <exon e_start="24354" e_stop="24341"/>
            <exon e_start="21370" e_stop="21321"/>
            <exon e_start="21010" e_stop="20999"/>
            <exon e_start="20550" e_stop="20265"/>
            <exon e_start="16499" e_stop="16472"/>
            <exon e_start="15636" e_stop="15614"/>
            <exon e_start="15243" e_stop="15229"/>
            <exon e_start="11527" e_stop="11517"/>
          </gDNA_exon_coordinates>
        </PGS_line>
        <alignment>
          <genome_strand>AATTCCGGCGAGAATGCAGTTGGTCGGCAGGTAATTTTGAAGCCGGCGTCGTTGCCGAGCCTAGCTCACATAACTTAACTGAAGCTACCAACGACCATGATAACGATATCTTGGACTGATAGTATACCAGAATGCTGGGGATTTGTATCATTTGGGTTCAATCAGCGCAGTGATCACCGTAATTGAGTATACTTGATTTGCACCTCGCGATAACAATTATGCTGAACCTTTCCAGGATTGCCAAAACTAGAGAAAGATAAAGTTAAGCTTTTCGCTCTGCTGCGGCCTAGCAAGCAGTACAGTTCTGAAAAATGGTATATTCCAAGTCAGCTTGAGATCTGCCTGCACTTTTTCCCTTTTTTTTTCTTGATCTATTTGTACTAATAAAGTACCAATCCCTGACTCAACCTCTAAATTTAATTCCCAGTTGCTAGTGTGGGTTTGTTAGCCTCATTAAACCTATCTATTGGTAATGCTGACCAAAACTGACTGTTTGGTTTATAATCAGTACATGAAAATTCGGTAACCATTTCCTAATGAAATTGAAAATTTGGTAAATCCAATGGAATCTAAAGTTAAGCTGGGGGCAATGTGTAGTAATAATATCAGTCTGAAAATTGTTACCAGTTTTTAGCCTTTTTTTTTTTCCAAAACACATAGTACAAAGCAAACATTCATATACGCACACAAGCACATCCTATTTGAAAAGACCAAATCAACATATCTTACAATTAATTCTCAAAAAAAAAACATATCTTACAATTGATGGAAGTTCTTATCTGAGGTACGCCCAATTCGCTTCGTTCCATATATATATATAGACTTTGACAATATATGGCAGATTTTAGTTTGGTTTGCTGGGAGCCTAAAGTCACCTCAAACTGGGAGCGTAATGGTATTCTGCAGTACAGTTCTCCAGGTATTAGAGAATGGCATATTTTTCAGAGATCTGCTCCTCCGGTATATCCATACATTGTTGATTCCCAAATCAATTTGATATGTATGTGAGTACCACGAAAGAACATGGACACGTACTACTTAACCAACCCGAACACGAGATTAAATCAGAGAATCTATCAGAGAGAGCCACCAGGAAGCACATGATTAGGTAATTAACTTAAGCATTGTATTTATAATTCTGTAGCCTTAAGATTTGGTTACAAAGCACTGGGTAGTACAGTGACAGTGGGCGGGAGAGCACATGCACATACTGTATTACTGTGCCCCTCCTCCATTTTCCCACACATGCATCACTTCACCACTTCACACACTAGACCAGACAGCACATGAGGCCTCGCCTAATAAAAAAAAACACCTCAATCCCACGCAAATTTTGCAGCAGCAGTAGTAGAGAATAAACTAATCGATCGATCGATCGATCGCGAGCCAATATGATTCCATATTCGATCAGCAGTGGATGATTGATCTAGCTGAACTGGACGATGGAGCGGTAGTTGGAGTTGGGGGACCAGTTCGCCGGGATGACGTTGTTGGCGACGAGCGTCTTGCCGGAGTCGCTGCGGATGCGGAGGGAGAAGGGCGCCTGGAGGCGGTGGTTGGAGTCGAGGCGCCAGATGGAGCCCCACGACTCCCTCATCGGCGTCCAGACGCCGGTGGCGCCGCCGTACGCCGACTTGGACTCCATGAGGTCGACCTGCACGACGTCGCCGTCGAGGTCCTCGTACTCGACGAGCACGGCGAAGTACACCGGGTTGGAGCCCTCCTCGACGTGGAAGTTGATCTTGAGGCCCGGGTAGTTGCAGGGGACGCGCCTGAACTGGATGTCGATGATGCCCGAGTGGCGGAGCTTGTCGTTGAGCCCCGGCTTGGCCATGGCGCCGAACGCCGTGCCGCTCAGGTCGAAGTGGTACCTGGCCACGGGGTAGTAGTTCATGTCGGTGATGATCACCGTCTCGATGTTGCCCGAGCACGACGGGTCCTTGTTGCACCTGATCTGTAACAACCAAGTCAAACAAATGGTCAACAAAATGTGCCGCACTGCATGTTACTCCTACATGCATGCTATAGAAAAATGTAGTAGTAGTACGTCCTGACCAATCAAATCAAATGATTGCTAATTGCAAAATTGGTGCCATGGTGAAGTAATTTGACTAGTTTTTTCGTACCTGGTAGCATGAGCCGCAGCCCTTGCCGTCCTTGAAGATGGGCTCGTTGCCGCAGGAGGTCATGGACGAGAATGGGTACTGGTTCACGTTCTTGAACCCGCAAGCGCCGCCTGCAAATTAAAACCGACCAAATAATGCCAATGCGTCAGTTCAGAGACCAAGCAAAAGCACAGATGAGCACCACAAGCATCATCAGTAGCTGCAAAATGCGCACCGTTGTCGTCAGGGCCGGCGCCGGTGGGAGCGCCATACCAGGTTGCCCGGGCAGGGAGCCAGCCGGAGCCGTAGGCGGAGGCGTCGGAGACGTTGTAGTTCACAGGATGCCCCTTGCAAGAGCCATGCACCACGAGCACGGACAGAATCGCGAGGATTGCAGCGACCTTGCTGCCCATTCTGGCTGCCATCCTAGCTAGCTCGAAAAATCTTCAGCTCGGAGAAGAGCAGTAGGCTAGCTAGAACTGGCAGCAGCAGCAGTAGTAGTGGTAGTAAGTATTGTCTGGTGTGTGGTTTGATGGTTGGAATCGGAGGCCATTGCCGGTGTATTTATAGGCAGGGCAAAACGAGAGGGGAAGGGAACCAAATGTAATGGACGAGCAACACGGCGGCATCAAGGGGTCGTTGCACCCGACGTGGCCACCGGCCGGCGTGGTAGAGAGAGAGCTAGCTGTGTCACATGGCTAGGGAGAAAATCATGGACGGATGGAGGGTTCGGTTCACGAGTTCGTACCATTATAAAATCACATCTTTGGCAGTTATCCCATGTTATGATATTGTGGACGATACGTACCTGCCAAATGATCGATCGTATGAATTTTTTTTTTGTGGTAAGGAAGATGAATGATCGATTATATTCCAGAATATGTATATAGTTTCTCGTTTCAGATTTAGATCGATGCATGCACAGATCGATTGCATGATGGGTCATTGACGTTGTTTCGGGGAACGGAAGAGATTCCATAATAAGGCACCAGAAATAACCACGCAATCACAGAGAGAGATCAATCAGCAGGGGCAGGTTGATTAGGGACAATAATCTCGGTATCATTTGAAGCAATCATTTGTACCCAACGCTCTTCTAGGGTGACCATATCATTGTAGTATCACCATTGTGCGTAACTAACGCGTAGGTAGTGTGAAACCACCTAGTGACCGTCCTAAATATAATCGCCAACTCTAATATTGTATTGACAGAGTGACACGGTAGTGTGATACATATGTGCATAGACAGCATAGTTGCATACTAGCCGTATTTTTGTCCCTTACAAAAATGTGGATATATATGGTAGTTACAACTTACAGGATACCCTGCAAAAAGTGAATGGAAAGAAGGCATCTCACTAAGATTCAGGACACATGCCAAGCACGACTTTGCTGACTTCCCACCGGTGTTTTAAGGGCACCCGCAATGATTATTTATAAGCTCTTTACAAGAGATCCATGTCAGCATATTTTTCTACTTGGAAGTGATTAAATGAAGAGAGAGAGAGCAAAGCTATCTACTAACCTGAAGATAGTTTATAGAGAAAAACGAGACAATAGATTAGAGAGCTATAGATTCCCATGTAGACATACCATTGAAGTGGTTTAATATTAATCTAATTTATTGCTGAGATGTACATGTTTTATAGATAACACCTTACTTTACCATTACAGGTGCTCTTAAGTAAAAAAAATGATGCGAGGATATACCGATCACATCCACACAGTGATACAATCATTGACATATGCACCGTATCGAGATACGGTGCTTTGGGCTCTGGCTGGTGAGTCTGGTTATATAGTAGTATATACACTGACACATCCATTAGTAACTGTGAATAGTGAATTAGAGCACCCGCAATGGTAAAGTAAGGTGTTCTCTATAAAACATGTACATCTCAGCAATAGACTAGATTAATAGTAAACCACCTCAATAGTATGTCTACATGGGTATCTATAGCTCTCTCATGCATTGTCTCGTTTTTCTCTATAGATTATCTCCAGGTTAGTAGATAGCTTTGCTCTCTCTCTCTTCATTTAATCTATTCCAAGTAGGAAAATATGCTGACATGGATCTCTTATAGAGAGCCTATAGATAACCATTGCGGGTGCCCTTACTCCCTCAATTTCAAATTGATCTATATATTTCATGGGTACACCAAGATCAAGAAAAGCTAATAACTCTCTCATACTATATTTACTCTAGCAACAAACTCAATGCATACATCATCCCCATTATTTCCTAGCCAATAGCAAATCAAGATATTGCATGTGGGTTATAAATGCTTGTGTACGCATGGATGCATGCATCAATGTCCATTTATTCCCAGGCACAAATAACGAATAGACCTAATAAATGAACACAAATATGTAAATCATTTAGGAATAACCTCAAAAAAAAACTATATGTAGATCAATTTGAAATTGAGGGAGCAGTACTAAACATGTACAAAGGCAATGTGTAAAAAACTAGAAGAGGCATCAAGAGAATTTTTTTTTTATCATAGCAAAGGCTCTATACTGCAAACACGGGTCTTAAACACCAAGCATAGCAAAGGGGTTCTTCCCTTAATACCAGGTACTTTAAATAAAGATTACTATGTCCGTCCCAGAATATAAAGAGTTTTAGAGTTAGACATGGTTATTAATAAAGTAGGTAAAAAGAAATTATAGAATATTATGATTGGTTGATAAGTGAAGGTTTGTGGGAAAATTGAATGGTGAAGGGTTGTAATTGGTTGAGAATGGAATGTTGGTGAATAAGTTGTTATATTTTGGGACAAATCCTAAAGGCTAAAAGTTGTTATATTTTGAGATGGAGTGAGTAGTATTCATGAAGAAATCCACTTTAATTTCCATGGGTGTGAGAGGCGGATCTAGGGCTTGAGCCCCCATGAAGCCCCCACATGTTTTTTTTTCATACGTAGATAGGAGAGCGGACTGTTGTAGCTTTGTTCTAGTTTGTTCAGACATTACTACTATTCTTCTTGGATCCGCCCCTGATGGGTGTTGATCCTATTATAGAGTTAGGTGTGTTCTATACACTACACAAATCTCTATTATATTTATGCATAGTGTGTGAACTCACCTTAATTAATACTCATGGGGTTTATATGAATGCTCTAACACTATCTGCACTATCTACTGATTAGCTATACCCAGTGTCAGATGTACCGTAAATTCTCAAGGAATTTTAGAACCACAATCTAAATATTAAGTTGTAGCTCGGATTAGGCCTGTGCAACAAGCAAGACCAATAAAATCTAAATACATGATATTGTTCTGGGGTGAAACCTACGTACTCATGATGTAGCGAGTTGAATTAGGTTACACTCCTTTTTATTTGGCAAAAATACATTTTTAACACGAAATTTGTGTTCCAAAATCAAAGCCATGAGAATTTTAATTTAAAACATTATGGACAAATCAATCCATAAAGGAACCTTAAAGAAAAAAGTGATTATTCAAAAGATAACAGAGCAAGCTATTATAGTGGGTCCATAATTTTCTGAATTTTTCTCCATTTTGTCCTTTACCTCATCCAAACATCTATTTTCCTAGAATTTATATGTTTTTGAATCATCTATTTTACACGTGCATTTCTGTCCTATTCTTGTATTTTTCATGTATTCCTCTATTTCAAAATTATATGTTTCAAAGGAGCCCTTAAGTTTCCCATACGGCCATACCCATTGGACATAAGTAAAACTCTGGACTCATGTTTTTAAAACTCAAGTTCACACTATACAGCTTCAAATTTTTGCTGAAATTTGTTAGGACATCACCTGTCAGGGACCCACGTCTCTATGACTTTACGTCAGAGGAGCTCCGTTCGGCTGGGCCTTAGCTCCACCATTGGTAGTGAGGTGGATCAAGTTTTATTGATACTTTGTATATAGGATTTTTTTTTGAACCTTCAGGTATGCTTGTATCTTACTTTACTTACACAGCTGTGGGTGCGTCCTCTAATACATGTTGAAAGAAATGAATAGACCAACGGCAACTCCCTACTCTTATAAAAGTCCTTTTGAAAGCGGAGTTGAGGGTGTGAGCACGACTATGTCTCCATAGTATTGGTACTTTGCCAACTCCTACCTATTTTGTACTCTCTTTACTTGATATAAGTTCCCCTTTTTTTTTCTCAACTATCATCTAGTTTTACTGCTTCTAATCAAAGAATGGAACTTAGGGCATGTTTGGTAGAGCTCCAACTCTTAAATTTAGTTTCAGGAGTTAAGTCTGAAGTGAAGTTGTGGAGCAGCCTATACACAGCTCCACCTCTCTGGTTCATTTTATGAGAGTGCTTCACCCAACTTCGCTCTTATTTTAGGCAGAGATGAAATTGTTTGGCTGAGCTCCAGCATTAGGAGAGGTGAAGCTGAAGCTAGAGTTTTACCAAACAGACCCTTAGACAAAGAATTGGCTGATACGGAATGCAGACTGTGATTTAATTAATTTGTCTTTGGATAATAAAATTAAGTCAACTTCAGTTAGAACATGCCCTACCCCATCATTACAAACTTACACCACACAAAACCGCGCGCTCACACGCAAGAACATGCACCATGGCCGCTGCAACCGTGCTGCTTCCAGCTTACGGTACATGGCTTCACGCAAGACAGTGTAATGAACCTCGACCACACATGACGGACGTTTTTGTTGTGCGTACGCGCCCGGGGCACCTCACGTGCATCCGCCGTAGTACGGCTCGCGTGTACTGAGCAACCCATGCTGCTGCTGCTGCTAATGGTGTGATATTGTACTACTCTGTGATCTGATAAGCAAACACACCGTATTAATTCAGTTCAATTACAAACTTGGTTTTGGTCACAATACAATAAGTCTGCCAATCCGGTATATATATATGGCATATTGGCATTGGGTCATTTGTCAATGTGGGCGGTTCAGAGCAAGCACATGGATACTGCGTGCCCTGCCCCTGTTCCATTTCCCACACATCTCGCTGACACACACAACTACAAATTAAAAAGAGAGAGAGAAAAAAACGCTCTTAATTGATCCGTTCGCAATTTGCATTGCAATCACACACACACACACACACACACAGAATCGTAGTACAGTACTAGTGCCGAACTGCCGATCGGTAGAATCAAAATTCGTTCTTGACCGGCGACACAAGACGACGAAGGCATTGCATGCACATAGGTAGATCGATCGATGGATCAACGGAACTGGACTTTGGAGCCGTAGTTGGTGTTGGCCCTCCAGTTGGCCGGGATGACCTGGTGGGCGATGACGGTCTGGCCGGACTCGCTGACCATGCGGAGGGAGAAGGGGCCCTGGAGGCGGTGGTTGGCGTCGAGGCGCCAGATGGATCCCCAGGAGCGGCGCATGGGCGTCCAGACCCGCGTCGGCTTGCCGCTGGGGAGCGACTCCATGACGTCGAGCTGCACCACCGTGCCGTCCTTGTTGGCGAACTCCACCAGCACGGCGAGGTACACCGGGTTGGACCCGGCCTCGACGTGGAAGTTCACGTAGAGGCCGCGGTGGTAGCACGGGACGCGCCTGAACTGGATGTCGATGATGCCGGCGTGGCGGAGCTGGTCGTTCAGCCCCGGCCTCGCCATGGCGCCGAACGCCGTGCCGCTCAGGTCGAAGTGGTACCTGGCCACGGGGTAGTAGTTCATGTCCGTGATGATCACCGTCCTGGGCTGCCCGGAGCACGACGGGTTGTTGGTGCACCGTATCTGATGATGAGGAATATAATTAAGGGCAAAATTAATCCATATGTGCATGTAATTAAGCAGCAGCTAGCACAAAGTCAAACGCTGAACTGAAGAACGTGTTACCCACGGATTTCAAGGCCCGTTGACCAATCAAGTTGTGATTACCACCAACTGCAGTTAACGTGGCGGGCAGTACGGTGCTCGTAAACAAAATTATGTTGGTACGGATTTATTTATGATCAGAAGTTCCATACCCACTGTTTTGTACACTTTTCAGATGTAGGGTACAAAGGTTAATGTTGAGATGTACTATTTATTGGAGACCGTGTCGATAAGCCAAAACAACATATGTGATCACGAACGTGGTTATACTATACCTGGTAGCAGGCGCCACAGCCCTTGCCGTCCTGGAACAGAGGCTCGTTGCCGCAGGAGGTCATGGACATGAACGGGTACTGGTTGGTGTTCTTGAACCCGCACGCACCGCCTGCGTATCGATCGAACAATGCCAATGCGTGTCAGCATTCGAATGTCAGAAGAGCACATACGTACGACAGCGTAATTTGCAAAAAATGCATGTACTACACGCACCGTTGTCGTCGGGTCCGGCGCCGTTGGGCTGGCCGTACCAGGTGGCCTTGGCCGGGAGCCAGTCGTTGGTGTAGACGACGCCGGCGGCGAAGCCGTACGTGGCGAGCACGGAGAGCAGCATCGCGACGACCTTGGCAGAGGCCCCAGCCATCTTGGGAACTCCCTCTGCTACGTACGTACAAAAGCCTGTACTACTACCTTGTCTGCTTTGTGTTTTGGCGAGAGGAGATTTGCCCGTGTATTTATAGGCAGAATTAGGCTAACTGGCAAAAACGAAAAAAACCGGATCGATCGGCAACTTGGCACCGATAAGTCGTTGCACCCGACGTGCGTGCCGTGTGTATGTGAGAGATCGATCGAGCGAGCTAGCTCGGTCTAGTCACATGGCGCTGGAGCGAATCGTGGAGGAATGGAGATTAAGCCTCGGTAAACGAGAATTCCTATTGTCAAATCGCATCTTGGCAGGGCGGTTATGGCATGTTGGGGAGGTACACTCTCGTACAGTGCAGTACGTCATTACCTGCCAATCATTACTATGTACAAGTCAACCATCGCTTGCAGAAAGTCGGTCGGTTTTCGTAAACCGTCGGATCTCAACACCCACCGTGCTTGGATTGTTAACACGTGTATATATCCCTCCTCTCGCTCATATAGGTAGCTAACGTACGTGACAGTACTGCCCTAACATTCTTACCGTGGTCTCTACCGTTACGAGTTACGACCGATTTATTAAAAAAAAATCAGTTTTATTATTGGACACATATTACCCCTCCCCTCTCCTCTGTCCTCGCCGGATACGATGAGGAAGGGGACAGCTTCTCGTAAGTTTTTTGAGTTTTTTTCAATGTAGGTTGGAACTATTTGGTGTCTAAGGTTTGCCTTTCATGTTTTTCATGGAATTAAATCTATTTAGATTTTTTCTTGTCTTTTTTAATCTATGTGTTGCTGGCTACTTCATTCGTGAGGTCCTCGATGGAAATCAAGGAGACTTGCCTGTCGGTCATCAAATATTACATTGTTGGCGTTAGTTTTAGGTTCCAAATTGTCGACTTGTTCGGTGGTATTGGTTTGCTCTTTTGTCGAAGGATATATGAATATGGTGAGCAATATTCATTTTACATGTTTTTGCGTGTGTTACAATGTCAGCATTGTGGCTACACTCATTTGCTCATATCTCTTGCGGTATTTCAATATGTGGAGCCTCCTTGTTCTGTGTTGGTAGTTCTTTTATTTCCAGATATTGCAACAAAAAGAGTTGTAATCTCTTTTATAATTTAATATGAGCTGCCCTGTTTTGCAAAAAAAAAAGATAAAAGTTTCTAGTAATTGAGCTGGTAAAAAAATATTAATATGGTCGCTGTGATAATATAAAAATGGAAGGTTTAGGAGAATATGATTTCTACCCCTTATAAATATCATGGTATTTTTCGAATCTCTCGGTTCTTTCCACTGCGTGTCATACAGCAGCCCTATAATACAATTATTTTTCGTGTCACACCACCGTTATCTTCATGACACACTCCCTAGTCATTGCCCCATCCCCTTCCCTGCACACCACATCATTGCTAATGTGTACCACTTATAGCACCATGGACAAGCCAAAATGCTTAAAGAAAAACGCGAGAAGAAGAAATGTATCGTTTTCCTTGCAGAGACTCGCTAACAGTGATCTGATTAGCGACAACTTCACCATAAATACCAATGATGGCCAAACGCGATATTTGGTTTGGTTTCGTATAAGGTTTAAAAGAGGACACTTGTCGTTACTTTAATGGAAGATGCATATGAGTACTTATGGAGAACTGGGAGTGTTCTTTTTAGCTTATCGATTTATGGAATATACTATGTTTCATATTATAAAAAAAAATTTCTAAAAAACTGATCACATTTAAATAAGTTTATTTAGAAAAAAATGTTTCAAAAAAAGTTTATTTAGAAAATATGTATTATAATACGAAACAAAGGGAGTATGTATCGATGAATACTTCTCCAAATACACCACTGAAAACTACATTGTCGACTACCAATGAAAAAATATAATTATTTATAAATACAAACACATCTGTTAAATCTGATATTTAAATATGGGCGATTAGGTTTCAGTGCAAGGAGCCTTACCAGCTTATTAGTTACTCAGTTCGCTTCTCTTTTTTCATCTCTTTTTTTTTCTACTCCAGTGATGTATAGAAATCCATTATCTTCATATTCTACTCTATGACGTTGGGTTGGATTAGGAGACGGAAGTCACGGGCAGATAAGCCAGCTAGAAACCAAACTGCAATAGTATTTCCGTCGCTTTTATTTCGTGAGCACCGAGCCCGTACGCAAGAAAAATAAAATACGTGTCAAATGCATTATGGAGCGAGAAATAACAGTACAAATACAGGAAGCATACGACAAATGGATACGGAGGACTACGTGGCTCGCCGACACGGTCACAGTCGAGCATGCCTTTCATAGTTGCATCCACGAATACATAGATGTACTCCCTCCGTTTTAAAATGTTTAACGCCGTTGATTTTTTAGCATATATTTAATCGTTTGTCTTATTTATAAAATTTAAGTAATTATTAATTCTTTTCCTATCATTTGATTCATTGTTAAATATATTTTTATGTAGGCATATAATTTTACATATTTCACAAAAGTTTTTGAATAAGACGAACGGTCAAATATGTGCTAAAAAGTTAACAGTGTCAAACATTTTGAAACGGAGGGAGTACATGTTTAATTACCTCGATCATATCCATGATCATTGGAATCAATCATTTTGTAGTATCTATTGTCTCGGAGCACGTTCGTTAATGCCTGCAACTAACCATATGCGTGCAACCACGTTATACCGACCAAAATTCATTTTGGTCGTTGAAAAAAGATATGATATCATCGTGATATGTGCATGTGTCTACCGGTCATGCTGCTATTATCCCATAAAAATTGTGAAATGGTAGCTGGACAGAGCGATCGACGCTGTAAAGAGTTATTTAAACTGATTTCTGACGTTTCAAAGAAACCACGTAATTTCATTCAACTTATATTCGAAAAGAAAAGAGAATAAATCTATTTTTTGAAATGGAGTACTAGTTACCAAACTTGTATTTTGTGATAGCCTTCAACTGTGCTTATGGTAAGAGTTTAAACCTTTGTAGGGGTAGGAAAAAACACTCAGGCTTATATTGGTTTGGTTTGGCTCGATCGATAGCCAAACGAGCAGAGCCAAAGCCTCCTCCGAACCTCATTTCTAGAATGAGCTGGGTTCGAGCTAGCTCATGAGTTATTCGGTAGCTCGCGCTAGCCAGCCTATTATAGTTTGGTTTATTTGTCTAGCTCAAAGATAAGCACTAGTAAAAACCCTAATTCTCTCTATTCTTTTGGGGCAGATGACAGCGCAACAGGAGTGCATACTCATGCTACACCGCCAAGTCATGCACACAGAAAATAGCGTAGAAGGGAGCCACATTTGTACGATTACACAATATTGACTTACGCCTACGCTGACAACGCAACCAACTAGTCGCTTCCCCCTCAATTGAAATTGGAAATAACGTCGCCGCTCCTTGCCAGCTTGTCCTCGCAGGTGTAGTTTACAACCTATGAGTCACAAGTTCGAATGCCTGGGTAAGGGGCGTGGTGCGCTAGACTTGGCCTCCACCTATGCTTCAATCTCTCCAATGTCTATCATTGCTTGTCTGTTTCGCAACTGTTCAAGTGAAGAGGCTCGTGAGCCAGATCGAGTTGGCTCAAGCTAGAAAACATAGGGCCTGTTTGGGGAGCTTTAGATTCTGAAAAGTAGCTGTTTGGTAGCCAGCTTCTAAGAATCTGGAAAAGCTCTGAAACCCAGCTTCTGGCTTCTTAGTTTATTTTTCAGAATCTTTAACTACATATTCTCAAAAGCTGTGGACTGTTAGGGGCAGTTTCTAGCAGAAGCAGCTTTTGGGAAAAGCTACAGCTGGGACAAGCTCCCCCAAACAGCGACATAGTATTTCCAATTAGCTGATTTATATATTAGCATGGACTACTCAACATAATCTAGGGTCATGATAATCCAACCCATCAAATTAACAGCCGGTTCTTTCTGTAGCTTGTGAGTATCCTTAGAGTGACCAATTAGTATAGGTATAAATGCTCAGTCTAATTAAGGTTAGACACAAATTTGTATGCAAGTGTAGTTGCTCTCTCAAACATATGTTTCTTAGGTTAAAAAGAAAAGGAAAAAAAACATTATTCAACCAGACACCCGTATAATAAGTAGTTGCACCAAACAAAGTTTTCATAATCCAACTCAACAACAAACAAATCCATAAAGCTATCGTTACCAAAGTGACAAAAAAAAGAACAAACTCTTTGTAAGAAAGTAAACTCCCCCAAGCATGGCATTTGTAATTTCCATGGTCAACTTCAGTTTTAGTCCTTAAAAGATGAAAACGTGAAGCTTGGAAGTATTTAATTTGCACTCGAACTGACCAAGAATTTCAGCGCATGCCAAAAATACTAAAAATTACTTCAACCCTGACAGGACTGACAGGTTTAATATCGTTTACTCCTACCATTGACTTGTCACGGATGCCCTCCAGTACAAGAGAAA</genome_strand>
            <mrna_strand>AAGTGCTTAGA-ATTGC-GTCGGTTGGTAG....................................................................................................AATG-T-GGGATCC..........................................................................................................................................................................................................................................................................................................................................................................................................................................................................................................................................................................................................................................................................................................................................................................................................................................................................................................................................................................................................................................................................................................................................................................................................................................................................................................................................................................................................................................................................................................................................................................................................................................................................................................................................................................................................................................................................................................................................................................................................................................................................................................................................................................................................................................................................................................................................................................................................................................................................................................................................................................................................................................................................................................................................................................................................................................................................................................................................................................................................................................................................................CAGA-AAAGCTGAATTATAAGTGGC-CGTTG-TGGAGGA-AAGGAAATGG......................................................................................................................................................................................................................................................................................................................GCCGTCTTCCAA................................................................................................................................................................................................................................................................................................................................................................................................................................................................T-ACGGTCAA-CTTCTGTTAGAGCACCCGCAATGGTAAAGTAAGGTGCTCTCTATAAAACATGTACATCTCAGCAATAGACTAGATTAATAGTAAACCACCTCAATAGTATGTCTACATGGGTATCTATAGCTCTCTAATGCATTGCCTCGTTTTTCTCTATAGACTATCTCCAGGTTAGTAGATAGCTTTG--CTCTCTCTCTTCATTTAATCTCTTCAATGTAGGAAAATATGCTGACATAGATATCTTGTAGAGAGCCTATAGATAACCATTGCGGGTGCCCT.....................................................................................................................................................................................................................................................................................................................................................................................................................................................................................................................................................................................................................................................................................................................................................................................................................................................................................................................................................................................................................................................................................................................................................................................................................................................................................................................................................................................................................................................................................................................................................................................................................................................................................................................................................................................................................................................................................................................................................................................................................................................................................................................................................................................................................................................................................................................................................................................................................................................................................................................................................................................................................................................................................................................................................................................................................................................................................................................................................................................................................................................................................................................................................................................................................................................................................................................................................................................................................................................................................................................................................................................................................................................................................................................................................................................................................................................................................................................TAGGGTTC-AGT-TGGATAGTT-TCATG...................................................................................................................................................................................................................................................................................................................................................................................................................................................................................................................................................................................................................................................................................................................................................................................................................................................................GTCCTTTAT-GC-TG-TAGTGTG..................................................................................................................................................................................................................................................................................................................................................................................T-TTAGGTGTCTAGG.....................................................................................................................................................................................................................................................................................................................................................................................................................................................................................................................................................................................................................................................................................................................................................................................................................................................................................................................................................................................................................................................................................................................................................................................................................................................................................................................................................................................................................................................................................................................................................................................................................................................................................................................................................................................................................................................................................................................................................................................................................................................................................................................................................................................................................................................................................................................................................................................................................................................................................................................................................................................................................................................................................................................................................................................................................................................................................................................................................................................................................................................................................................................................................................................................................................................................................................................................................................................................................................................................................................................................................................................................................................................................................................................................................................................................................................................T-TAGGAGAAA</mrna_strand>
        </alignment>
        <hqPGS_line>
          <hqgDNA gen_id="AC037426" gen_strand="-"/>
          <hqrDNA rDNA_id="32976432" rDNA_strand="+"/>
          <hqgDNA_exon_coordinates>
            <hqexon e_start="20550" e_stop="20265"/>
          </hqgDNA_exon_coordinates>
        </hqPGS_line>
      </predicted_gene_structure>
    </spliced_alignment>
    <spliced_alignment xmlns="http://www.genomethreader.org/GTH_output/alignment_module/spliced_alignment/">
      <reference ref_file="/home/vbrendel/RICE/CDNADIR/OScdna" ref_id="32986238" ref_strand="-" ref_description="32986238">
        <seq>AGATACCCATGTAGACATACCATTGAAGTGGTTTACTATTAATCTAGTCTATTGCTGAGATGTACATGTTTTATAGATAACACCTTACTTTACCATTGCGGGTGCTCTAAGTAACTAACTTGTCATGGGCCCAGATGGGACTGCAAGGGTGGGTTCCACATCACTGCATGCTAAGCTAGCTAGGCCAGAACAGAAGTGGTGGGCTGATTTTTACAAAAGAAATCCCCAAATAATGTAACGAAATGTTTGGTCATAAAAGAACAATAATGTAATATTTAATTACCTACATCTCCTTAATTAAATTAAACTTTTGAGCGCAATAATCTCCTTTAACAATCAAATAAATTAGCTGCATGCTAAGCTGGAGCCTGCCTTAGCTAGCTCCTGCAAAATCATGCAGCAACTGAGACTCCATGAGGTTCCTGTAAGGGAGCACGTCATCTTCTTCTTCCTCCGCCGCCTCCACCATGAATGACTGCTGCTGCTGGTGCTGGTGCTGGTGCTGCTGATGCTGATGCATCATCGACGCCGCAAATGGCTGCTGCTGCTGCTGGAGCCCTAGAGTAAGCGACACGGCGCCGCCATGACCATGATGCAATCCTGCTGCTGAAGAATAGCTATGGCCGCCCAACAGCTGGTGGCTGCTGTCATGGTGATGATCGATGGATGTTGATGCTGCTGCAGGGATCATCAACGAGGAGGAGTTACGGTTTCCGCTGCTGCGAAGGTGGAGATGGTAGCTGCTTTGTTGTACTAAGCTGGCTTCTGCTGTCGTTGCCGTGTAATTCTTCTTGGGATCATCTCGATGCTGCTGTTTGTTGCCGGCTGCGCTAGGGTTTAATTTGTTGTTGCCATCAGATGATTCCGGCTTCGTTTCTTCCTTGTACATGTCTTCTATCATAGGCTTCCATAGCCTCACCCTTGCATTGATGAACCAATTCGAAACCTGGCTTCTTGACAAGCCTGTTTGGCGCGCCAAAATGTGCTTGTCCACATCATTTGGATACGGGTGGAGGAAGTGCTCGAAGAGCCAGGCGCGGAGGACGGCGACGGCGTGCTCCGGCAGACCGCGCTGCGGGCGCCACGGGAAGCTGTCGACGGCGCCGGACTGCTGGAACGCCCTCTGCTGCCTCAGGCACTGGTCCAGCACCCGCAGCCGAGGCGTGTCGCCCTTGGTGGCACCGGGCGCCGCCGCCGCCACGCCGCCGGCGGCGTCCCTCTGGCTCTCCCCCATGGCGTTCCTCAGCGCGCGCACCTGCCCCACCAACGCGTCCCTCAGGCACCGGAAGTGCCGCGACATGGCTCGCATCGCCAGCTTCGTGTACACCTGCGCCGCGCCGCCGCCGGCCACCGCCTCGAACGACACCTCCACCGCCCTCATCTGCTCACGGTATCGCCGGTAACGTCTGTCCACCTCTTCAACCATGGACAAGATCCTGGCCTTCCTCCTCTCGAGATCCAGGAGGTCCATGGAGCTCAGAGACAGGTTGCCCCACGAACCTGAACCCTCCACGTCGTCCCACTTTCCAATCTTGGGATTGGGATTGGGAGGTCTCTGCTGCTTGGCGCCATCCATGGCCTCAACGTCGAGGCTGCAGAACTCGGCGAGCAGCGCCTTCACAGGGCCCAGGTACTTGGACCCCCTCAGCTGGAACATTAATGGCTGCGCCGCCGCCAGCTGCTGATGGGCAACCAACGACGACGGCGGCGAGCCTGCTGCGCCGGCAGCGTTGTTGTAGAGGGAGAGGGAAACCTGCTGCTGCGACCACGGCGATGGCAATTGCAAACCCCCTCCTCCTCCTCGTAGGTGGTGGTGGTGGTGGTCGGCGGCGGCGGCGACGTCGTGGAGGGAGAGGAGGCCGGCGGCGTGGTCGAAGGAGGAGATGATGGCGCCGCTGGCGTTTGGGGGCGACGACATGTCCAAGAGGTGGTGGTGCTCATGATGATGATGATGGGCCGCCATCATCGATGCTCGCGCGCGTGTGTGCAAATTTGTTGTGTGCTTGTCGTCGTCGTCGTCTTCGTCTTCGTCTTCGTCGGTGCCTCACACTGATCTCTCTCTCTTCTTCTCTTCTCTCTCTCTATAAGGCTACAAATAATTAAACCATGGAC</seq>
      </reference>
      <gDNA_segment>
        <template temp_file="Information cannot be resolved." temp_id="AC037426" temp_strand="-" temp_description="AC037426">
          <position start="21131" stop="10335"/>
        </template>
      </gDNA_segment>
      <predicted_gene_structure>
        <exon-intron_info>
          <exon e_serial="1">
            <gDNA_exon_boundary g_start="20806" g_stop="20684" g_length="123"/>
            <reference_exon_boundary r_type="cDNA" r_start="1" r_stop="122" r_length="122" r_score="0.911"/>
          </exon>
          <intron i_serial="1">
            <gDNA_intron_boundary i_start="20683" i_stop="20233" i_length="451">
              <donor d_prob="0.000" d_score="0.86"/>
              <acceptor a_prob="0.000" a_score="0"/>
            </gDNA_intron_boundary>
          </intron>
          <exon e_serial="2">
            <gDNA_exon_boundary g_start="20232" g_stop="20227" g_length="6"/>
            <reference_exon_boundary r_type="cDNA" r_start="123" r_stop="128" r_length="6" r_score="1.000"/>
          </exon>
          <intron i_serial="2">
            <gDNA_intron_boundary i_start="20226" i_stop="18050" i_length="2177">
              <donor d_prob="0.997" d_score="0"/>
              <acceptor a_prob="0.940" a_score="0.57"/>
            </gDNA_intron_boundary>
          </intron>
          <exon e_serial="3">
            <gDNA_exon_boundary g_start="18049" g_stop="18008" g_length="42"/>
            <reference_exon_boundary r_type="cDNA" r_start="129" r_stop="167" r_length="39" r_score="0.571"/>
          </exon>
          <intron i_serial="3">
            <gDNA_intron_boundary i_start="18007" i_stop="15448" i_length="2560">
              <donor d_prob="0.913" d_score="0.57"/>
              <acceptor a_prob="0.878" a_score="0"/>
            </gDNA_intron_boundary>
          </intron>
          <exon e_serial="4">
            <gDNA_exon_boundary g_start="15447" g_stop="15439" g_length="9"/>
            <reference_exon_boundary r_type="cDNA" r_start="168" r_stop="173" r_length="6" r_score="0.556"/>
          </exon>
          <intron i_serial="4">
            <gDNA_intron_boundary i_start="15438" i_stop="14450" i_length="989">
              <donor d_prob="0.994" d_score="0"/>
              <acceptor a_prob="0.998" a_score="0"/>
            </gDNA_intron_boundary>
          </intron>
          <exon e_serial="5">
            <gDNA_exon_boundary g_start="14449" g_stop="14437" g_length="13"/>
            <reference_exon_boundary r_type="cDNA" r_start="174" r_stop="185" r_length="12" r_score="0.615"/>
          </exon>
          <intron i_serial="5">
            <gDNA_intron_boundary i_start="14436" i_stop="13868" i_length="569">
              <donor d_prob="0.573" d_score="0"/>
              <acceptor a_prob="0.943" a_score="0"/>
            </gDNA_intron_boundary>
          </intron>
          <exon e_serial="6">
            <gDNA_exon_boundary g_start="13867" g_stop="13845" g_length="23"/>
            <reference_exon_boundary r_type="cDNA" r_start="186" r_stop="209" r_length="24" r_score="0.609"/>
          </exon>
          <intron i_serial="6">
            <gDNA_intron_boundary i_start="13844" i_stop="11820" i_length="2025">
              <donor d_prob="0.000" d_score="0"/>
              <acceptor a_prob="0.000" a_score="0"/>
            </gDNA_intron_boundary>
          </intron>
          <exon e_serial="7">
            <gDNA_exon_boundary g_start="11819" g_stop="11782" g_length="38"/>
            <reference_exon_boundary r_type="cDNA" r_start="210" r_stop="243" r_length="34" r_score="0.658"/>
          </exon>
          <intron i_serial="7">
            <gDNA_intron_boundary i_start="11781" i_stop="11700" i_length="82">
              <donor d_prob="0.729" d_score="0"/>
              <acceptor a_prob="0.936" a_score="0"/>
            </gDNA_intron_boundary>
          </intron>
          <exon e_serial="8">
            <gDNA_exon_boundary g_start="11699" g_stop="11684" g_length="16"/>
            <reference_exon_boundary r_type="cDNA" r_start="244" r_stop="259" r_length="16" r_score="0.688"/>
          </exon>
          <intron i_serial="8">
            <gDNA_intron_boundary i_start="11683" i_stop="11087" i_length="597">
              <donor d_prob="0.000" d_score="0"/>
              <acceptor a_prob="0.000" a_score="0.60"/>
            </gDNA_intron_boundary>
          </intron>
          <exon e_serial="9">
            <gDNA_exon_boundary g_start="11086" g_stop="10995" g_length="92"/>
            <reference_exon_boundary r_type="cDNA" r_start="260" r_stop="345" r_length="86" r_score="0.620"/>
          </exon>
        </exon-intron_info>
        <MATCH_line gen_id="AC037426" gen_strand="-" ref_id="32986238" ref_strand="-">
          <total_alignment_score>0.786</total_alignment_score>
          <cumulative_length_of_scored_exons>362</cumulative_length_of_scored_exons>
          <coverage percentage="0.171" high_type="C"/>
        </MATCH_line>
        <PGS_line>
          <gDNA gen_id="AC037426" gen_strand="-"/>
          <rDNA rDNA_id="32986238" rDNA_strand="-"/>
          <gDNA_exon_coordinates>
            <exon e_start="20806" e_stop="20684"/>
            <exon e_start="20232" e_stop="20227"/>
            <exon e_start="18049" e_stop="18008"/>
            <exon e_start="15447" e_stop="15439"/>
            <exon e_start="14449" e_stop="14437"/>
            <exon e_start="13867" e_stop="13845"/>
            <exon e_start="11819" e_stop="11782"/>
            <exon e_start="11699" e_stop="11684"/>
            <exon e_start="11086" e_stop="10995"/>
          </gDNA_exon_coordinates>
        </PGS_line>
        <alignment>
          <genome_strand>AGATTCCCATGTAGACATACCATTGAAGTGGTTTAATATTAATCTAATTTATTGCTGAGATGTACATGTTTTATAGATAACACCTTACTTTACCATTACAGGTGCTCTTAAGTAAAAAAAATGATGCGAGGATATACCGATCACATCCACACAGTGATACAATCATTGACATATGCACCGTATCGAGATACGGTGCTTTGGGCTCTGGCTGGTGAGTCTGGTTATATAGTAGTATATACACTGACACATCCATTAGTAACTGTGAATAGTGAATTAGAGCACCCGCAATGGTAAAGTAAGGTGTTCTCTATAAAACATGTACATCTCAGCAATAGACTAGATTAATAGTAAACCACCTCAATAGTATGTCTACATGGGTATCTATAGCTCTCTCATGCATTGTCTCGTTTTTCTCTATAGATTATCTCCAGGTTAGTAGATAGCTTTGCTCTCTCTCTCTTCATTTAATCTATTCCAAGTAGGAAAATATGCTGACATGGATCTCTTATAGAGAGCCTATAGATAACCATTGCGGGTGCCCTTACTCCCTCAATTTCAAATTGATCTATATATTTCATGGGTACACCAAGATCAAGAAAAGCTAATAACTCTCTCATACTATATTTACTCTAGCAACAAACTCAATGCATACATCATCCCCATTATTTCCTAGCCAATAGCAAATCAAGATATTGCATGTGGGTTATAAATGCTTGTGTACGCATGGATGCATGCATCAATGTCCATTTATTCCCAGGCACAAATAACGAATAGACCTAATAAATGAACACAAATATGTAAATCATTTAGGAATAACCTCAAAAAAAAACTATATGTAGATCAATTTGAAATTGAGGGAGCAGTACTAAACATGTACAAAGGCAATGTGTAAAAAACTAGAAGAGGCATCAAGAGAATTTTTTTTTTATCATAGCAAAGGCTCTATACTGCAAACACGGGTCTTAAACACCAAGCATAGCAAAGGGGTTCTTCCCTTAATACCAGGTACTTTAAATAAAGATTACTATGTCCGTCCCAGAATATAAAGAGTTTTAGAGTTAGACATGGTTATTAATAAAGTAGGTAAAAAGAAATTATAGAATATTATGATTGGTTGATAAGTGAAGGTTTGTGGGAAAATTGAATGGTGAAGGGTTGTAATTGGTTGAGAATGGAATGTTGGTGAATAAGTTGTTATATTTTGGGACAAATCCTAAAGGCTAAAAGTTGTTATATTTTGAGATGGAGTGAGTAGTATTCATGAAGAAATCCACTTTAATTTCCATGGGTGTGAGAGGCGGATCTAGGGCTTGAGCCCCCATGAAGCCCCCACATGTTTTTTTTTCATACGTAGATAGGAGAGCGGACTGTTGTAGCTTTGTTCTAGTTTGTTCAGACATTACTACTATTCTTCTTGGATCCGCCCCTGATGGGTGTTGATCCTATTATAGAGTTAGGTGTGTTCTATACACTACACAAATCTCTATTATATTTATGCATAGTGTGTGAACTCACCTTAATTAATACTCATGGGGTTTATATGAATGCTCTAACACTATCTGCACTATCTACTGATTAGCTATACCCAGTGTCAGATGTACCGTAAATTCTCAAGGAATTTTAGAACCACAATCTAAATATTAAGTTGTAGCTCGGATTAGGCCTGTGCAACAAGCAAGACCAATAAAATCTAAATACATGATATTGTTCTGGGGTGAAACCTACGTACTCATGATGTAGCGAGTTGAATTAGGTTACACTCCTTTTTATTTGGCAAAAATACATTTTTAACACGAAATTTGTGTTCCAAAATCAAAGCCATGAGAATTTTAATTTAAAACATTATGGACAAATCAATCCATAAAGGAACCTTAAAGAAAAAAGTGATTATTCAAAAGATAACAGAGCAAGCTATTATAGTGGGTCCATAATTTTCTGAATTTTTCTCCATTTTGTCCTTTACCTCATCCAAACATCTATTTTCCTAGAATTTATATGTTTTTGAATCATCTATTTTACACGTGCATTTCTGTCCTATTCTTGTATTTTTCATGTATTCCTCTATTTCAAAATTATATGTTTCAAAGGAGCCCTTAAGTTTCCCATACGGCCATACCCATTGGACATAAGTAAAACTCTGGACTCATGTTTTTAAAACTCAAGTTCACACTATACAGCTTCAAATTTTTGCTGAAATTTGTTAGGACATCACCTGTCAGGGACCCACGTCTCTATGACTTTACGTCAGAGGAGCTCCGTTCGGCTGGGCCTTAGCTCCACCATTGGTAGTGAGGTGGATCAAGTTTTATTGATACTTTGTATATAGGATTTTTTTTTGAACCTTCAGGTATGCTTGTATCTTACTTTACTTACACAGCTGTGGGTGCGTCCTCTAATACATGTTGAAAGAAATGAATAGACCAACGGCAACTCCCTACTCTTATAAAAGTCCTTTTGAAAGCGGAGTTGAGGGTGTGAGCACGACTATGTCTCCATAGTATTGGTACTTTGCCAACTCCTACCTATTTTGTACTCTCTTTACTTGATATAAGTTCCCCTTTTTTTTTCTCAACTATCATCTAGTTTTACTGCTTCTAATCAAAGAATGGAACTTAGGGCATGTTTGGTAGAGCTCCAACTCTTAAATTTAGTTTCAGGAGTTAAGTCTGAAGTGAAGTTGTGGAGCAGCCTATACACAGCTCCACCTCTCTGGTTCATTTTATGAGAGTGCTTCACCCAACTTCGCTCTTATTTTAGGCAGAGATGAAATTGTTTGGCTGAGCTCCAGCATTAGGAGAGGTGAAGCTGAAGCTAGAGTTTTACCAAACAGACCCTTAGACAAAGAATTGGCTGATACGGAATGCAGACTGTGATTTAATTAATTTGTCTTTGGATAATAAAATTAAGTCAACTTCAGTTAGAACATGCCCTACCCCATCATTACAAACTTACACCACACAAAACCGCGCGCTCACACGCAAGAACATGCACCATGGCCGCTGCAACCGTGCTGCTTCCAGCTTACGGTACATGGCTTCACGCAAGACAGTGTAATGAACCTCGACCACACATGACGGACGTTTTTGTTGTGCGTACGCGCCCGGGGCACCTCACGTGCATCCGCCGTAGTACGGCTCGCGTGTACTGAGCAACCCATGCTGCTGCTGCTGCTAATGGTGTGATATTGTACTACTCTGTGATCTGATAAGCAAACACACCGTATTAATTCAGTTCAATTACAAACTTGGTTTTGGTCACAATACAATAAGTCTGCCAATCCGGTATATATATATGGCATATTGGCATTGGGTCATTTGTCAATGTGGGCGGTTCAGAGCAAGCACATGGATACTGCGTGCCCTGCCCCTGTTCCATTTCCCACACATCTCGCTGACACACACAACTACAAATTAAAAAGAGAGAGAGAAAAAAACGCTCTTAATTGATCCGTTCGCAATTTGCATTGCAATCACACACACACACACACACACACAGAATCGTAGTACAGTACTAGTGCCGAACTGCCGATCGGTAGAATCAAAATTCGTTCTTGACCGGCGACACAAGACGACGAAGGCATTGCATGCACATAGGTAGATCGATCGATGGATCAACGGAACTGGACTTTGGAGCCGTAGTTGGTGTTGGCCCTCCAGTTGGCCGGGATGACCTGGTGGGCGATGACGGTCTGGCCGGACTCGCTGACCATGCGGAGGGAGAAGGGGCCCTGGAGGCGGTGGTTGGCGTCGAGGCGCCAGATGGATCCCCAGGAGCGGCGCATGGGCGTCCAGACCCGCGTCGGCTTGCCGCTGGGGAGCGACTCCATGACGTCGAGCTGCACCACCGTGCCGTCCTTGTTGGCGAACTCCACCAGCACGGCGAGGTACACCGGGTTGGACCCGGCCTCGACGTGGAAGTTCACGTAGAGGCCGCGGTGGTAGCACGGGACGCGCCTGAACTGGATGTCGATGATGCCGGCGTGGCGGAGCTGGTCGTTCAGCCCCGGCCTCGCCATGGCGCCGAACGCCGTGCCGCTCAGGTCGAAGTGGTACCTGGCCACGGGGTAGTAGTTCATGTCCGTGATGATCACCGTCCTGGGCTGCCCGGAGCACGACGGGTTGTTGGTGCACCGTATCTGATGATGAGGAATATAATTAAGGGCAAAATTAATCCATATGTGCATGTAATTAAGCAGCAGCTAGCACAAAGTCAAACGCTGAACTGAAGAACGTGTTACCCACGGATTTCAAGGCCCGTTGACCAATCAAGTTGTGATTACCACCAACTGCAGTTAACGTGGCGGGCAGTACGGTGCTCGTAAACAAAATTATGTTGGTACGGATTTATTTATGATCAGAAGTTCCATACCCACTGTTTTGTACACTTTTCAGATGTAGGGTACAAAGGTTAATGTTGAGATGTACTATTTATTGGAGACCGTGTCGATAAGCCAAAACAACATATGTGATCACGAACGTGGTTATACTATACCTGGTAGCAGGCGCCACAGCCCTTGCCGTCCTGGAACAGAGGCTCGTTGCCGCAGGAGGTCATGGACATGAACGGGTACTGGTTGGTGTTCTTGAACCCGCACGCACCGCCTGCGTATCGATCGAACAATGCCAATGCGTGTCAGCATTCGAATGTCAGAAGAGCACATACGTACGACAGCGTAATTTGCAAAAAATGCATGTACTACACGCACCGTTGTCGTCGGGTCCGGCGCCGTTGGGCTGGCCGTACCAGGTGGCCTTGGCCGGGAGCCAGTCGTTGGTGTAGACGACGCCGGCGGCGAAGCCGTACGTGGCGAGCACGGAGAGCAGCATCGCGACGACCTTGGCAGAGGCCCCAGCCATCTTGGGAACTCCCTCTGCTACGTACGTACAAAAGCCTGTACTACTACCTTGTCTGCTTTGTGTTTTGGCGAGAGGAGATTTGCCCGTGTATTTATAGGCAGAATTAGGCTAACTGGCAAAAACGAAAAAAACCGGATCGATCGGCAACTTGGCACCGATAAGTCGTTGCACCCGACGTGCGTGCCGTGTGTATGTGAGAGATCGATCGAGCGAGCTAGCTCGGTCTAGTCACATGGCGCTGGAGCGAATCGTGGAGGAATGGAGATTAAGCCTCGGTAAACGAGAATTCCTATTGTCAAATCGCATCTTGGCAGGGCGGTTATGGCATGTTGGGGAGGTACACTCTCGTACAGTGCAGTACGTCATTACCTGCCAATCATTACTATGTACAAGTCAACCATCGCTTGCAGAAAGTCGGTCGGTTTTCGTAAACCGTCGGATCTCAACACCCACCGTGCTTGGATTGTTAACACGTGTATATATCCCTCCTCTCGCTCATATAGGTAGCTAACGTACGTGACAGTACTGCCCTAACATTCTTACCGTGGTCTCTACCGTTACGAGTTACGACCGATTTATTAAAAAAAAATCAGTTTTATTATTGGACACATATTACCCCTCCCCTCTCCTCTGTCCTCGCCGGATACGATGAGGAAGGGGACAGCTTCTCGTAAGTTTTTTGAGTTTTTTTCAATGTAGGTTGGAACTATTTGGTGTCTAAGGTTTGCCTTTCATGTTTTTCATGGAATTAAATCTATTTAGATTTTTTCTTGTCTTTTTTAATCTATGTGTTGCTGGCTACTTCATTCGTGAGGTCCTCGATGGAAATCAAGGAGACTTGCCTGTCGGTCATCAAATATTACATTGTTGGCGTTAGTTTTAGGTTCCAAATTGTCGACTTGTTCGGTGGTATTGGTTTGCTCTTTTGTCGAAGGATATATGAATATGGTGAGCAATATTCATTTTACATGTTTTTGCGTGTGTTACAATGTCAGCATTGTGGCTACACTCATTTGCTCATATCTCTTGCGGTATTTCAATATGTGGAGCCTCCTTGTTCTGTGTTGGTAGTTCTTTTATTTCCAGATATTGCAACAAAAAGAGTTGTAATCTCTTTTATAATTTAATATGAGCTGCCCTGTTTTGCAAAAAAAAAAGATAAAAGTTTCTAGTAATTGAGCTGGTAAAAAAATATTAATATGGTCGCTGTGATAATATAAAAATGGAAGGTTTAGGAGAATATGATTTCTACCCCTTATAAATATCATGGTATTTTTCGAATCTCTCGGTTCTTTCCACTGCGTGTCATACAGCAGCCCTATAATACAATTATTTTTCGTGTCACACCACCGTTATCTTCATGACACACTCCCTAGTCATTGCCCCATCCCCTTCCCTGCACACCACATCATTGCTAATGTGTACCACTTATAGCACCATGGACAAGCCAAAATGCTTAAAGAAAAACGCGAGAAGAAGAAATGTATCGTTTTCCTTGCAGAGACTCGCTAACAGTGATCTGATTAGCGACAACTTCACCATAAATACCAATGATGGCCAAACGCGATATTTGGTTTGGTTTCGTATAAGGTTTAAAAGAGGACACTTGTCGTTACTTTAATGGAAGATGCATATGAGTACTTATGGAGAACTGGGAGTGTTCTTTTTAGCTTATCGATTTATGGAATATACTATGTTTCATATTATAAAAAAAAATTTCTAAAAAACTGATCACATTTAAATAAGTTTATTTAGAAAAAAATGTTTCAAAAAAAGTTTATTTAGAAAATATGTATTATAATACGAAACAAAGGGAGTATGTATCGATGAATACTTCTCCAAATACACCACTGAAAACTACATTGTCGACTACCAATGAAAAAATATAATTATTTATAAATACAAACACATCTGTTAAATCTGATATTTAAATATGGGCGATTAGGTTTCAGTGCAAGGAGCCTTACCAGCTTATTAGTTACTCAGTTCGCTTCTCTTTTTTCATCTCTTTTTTTTTCTACTCCAGTGATGTATAGAAATCCATTATCTTCATATTCTACTCTATGACGTTGGGTTGGATTAGGAG-ACGGAAGTCACGGGCAGATAAGCCAGCTAGAAACCAAACTGCAATAGTATTTCCGTCGCTTTTATTTCGTGAGCACCGAGCCCGTACGCAAGAAAAATAAAATACGTGTCAAATGCATTATGGAGCGAGAAATAACAGTACAAATACAGGAAGCATACGACAAATGGATACGGAGGACTACGTGGCTCGCCGACACGGTCACAGTCGAGCATGCCTTTCATAGTTGCATCCACGAATACATAGATGTACTCCCTCCGTTTTAAAATGTTTAACGCCGTTGATTTTTTAGCATATATTTAATCGTTTGTCTTATTTATAAAATTTAAGTAATTATTAATTCTTTTCCTATCATTTGATTCATTGTTAAATATATTTTTATGTAGGCATATAATTTTACATATTTCACAAAAGTTTTTGAATAAGACGAACGGTCAAATATGTGCTAAAAAGTTAACAGTGTCAAACATTTTGAAACGGAGGGAGTACATGTTTAATTACCTCGATCATATCCATGATCATTGGAATCAATCATTTTGTAGTATCTATTGTCTCGGAGCACGTTCGTTAATGCCTGCAACTAACCATATGCGTGCAACCACGTTATACCGACCAAAATTCATTTTGGTCGTTGAAAAAAGATATGATATCATCGTGATATGTGCATGTGTCTACCGGTCATGCTGCTATTATCCCATAAAAATTGTGAAATGGTAGCTGGACAGAGCGATCGACGCTGTAAAGAGTTATTTAAACTGATTTCTGACGTTTCAAAGAAACCACGTAATTTCATTCAACTTATATTCGAAAAGAAAAGAGAATAAATCTATTTTTTGAAATGGAGTACTAGTTACCAAACTTGTATTTTGTGATAGCCTTCAACTGTGCTTATGGTAAGAGTTTAAACCTTTGTAGGGGTAGGAAAAAACACTCAGGCTTATATTGGTTTGGTTTGGCTCGATCGATAGCCAAACGAGCAGAGCCAAAGCCTCCTCCGAACCTCATTTCTAGAATGAGCTGGGTTCGAGCTAGCTCATGAGTTATTCGGTAGCTCGCGCTAGCCAGCCTATTATAGTTTGGTTTATTTGTCTAGCTCAAAGATAAGCACTAGTAAAAACCCTAATTCTCTCTATTCTTTTGGGGCAGATGACAGCGCAACAGGAGTGCATACTCATGCTACACCGCCAAGTCATGCACACAGAAAATAGCGTAGAAGGGAGCCACATTTGTACGATTACACAATATTGACTTACGCCTACGCTGACAACGCAACCAACTAGTCGCTTCCCCCTCAATTGAAATTGGAAATAACGTCGCCGCTCCTTGCCAGCTTGTCCTCGCAGGTGTAGTTTACAACCTATGAGTCACAAGTTCGAATGCCTGGGTAAGGGGCGTGGTGCGCTAGACTTGGCCTCCACCTATGCTTCAATCTCTCCAATGTCTATCATTGCTTGTCTGTTTCGCAACTGTTCAAGTGAAGAGGCTCGTGAGCCAGATCGAGTTGGCTCAAGCTAGAAAACATAGGGCCTGTTTGGGGAGCTTTAGATTCTGAAAAGTAGCTGTTTGGTAGCCAGCTTCTAAGAATCTGGAAAAGCTCTGAAACCCAGCTTCTGGCTTCTTAGTTTATTTTTCAGAATCTTTAACTACATATTCTCAAAAGCTGTGGACTGTTAGGGGCAGTTTCTAGCAGAAGCAGCTTTTGGGAAAAGCTACAGCTGGGACAAGCTCCCCCAAACAGCGACATAGTATTTCCAATTAGCTGATTTATATATTAGCATGGACTACTCAACATAATCTAGGGTCATGATAATCCAACCCATCAAATTAACAGCCGGTTCTTTCTGTAGCTTGTGAGTATCCTTAGAGTGACCAATTAGTATAGGTATAAATGCTCAGTCTAATTAAGGTTAGACACAAATTTGTATGCAAGTGTAGTTGCTCTCTCAAACATATGTTTCTTAGGTTAAAAAGAAAAGGAAAAAAAACATTATTCAACCAGACACCCGTATAATAAGTAGTTGCACCAAACAAAGTTTTCATAATCCAACTCAACAACAAACAAATCCATAAAGCTATCGTTACCAAAGTGACAAAAAAAAGAACAAACTCTTTGTAAGAAAGTAAACTCCCCCAAGCATGGCATTTGTAATTTCCATGGTCAACTTCAGTTTTAGTCCTTAAAAGATGAAAACGTGAAGCTTGGAAGTATTTAATTTGCACTCGAACTGACCAAGAATTTCAGCGCATGCCAAAAATACTAAAAATTACTTCAACCCTGACAGGACTGACAGGTTTAATATCGTTTACTCCTACCATTGACTTGTCACGGATGCCCTCCAGTACAAGAGAAAATCTCTTATATACCCCTGAAATTTTACCTAATCCCTTCTATACCCCTGAATTTTGCTTACTTCCTTGTATACCCCCAAAATTTGATTTTGATCCCTTGCATACCCCTCCCATCAGTTGACCGTTAGTTGACCGTCTATTTTCCATAAAAATGACCATTTTACCCTTGGATGAACAAAGAAATTCATGAATTACATTATTAAAAATATAAAAGCTTCTCGCATGAGACTATTATAGTTATGAGTTTGTTGTGCGATGCATTATTTATCCCAAAAATATTTTTAGATCATGAAATAAAAAACACGTATTTATTTTTTTAAAAAAAGTCATAAAAATGAGGAGCATTCATATAAAGATAGGACTACCAATGTTCATAACATTTTTTTTATGAATGCTCCCGATAAAAAAATCCATTGTCCTATTAAAATTTGAAATAAAAATTTTAATTTATTACATTTATTTTATTTTCAAAATTTATGTCAAAATTTTCTGCACTAATTATTTAGTTTCATTAGTCTTATAAA</genome_strand>
            <mrna_strand>AGATACCCATGTAGACATACCATTGAAGTGGTTTACTATTAATCTAGTCTATTGCTGAGATGTACATGTTTTATAGATAACACCTTACTTTACCATTGCGGGTGCTC-TAAGTAACTAACTTG...................................................................................................................................................................................................................................................................................................................................................................................................................................................................TCATGG.................................................................................................................................................................................................................................................................................................................................................................................................................................................................................................................................................................................................................................................................................................................................................................................................................................................................................................................................................................................................................................................................................................................................................................................................................................................................................................................................................................................................................................................................................................................................................................................................................................................................................................................................................................................................................................................................................................................................................................................................................................................................................................................................................................................................................................................................GCCCAGATGGGACTGCAAGGGTGGGTTCCA-CATCA-CTG-C................................................................................................................................................................................................................................................................................................................................................................................................................................................................................................................................................................................................................................................................................................................................................................................................................................................................................................................................................................................................................................................................................................................................................................................................................................................................................................................................................................................................................................................................................................................................................................................................................................................................................................................................................................................................................................................................................................................................................................................................................................................................................................................................................................................................................................................................................................................................................................................................................................................................................................................................................................................................................................................................AT-GCT-A-.............................................................................................................................................................................................................................................................................................................................................................................................................................................................................................................................................................................................................................................................................................................................................................................................................................................................................................................................................................................................................................AG-CTAGCTAGGC.........................................................................................................................................................................................................................................................................................................................................................................................................................................................................................................................................................................................CAGAACAGAAGTGGTGGGCTGATT.........................................................................................................................................................................................................................................................................................................................................................................................................................................................................................................................................................................................................................................................................................................................................................................................................................................................................................................................................................................................................................................................................................................................................................................................................................................................................................................................................................................................................................................................................................................................................................................................................................................................................................................................................................................................................................................................................................................................................................................................................................................................................................................TTTAC-A-AAAGAAATCCCCAAA--TAATGTAACGAAA..................................................................................TGTTTGGTCATAAAAG.....................................................................................................................................................................................................................................................................................................................................................................................................................................................................................................................................................................................................................AACAATAA-TGTAATAT-TTA-ATTACCTACATCTCCTTAA-TTAAATTAAACTTTTGAGCGC-AATAATCTCCTTTAA-CAATCAAATAAA</mrna_strand>
        </alignment>
        <hqPGS_line>
          <hqgDNA gen_id="AC037426" gen_strand="-"/>
          <hqrDNA rDNA_id="32986238" rDNA_strand="-"/>
          <hqgDNA_exon_coordinates>
            <hqexon e_start="20806" e_stop="20684"/>
          </hqgDNA_exon_coordinates>
        </hqPGS_line>
      </predicted_gene_structure>
    </spliced_alignment>
    <spliced_alignment xmlns="http://www.genomethreader.org/GTH_output/alignment_module/spliced_alignment/">
      <reference ref_file="/home/vbrendel/RICE/CDNADIR/OScdna" ref_id="32986937" ref_strand="+" ref_description="32986937">
        <seq>TGAACCATCAAACCACACACCAGACAATACTTACTACCACTACTACTGCTGCTGCTGCCAGTTCTAGCTAGCCTACTGCTCTTCTCCGAGCTGAAGATTTTTCGAGCTAGCTAGGATGGCAGCCAGAATGGGCAGCAAGGTCGCTGCAATCCTCGCGATTCTGTCCGTGCTCGTGGTGCATGGCTCTTGCAAGGGGCATCCTGTGAACTACAACGTCTCCGACGCCTCCGCCTACGGCTCCGGCTGGCTCCCTGCCCGGGCAACCTGGTATGGCGCTCCCACCGGCGCCGGCCCTGACGACAACGGCGGCGCTTGCGGGTTCAAGAACGTGAACCAGTAACCATTCTCGTCCATGACCTCCTGCGGCAACGAGCCCATCTTCAAGGACGGCAAGGGCTGCGGCTCATGCTACCAGATCAGGTGCAACAAGGACCCGTCGTGCTCGGGCAACATCGAGACGGTGATCATCACCGACATGAACTACTACCCCGTGGCCAGGTACCACTTCGACCTGAGCGGCACGGCGTTCGGCGCCATGGCCAAGCCGGGGCTCAACGACAAGCTCCGCCACTCGGGCATCATCGACATCCAGTTCAGGCGCGTCCCCTGCAACTACCCGGGCCTCAAGATCAACTTCCACGTCGAGGAGGGCTCCAACCCGGTGTACTTCGCCGTGCTCGTCGAGTACGAGGACCTCGACGGCGACGTCGTGCAGGTCGACCTCATGGAGTCCAAGTCGGCGTACGGCGGCGCCACCGGCGTCTGGACGCCGATGAGGGAGTCGTGGGGCTCCATCTGGCGCCTCGACTCCAACCACCGCCTCCAGGCGCCCTTCTCCCTCCGCATCCGCAGCGACTCCGGCAAGACGCTCGTCGCCAACAACGTCATCCCGGCGAACTGGTCCCCCAACTCCAACTACCGCTCCATCGTCCAGTTCAGCTAGATCAATCATCCACTGCTGATCGAATATGGAATCATATTGGCTCGCGATCGATCGATCGATCGATTAGTTTATTCTCTACTACTGCTGCTGCAAAATTTGCGTGGGATTGAGGTGTTTTTTTTTATTAGGCGAGGCCTCATGTGCTGTCTGGTCTAGTGTGTGAAGTGGTGAAGTGATGCATGTGTGGGAAAATGGAGGAGGGGCACAGTAATACAGTATGTGCATGTGCTCTCCCGCCCACTGTCACTGTACTACCCAGTGCTTTGTAACCAAATCTTAAGGCTACAGAATTATAAATACAATGCTTAAGTTAATTACCT</seq>
      </reference>
      <gDNA_segment>
        <template temp_file="Information cannot be resolved." temp_id="AC037426" temp_strand="+" temp_description="AC037426">
          <position start="21532" stop="23683"/>
        </template>
      </gDNA_segment>
      <predicted_gene_structure>
        <exon-intron_info>
          <exon e_serial="1">
            <gDNA_exon_boundary g_start="21842" g_stop="22144" g_length="303"/>
            <reference_exon_boundary r_type="cDNA" r_start="3" r_stop="305" r_length="303" r_score="1.000"/>
          </exon>
          <intron i_serial="1">
            <gDNA_intron_boundary i_start="22145" i_stop="22248" i_length="104">
              <donor d_prob="0.000" d_score="1.00"/>
              <acceptor a_prob="0.996" a_score="0.98"/>
            </gDNA_intron_boundary>
          </intron>
          <exon e_serial="2">
            <gDNA_exon_boundary g_start="22249" g_stop="22358" g_length="110"/>
            <reference_exon_boundary r_type="cDNA" r_start="306" r_stop="415" r_length="110" r_score="0.991"/>
          </exon>
          <intron i_serial="2">
            <gDNA_intron_boundary i_start="22359" i_stop="22530" i_length="172">
              <donor d_prob="0.999" d_score="1.00"/>
              <acceptor a_prob="0.824" a_score="1.00"/>
            </gDNA_intron_boundary>
          </intron>
          <exon e_serial="3">
            <gDNA_exon_boundary g_start="22531" g_stop="23378" g_length="848"/>
            <reference_exon_boundary r_type="cDNA" r_start="416" r_stop="1263" r_length="848" r_score="1.000"/>
          </exon>
        </exon-intron_info>
        <MATCH_line gen_id="AC037426" gen_strand="+" ref_id="32986937" ref_strand="+">
          <total_alignment_score>0.999</total_alignment_score>
          <cumulative_length_of_scored_exons>1261</cumulative_length_of_scored_exons>
          <coverage percentage="0.998" high_type="C"/>
        </MATCH_line>
        <PGS_line>
          <gDNA gen_id="AC037426" gen_strand="+"/>
          <rDNA rDNA_id="32986937" rDNA_strand="+"/>
          <gDNA_exon_coordinates>
            <exon e_start="21842" e_stop="22144"/>
            <exon e_start="22249" e_stop="22358"/>
            <exon e_start="22531" e_stop="23378"/>
          </gDNA_exon_coordinates>
        </PGS_line>
        <alignment>
          <genome_strand>AACCATCAAACCACACACCAGACAATACTTACTACCACTACTACTGCTGCTGCTGCCAGTTCTAGCTAGCCTACTGCTCTTCTCCGAGCTGAAGATTTTTCGAGCTAGCTAGGATGGCAGCCAGAATGGGCAGCAAGGTCGCTGCAATCCTCGCGATTCTGTCCGTGCTCGTGGTGCATGGCTCTTGCAAGGGGCATCCTGTGAACTACAACGTCTCCGACGCCTCCGCCTACGGCTCCGGCTGGCTCCCTGCCCGGGCAACCTGGTATGGCGCTCCCACCGGCGCCGGCCCTGACGACAACGGTGCGCATTTTGCAGCTACTGATGATGCTTGTGGTGCTCATCTGTGCTTTTGCTTGGTCTCTGAACTGACGCATTGGCATTATTTGGTCGGTTTTAATTTGCAGGCGGCGCTTGCGGGTTCAAGAACGTGAACCAGTACCCATTCTCGTCCATGACCTCCTGCGGCAACGAGCCCATCTTCAAGGACGGCAAGGGCTGCGGCTCATGCTACCAGGTACGAAAAAACTAGTCAAATTACTTCACCATGGCACCAATTTTGCAATTAGCAATCATTTGATTTGATTGGTCAGGACGTACTACTACTACATTTTTCTATAGCATGCATGTAGGAGTAACATGCAGTGCGGCACATTTTGTTGACCATTTGTTTGACTTGGTTGTTACAGATCAGGTGCAACAAGGACCCGTCGTGCTCGGGCAACATCGAGACGGTGATCATCACCGACATGAACTACTACCCCGTGGCCAGGTACCACTTCGACCTGAGCGGCACGGCGTTCGGCGCCATGGCCAAGCCGGGGCTCAACGACAAGCTCCGCCACTCGGGCATCATCGACATCCAGTTCAGGCGCGTCCCCTGCAACTACCCGGGCCTCAAGATCAACTTCCACGTCGAGGAGGGCTCCAACCCGGTGTACTTCGCCGTGCTCGTCGAGTACGAGGACCTCGACGGCGACGTCGTGCAGGTCGACCTCATGGAGTCCAAGTCGGCGTACGGCGGCGCCACCGGCGTCTGGACGCCGATGAGGGAGTCGTGGGGCTCCATCTGGCGCCTCGACTCCAACCACCGCCTCCAGGCGCCCTTCTCCCTCCGCATCCGCAGCGACTCCGGCAAGACGCTCGTCGCCAACAACGTCATCCCGGCGAACTGGTCCCCCAACTCCAACTACCGCTCCATCGTCCAGTTCAGCTAGATCAATCATCCACTGCTGATCGAATATGGAATCATATTGGCTCGCGATCGATCGATCGATCGATTAGTTTATTCTCTACTACTGCTGCTGCAAAATTTGCGTGGGATTGAGGTGTTTTTTTTTATTAGGCGAGGCCTCATGTGCTGTCTGGTCTAGTGTGTGAAGTGGTGAAGTGATGCATGTGTGGGAAAATGGAGGAGGGGCACAGTAATACAGTATGTGCATGTGCTCTCCCGCCCACTGTCACTGTACTACCCAGTGCTTTGTAACCAAATCTTAAGGCTACAGAATTATAAATACAATGCTTAAGTTAATTACCT</genome_strand>
            <mrna_strand>AACCATCAAACCACACACCAGACAATACTTACTACCACTACTACTGCTGCTGCTGCCAGTTCTAGCTAGCCTACTGCTCTTCTCCGAGCTGAAGATTTTTCGAGCTAGCTAGGATGGCAGCCAGAATGGGCAGCAAGGTCGCTGCAATCCTCGCGATTCTGTCCGTGCTCGTGGTGCATGGCTCTTGCAAGGGGCATCCTGTGAACTACAACGTCTCCGACGCCTCCGCCTACGGCTCCGGCTGGCTCCCTGCCCGGGCAACCTGGTATGGCGCTCCCACCGGCGCCGGCCCTGACGACAACG........................................................................................................GCGGCGCTTGCGGGTTCAAGAACGTGAACCAGTAACCATTCTCGTCCATGACCTCCTGCGGCAACGAGCCCATCTTCAAGGACGGCAAGGGCTGCGGCTCATGCTACCAG............................................................................................................................................................................ATCAGGTGCAACAAGGACCCGTCGTGCTCGGGCAACATCGAGACGGTGATCATCACCGACATGAACTACTACCCCGTGGCCAGGTACCACTTCGACCTGAGCGGCACGGCGTTCGGCGCCATGGCCAAGCCGGGGCTCAACGACAAGCTCCGCCACTCGGGCATCATCGACATCCAGTTCAGGCGCGTCCCCTGCAACTACCCGGGCCTCAAGATCAACTTCCACGTCGAGGAGGGCTCCAACCCGGTGTACTTCGCCGTGCTCGTCGAGTACGAGGACCTCGACGGCGACGTCGTGCAGGTCGACCTCATGGAGTCCAAGTCGGCGTACGGCGGCGCCACCGGCGTCTGGACGCCGATGAGGGAGTCGTGGGGCTCCATCTGGCGCCTCGACTCCAACCACCGCCTCCAGGCGCCCTTCTCCCTCCGCATCCGCAGCGACTCCGGCAAGACGCTCGTCGCCAACAACGTCATCCCGGCGAACTGGTCCCCCAACTCCAACTACCGCTCCATCGTCCAGTTCAGCTAGATCAATCATCCACTGCTGATCGAATATGGAATCATATTGGCTCGCGATCGATCGATCGATCGATTAGTTTATTCTCTACTACTGCTGCTGCAAAATTTGCGTGGGATTGAGGTGTTTTTTTTTATTAGGCGAGGCCTCATGTGCTGTCTGGTCTAGTGTGTGAAGTGGTGAAGTGATGCATGTGTGGGAAAATGGAGGAGGGGCACAGTAATACAGTATGTGCATGTGCTCTCCCGCCCACTGTCACTGTACTACCCAGTGCTTTGTAACCAAATCTTAAGGCTACAGAATTATAAATACAATGCTTAAGTTAATTACCT</mrna_strand>
        </alignment>
        <hqPGS_line>
          <hqgDNA gen_id="AC037426" gen_strand="+"/>
          <hqrDNA rDNA_id="32986937" rDNA_strand="+"/>
          <hqgDNA_exon_coordinates>
            <hqexon e_start="21842" e_stop="22144"/>
            <hqexon e_start="22249" e_stop="22358"/>
            <hqexon e_start="22531" e_stop="23378"/>
          </hqgDNA_exon_coordinates>
        </hqPGS_line>
      </predicted_gene_structure>
    </spliced_alignment>
    <spliced_alignment xmlns="http://www.genomethreader.org/GTH_output/alignment_module/spliced_alignment/">
      <reference ref_file="/home/vbrendel/RICE/CDNADIR/OScdna" ref_id="32971516" ref_strand="+" ref_description="32971516">
        <seq>ATCAAACCACACACCAGACAATACTTACTACCACTACTACTGCTGCTGCTGCCAGTTCTAGCTAGCCTACTGCTCTTCTCCGAGCTGAAGATTTTTCGAGCTAGCTAGGATGGCAGCCAGAATGGGCAGCAAGGTCGCTGCAATCCTCGCGATTCTGTCCGTGCTCGTGGTGCATGGCTCTTGCAAGGGGCATCCTGTGAACTACAACGTCTCCGACGCCTCCGCCTACGGCTCCGGCTGGCTCCCTGCCCGGGCAACCTGGTATGGCGCTCCCACCGGCGCCGGCCCTGACGACAACGGCGGCGCTTGCGGGTTCAAGAACGTGAACCAGTACCCATTCTCGTCCATGACCTCCTGCGGCAACGAGCCCATCTTCAAGGACGGCAAGGGCTGCGGCTCATGCTACCAGATCAGGTGCAACAAGGACCCGTCGTGCTCGGGCAACATCGAGACGGTGATCATCACCGACATGAACTACTACCCCGTGGCCAGGTACCACTTCGACCTGAGCGGCACGGCGTTCGGCGCCATGGCCAAGCCGGGGCTCAACGACAAGCTCCGCCACTCGGGCATCATCGACATCCAGTTCAGGCGCGTCCCCTGCAACTACCCGGGCCTCAAGATCAACTTCCACGTCGAGGAGGGCTCCAACCCGGTGTACTTCGCCGTGCTCGTCGAGTACGAGGACCTCGACGGCGACGTCGTGCAGGTCGACCTCATGGAGTCCAAGTCGGCGTACGGCGGCGCCACCGGCGTCTGGACGCCGATGAGGGAGTCGTGGGGCTCCATCTGGCGCCTCGACTCCAACCACCGCCTCCAGGCGCCCTTCTCCCTCCGCATCCGCAGCGACTCCGGCAAGACGCTCGTCGCCAACAACGTCATCCCGGCGAACTGGTCCCCCAACTCCAACTACCGCTCCATCGTCCAGTTCAGCTAGATCAATCATCCACTGCTGATCGAATATGGAATCATATTGGCTCGCGATCGATCGATCGATCGATTAGTTTATTCTCTACTACTGCTGCTGCAAAATTTGCGTGGGATTGAGGTGTTTTTTTTTTTATTAGGCGAGGCCTCATGTGCTGTCTGGTCTAGTGTGTGAAGTGGTGAAGTGATGCATGTGTGGGAAAATGGAGGAGGGGCACAGTAATACAGTATGTGCATGTGCTCTCCCGCCCACTGTCACTGTACTACCCAGTGCTTTGTAACCAAATCTTAAGGCTACAGAATTATAAATACAATGCTTAAGTTAATTACCT</seq>
      </reference>
      <gDNA_segment>
        <template temp_file="Information cannot be resolved." temp_id="AC037426" temp_strand="+" temp_description="AC037426">
          <position start="21546" stop="23683"/>
        </template>
      </gDNA_segment>
      <predicted_gene_structure>
        <exon-intron_info>
          <exon e_serial="1">
            <gDNA_exon_boundary g_start="21846" g_stop="22144" g_length="299"/>
            <reference_exon_boundary r_type="cDNA" r_start="1" r_stop="299" r_length="299" r_score="1.000"/>
          </exon>
          <intron i_serial="1">
            <gDNA_intron_boundary i_start="22145" i_stop="22248" i_length="104">
              <donor d_prob="0.000" d_score="1.00"/>
              <acceptor a_prob="0.996" a_score="1.00"/>
            </gDNA_intron_boundary>
          </intron>
          <exon e_serial="2">
            <gDNA_exon_boundary g_start="22249" g_stop="22358" g_length="110"/>
            <reference_exon_boundary r_type="cDNA" r_start="300" r_stop="409" r_length="110" r_score="1.000"/>
          </exon>
          <intron i_serial="2">
            <gDNA_intron_boundary i_start="22359" i_stop="22530" i_length="172">
              <donor d_prob="0.999" d_score="1.00"/>
              <acceptor a_prob="0.824" a_score="1.00"/>
            </gDNA_intron_boundary>
          </intron>
          <exon e_serial="3">
            <gDNA_exon_boundary g_start="22531" g_stop="23378" g_length="848"/>
            <reference_exon_boundary r_type="cDNA" r_start="410" r_stop="1259" r_length="850" r_score="0.995"/>
          </exon>
        </exon-intron_info>
        <MATCH_line gen_id="AC037426" gen_strand="+" ref_id="32971516" ref_strand="+">
          <total_alignment_score>0.997</total_alignment_score>
          <cumulative_length_of_scored_exons>1257</cumulative_length_of_scored_exons>
          <coverage percentage="0.998" high_type="C"/>
        </MATCH_line>
        <PGS_line>
          <gDNA gen_id="AC037426" gen_strand="+"/>
          <rDNA rDNA_id="32971516" rDNA_strand="+"/>
          <gDNA_exon_coordinates>
            <exon e_start="21846" e_stop="22144"/>
            <exon e_start="22249" e_stop="22358"/>
            <exon e_start="22531" e_stop="23378"/>
          </gDNA_exon_coordinates>
        </PGS_line>
        <alignment>
          <genome_strand>ATCAAACCACACACCAGACAATACTTACTACCACTACTACTGCTGCTGCTGCCAGTTCTAGCTAGCCTACTGCTCTTCTCCGAGCTGAAGATTTTTCGAGCTAGCTAGGATGGCAGCCAGAATGGGCAGCAAGGTCGCTGCAATCCTCGCGATTCTGTCCGTGCTCGTGGTGCATGGCTCTTGCAAGGGGCATCCTGTGAACTACAACGTCTCCGACGCCTCCGCCTACGGCTCCGGCTGGCTCCCTGCCCGGGCAACCTGGTATGGCGCTCCCACCGGCGCCGGCCCTGACGACAACGGTGCGCATTTTGCAGCTACTGATGATGCTTGTGGTGCTCATCTGTGCTTTTGCTTGGTCTCTGAACTGACGCATTGGCATTATTTGGTCGGTTTTAATTTGCAGGCGGCGCTTGCGGGTTCAAGAACGTGAACCAGTACCCATTCTCGTCCATGACCTCCTGCGGCAACGAGCCCATCTTCAAGGACGGCAAGGGCTGCGGCTCATGCTACCAGGTACGAAAAAACTAGTCAAATTACTTCACCATGGCACCAATTTTGCAATTAGCAATCATTTGATTTGATTGGTCAGGACGTACTACTACTACATTTTTCTATAGCATGCATGTAGGAGTAACATGCAGTGCGGCACATTTTGTTGACCATTTGTTTGACTTGGTTGTTACAGATCAGGTGCAACAAGGACCCGTCGTGCTCGGGCAACATCGAGACGGTGATCATCACCGACATGAACTACTACCCCGTGGCCAGGTACCACTTCGACCTGAGCGGCACGGCGTTCGGCGCCATGGCCAAGCCGGGGCTCAACGACAAGCTCCGCCACTCGGGCATCATCGACATCCAGTTCAGGCGCGTCCCCTGCAACTACCCGGGCCTCAAGATCAACTTCCACGTCGAGGAGGGCTCCAACCCGGTGTACTTCGCCGTGCTCGTCGAGTACGAGGACCTCGACGGCGACGTCGTGCAGGTCGACCTCATGGAGTCCAAGTCGGCGTACGGCGGCGCCACCGGCGTCTGGACGCCGATGAGGGAGTCGTGGGGCTCCATCTGGCGCCTCGACTCCAACCACCGCCTCCAGGCGCCCTTCTCCCTCCGCATCCGCAGCGACTCCGGCAAGACGCTCGTCGCCAACAACGTCATCCCGGCGAACTGGTCCCCCAACTCCAACTACCGCTCCATCGTCCAGTTCAGCTAGATCAATCATCCACTGCTGATCGAATATGGAATCATATTGGCTCGCGATCGATCGATCGATCGATTAGTTTATTCTCTACTACTGCTGCTGCAAAATTTGCGTGGGATTGAGGTG--TTTTTTTTTATTAGGCGAGGCCTCATGTGCTGTCTGGTCTAGTGTGTGAAGTGGTGAAGTGATGCATGTGTGGGAAAATGGAGGAGGGGCACAGTAATACAGTATGTGCATGTGCTCTCCCGCCCACTGTCACTGTACTACCCAGTGCTTTGTAACCAAATCTTAAGGCTACAGAATTATAAATACAATGCTTAAGTTAATTACCT</genome_strand>
            <mrna_strand>ATCAAACCACACACCAGACAATACTTACTACCACTACTACTGCTGCTGCTGCCAGTTCTAGCTAGCCTACTGCTCTTCTCCGAGCTGAAGATTTTTCGAGCTAGCTAGGATGGCAGCCAGAATGGGCAGCAAGGTCGCTGCAATCCTCGCGATTCTGTCCGTGCTCGTGGTGCATGGCTCTTGCAAGGGGCATCCTGTGAACTACAACGTCTCCGACGCCTCCGCCTACGGCTCCGGCTGGCTCCCTGCCCGGGCAACCTGGTATGGCGCTCCCACCGGCGCCGGCCCTGACGACAACG........................................................................................................GCGGCGCTTGCGGGTTCAAGAACGTGAACCAGTACCCATTCTCGTCCATGACCTCCTGCGGCAACGAGCCCATCTTCAAGGACGGCAAGGGCTGCGGCTCATGCTACCAG............................................................................................................................................................................ATCAGGTGCAACAAGGACCCGTCGTGCTCGGGCAACATCGAGACGGTGATCATCACCGACATGAACTACTACCCCGTGGCCAGGTACCACTTCGACCTGAGCGGCACGGCGTTCGGCGCCATGGCCAAGCCGGGGCTCAACGACAAGCTCCGCCACTCGGGCATCATCGACATCCAGTTCAGGCGCGTCCCCTGCAACTACCCGGGCCTCAAGATCAACTTCCACGTCGAGGAGGGCTCCAACCCGGTGTACTTCGCCGTGCTCGTCGAGTACGAGGACCTCGACGGCGACGTCGTGCAGGTCGACCTCATGGAGTCCAAGTCGGCGTACGGCGGCGCCACCGGCGTCTGGACGCCGATGAGGGAGTCGTGGGGCTCCATCTGGCGCCTCGACTCCAACCACCGCCTCCAGGCGCCCTTCTCCCTCCGCATCCGCAGCGACTCCGGCAAGACGCTCGTCGCCAACAACGTCATCCCGGCGAACTGGTCCCCCAACTCCAACTACCGCTCCATCGTCCAGTTCAGCTAGATCAATCATCCACTGCTGATCGAATATGGAATCATATTGGCTCGCGATCGATCGATCGATCGATTAGTTTATTCTCTACTACTGCTGCTGCAAAATTTGCGTGGGATTGAGGTGTTTTTTTTTTTATTAGGCGAGGCCTCATGTGCTGTCTGGTCTAGTGTGTGAAGTGGTGAAGTGATGCATGTGTGGGAAAATGGAGGAGGGGCACAGTAATACAGTATGTGCATGTGCTCTCCCGCCCACTGTCACTGTACTACCCAGTGCTTTGTAACCAAATCTTAAGGCTACAGAATTATAAATACAATGCTTAAGTTAATTACCT</mrna_strand>
        </alignment>
        <hqPGS_line>
          <hqgDNA gen_id="AC037426" gen_strand="+"/>
          <hqrDNA rDNA_id="32971516" rDNA_strand="+"/>
          <hqgDNA_exon_coordinates>
            <hqexon e_start="21846" e_stop="22144"/>
            <hqexon e_start="22249" e_stop="22358"/>
            <hqexon e_start="22531" e_stop="23378"/>
          </hqgDNA_exon_coordinates>
        </hqPGS_line>
      </predicted_gene_structure>
    </spliced_alignment>
    <spliced_alignment xmlns="http://www.genomethreader.org/GTH_output/alignment_module/spliced_alignment/">
      <reference ref_file="/home/vbrendel/RICE/CDNADIR/OScdna" ref_id="32991008" ref_strand="+" ref_description="32991008">
        <seq>ATCAAACCACACACCAGACAATACTTACTACCACTACTACTGCTGCTGCTGCCAGTTCTAGCTAGCCTACTGCTCTTCTCCGAGCTGAAGATTTTTCGAGCTAGCTAGGATGGCAGCCAGAATGGGCAGCAAGGTCGCTGCAATCCTCGCGATTCTGTCCGTGCTCGTGGTGCATGGCTCTTGCAAGGGGCATCCTGTGAACTACAACGTCTCCGACGCCTCCGCCTACGGCTCCGGCTGGCTCCCTGCCCGGGCAACCTGGTATGGCGCTCCCACCGGCGCCGGCCCTGACGACAACGGCGGCGCTTGCGGGTTCAAGAACGTGAACCAGTACCCATTCTCGTCCATGACCTCCTGCGGCAACGAGCCCATCTTCAAGGACGGCAAGGGCTGCGGCTCATGCTACCAGATCAGGTGCAACAAGGACCCGTCGTGCTCGGGCAACATCGAGACGGTGATCATCACCGACATGAACTACTACCCCGTGGCCAGGTACCACTTCGACCTGAGCGGCACGGCGTTCGGCGCCATGGCCAAGCCGGGGCTCAACGACAAGCTCCGCCACTCGGGCATCATCGACATCCAGTTCAGGCGCGTCCCCTGCAACTACCCGGGCCTCAAGATCAACTTCCACGTCGAGGAGGGCTCCAACCCGGTGTACTTCGCCGTGCTCGTCGAGTACGAGGACCTCGACGGCGACGTCGTGCAGGTCGACCTCATGGAGTCCAAGTCGGCGTACGGCGGCGCCACCGGCGTCTGGACGCCGATGAGGGAGTCGTGGGGCTCCATCTGGCGCCTCGACTCCAACCACCGCCTCCAGGCGCCCTTCTCCCTCCGCATCCGCAGCGACTCCGGCAAGACGCTCGTCGCCAACAACGTCATCCCGGCGAACTGGTCCCCCAACTCCAACTACCGCTCCATCGTCCAGTTCAGCTAGATCAATCATCCACTGCTGATCGAATATGGAATCATATTGGCTCGCGATCGATCGATCGATCGATTAGTTTATTCTCTACTACTGCTGCTGCAAAATTTGCGTGGGATTGAGGTGTTTTTTTTTATTAGGCGAGGCCTCATGTGCTGTCTGGTCTAGTGTGTGAAGTGGTGAAGTGATGCATGTGTGGGAAAATGGAGGAGGGGCACAGTAATACAGTATGTGCATGTGCTCTCCCGCCCACTGTCACTGTACTACCCAGTGCTTTGTAACCAAATCTTAAGGCTACAGAATTATAAATACAATGCTTAAGTTAATTACCT</seq>
      </reference>
      <gDNA_segment>
        <template temp_file="Information cannot be resolved." temp_id="AC037426" temp_strand="+" temp_description="AC037426">
          <position start="21546" stop="23683"/>
        </template>
      </gDNA_segment>
      <predicted_gene_structure>
        <exon-intron_info>
          <exon e_serial="1">
            <gDNA_exon_boundary g_start="21846" g_stop="22144" g_length="299"/>
            <reference_exon_boundary r_type="cDNA" r_start="1" r_stop="299" r_length="299" r_score="1.000"/>
          </exon>
          <intron i_serial="1">
            <gDNA_intron_boundary i_start="22145" i_stop="22248" i_length="104">
              <donor d_prob="0.000" d_score="1.00"/>
              <acceptor a_prob="0.996" a_score="1.00"/>
            </gDNA_intron_boundary>
          </intron>
          <exon e_serial="2">
            <gDNA_exon_boundary g_start="22249" g_stop="22358" g_length="110"/>
            <reference_exon_boundary r_type="cDNA" r_start="300" r_stop="409" r_length="110" r_score="1.000"/>
          </exon>
          <intron i_serial="2">
            <gDNA_intron_boundary i_start="22359" i_stop="22530" i_length="172">
              <donor d_prob="0.999" d_score="1.00"/>
              <acceptor a_prob="0.824" a_score="1.00"/>
            </gDNA_intron_boundary>
          </intron>
          <exon e_serial="3">
            <gDNA_exon_boundary g_start="22531" g_stop="23378" g_length="848"/>
            <reference_exon_boundary r_type="cDNA" r_start="410" r_stop="1257" r_length="848" r_score="1.000"/>
          </exon>
        </exon-intron_info>
        <MATCH_line gen_id="AC037426" gen_strand="+" ref_id="32991008" ref_strand="+">
          <total_alignment_score>1.000</total_alignment_score>
          <cumulative_length_of_scored_exons>1257</cumulative_length_of_scored_exons>
          <coverage percentage="1.000" high_type="C"/>
        </MATCH_line>
        <PGS_line>
          <gDNA gen_id="AC037426" gen_strand="+"/>
          <rDNA rDNA_id="32991008" rDNA_strand="+"/>
          <gDNA_exon_coordinates>
            <exon e_start="21846" e_stop="22144"/>
            <exon e_start="22249" e_stop="22358"/>
            <exon e_start="22531" e_stop="23378"/>
          </gDNA_exon_coordinates>
        </PGS_line>
        <alignment>
          <genome_strand>ATCAAACCACACACCAGACAATACTTACTACCACTACTACTGCTGCTGCTGCCAGTTCTAGCTAGCCTACTGCTCTTCTCCGAGCTGAAGATTTTTCGAGCTAGCTAGGATGGCAGCCAGAATGGGCAGCAAGGTCGCTGCAATCCTCGCGATTCTGTCCGTGCTCGTGGTGCATGGCTCTTGCAAGGGGCATCCTGTGAACTACAACGTCTCCGACGCCTCCGCCTACGGCTCCGGCTGGCTCCCTGCCCGGGCAACCTGGTATGGCGCTCCCACCGGCGCCGGCCCTGACGACAACGGTGCGCATTTTGCAGCTACTGATGATGCTTGTGGTGCTCATCTGTGCTTTTGCTTGGTCTCTGAACTGACGCATTGGCATTATTTGGTCGGTTTTAATTTGCAGGCGGCGCTTGCGGGTTCAAGAACGTGAACCAGTACCCATTCTCGTCCATGACCTCCTGCGGCAACGAGCCCATCTTCAAGGACGGCAAGGGCTGCGGCTCATGCTACCAGGTACGAAAAAACTAGTCAAATTACTTCACCATGGCACCAATTTTGCAATTAGCAATCATTTGATTTGATTGGTCAGGACGTACTACTACTACATTTTTCTATAGCATGCATGTAGGAGTAACATGCAGTGCGGCACATTTTGTTGACCATTTGTTTGACTTGGTTGTTACAGATCAGGTGCAACAAGGACCCGTCGTGCTCGGGCAACATCGAGACGGTGATCATCACCGACATGAACTACTACCCCGTGGCCAGGTACCACTTCGACCTGAGCGGCACGGCGTTCGGCGCCATGGCCAAGCCGGGGCTCAACGACAAGCTCCGCCACTCGGGCATCATCGACATCCAGTTCAGGCGCGTCCCCTGCAACTACCCGGGCCTCAAGATCAACTTCCACGTCGAGGAGGGCTCCAACCCGGTGTACTTCGCCGTGCTCGTCGAGTACGAGGACCTCGACGGCGACGTCGTGCAGGTCGACCTCATGGAGTCCAAGTCGGCGTACGGCGGCGCCACCGGCGTCTGGACGCCGATGAGGGAGTCGTGGGGCTCCATCTGGCGCCTCGACTCCAACCACCGCCTCCAGGCGCCCTTCTCCCTCCGCATCCGCAGCGACTCCGGCAAGACGCTCGTCGCCAACAACGTCATCCCGGCGAACTGGTCCCCCAACTCCAACTACCGCTCCATCGTCCAGTTCAGCTAGATCAATCATCCACTGCTGATCGAATATGGAATCATATTGGCTCGCGATCGATCGATCGATCGATTAGTTTATTCTCTACTACTGCTGCTGCAAAATTTGCGTGGGATTGAGGTGTTTTTTTTTATTAGGCGAGGCCTCATGTGCTGTCTGGTCTAGTGTGTGAAGTGGTGAAGTGATGCATGTGTGGGAAAATGGAGGAGGGGCACAGTAATACAGTATGTGCATGTGCTCTCCCGCCCACTGTCACTGTACTACCCAGTGCTTTGTAACCAAATCTTAAGGCTACAGAATTATAAATACAATGCTTAAGTTAATTACCT</genome_strand>
            <mrna_strand>ATCAAACCACACACCAGACAATACTTACTACCACTACTACTGCTGCTGCTGCCAGTTCTAGCTAGCCTACTGCTCTTCTCCGAGCTGAAGATTTTTCGAGCTAGCTAGGATGGCAGCCAGAATGGGCAGCAAGGTCGCTGCAATCCTCGCGATTCTGTCCGTGCTCGTGGTGCATGGCTCTTGCAAGGGGCATCCTGTGAACTACAACGTCTCCGACGCCTCCGCCTACGGCTCCGGCTGGCTCCCTGCCCGGGCAACCTGGTATGGCGCTCCCACCGGCGCCGGCCCTGACGACAACG........................................................................................................GCGGCGCTTGCGGGTTCAAGAACGTGAACCAGTACCCATTCTCGTCCATGACCTCCTGCGGCAACGAGCCCATCTTCAAGGACGGCAAGGGCTGCGGCTCATGCTACCAG............................................................................................................................................................................ATCAGGTGCAACAAGGACCCGTCGTGCTCGGGCAACATCGAGACGGTGATCATCACCGACATGAACTACTACCCCGTGGCCAGGTACCACTTCGACCTGAGCGGCACGGCGTTCGGCGCCATGGCCAAGCCGGGGCTCAACGACAAGCTCCGCCACTCGGGCATCATCGACATCCAGTTCAGGCGCGTCCCCTGCAACTACCCGGGCCTCAAGATCAACTTCCACGTCGAGGAGGGCTCCAACCCGGTGTACTTCGCCGTGCTCGTCGAGTACGAGGACCTCGACGGCGACGTCGTGCAGGTCGACCTCATGGAGTCCAAGTCGGCGTACGGCGGCGCCACCGGCGTCTGGACGCCGATGAGGGAGTCGTGGGGCTCCATCTGGCGCCTCGACTCCAACCACCGCCTCCAGGCGCCCTTCTCCCTCCGCATCCGCAGCGACTCCGGCAAGACGCTCGTCGCCAACAACGTCATCCCGGCGAACTGGTCCCCCAACTCCAACTACCGCTCCATCGTCCAGTTCAGCTAGATCAATCATCCACTGCTGATCGAATATGGAATCATATTGGCTCGCGATCGATCGATCGATCGATTAGTTTATTCTCTACTACTGCTGCTGCAAAATTTGCGTGGGATTGAGGTGTTTTTTTTTATTAGGCGAGGCCTCATGTGCTGTCTGGTCTAGTGTGTGAAGTGGTGAAGTGATGCATGTGTGGGAAAATGGAGGAGGGGCACAGTAATACAGTATGTGCATGTGCTCTCCCGCCCACTGTCACTGTACTACCCAGTGCTTTGTAACCAAATCTTAAGGCTACAGAATTATAAATACAATGCTTAAGTTAATTACCT</mrna_strand>
        </alignment>
        <hqPGS_line>
          <hqgDNA gen_id="AC037426" gen_strand="+"/>
          <hqrDNA rDNA_id="32991008" rDNA_strand="+"/>
          <hqgDNA_exon_coordinates>
            <hqexon e_start="21846" e_stop="22144"/>
            <hqexon e_start="22249" e_stop="22358"/>
            <hqexon e_start="22531" e_stop="23378"/>
          </hqgDNA_exon_coordinates>
        </hqPGS_line>
      </predicted_gene_structure>
    </spliced_alignment>
    <spliced_alignment xmlns="http://www.genomethreader.org/GTH_output/alignment_module/spliced_alignment/">
      <reference ref_file="/home/vbrendel/RICE/CDNADIR/OScdna" ref_id="32989406" ref_strand="+" ref_description="32989406">
        <seq>ATCAAACCACACACCAGACAATACTTACTACCACTACTACTGCTGCTGCTGCCAGTTCTAGCTAGCCTACTGCTCTTCTCCGAGCTGAAGATTTTTCGAGCTAGCTAGGATGGCAGCCAGAATGGGCAGCAAGGTCGCTGCAATCCTCGCGATTCTGTCCGTGCTCGTGGTGCATGGCTCTTGCAAGGGGCATCCTGTGAACTACAACGTCTCCGACGCCTCCGCCTACGGCTCCGGCTGGCTCCCTGCCCGGGCAACCTGGTATGGCGCTCCCACCGGCGCCGGCCCTGACGACAACGGCGGCGCTTGCGGGTTCAAGAACGTGAACCAGTACCCATTCTCGTCCATGACCTCCTGCGGCAACGAGCCCATCTTCAAGGACGGCAAGGGCTGCGGCTCATGCTACCAGATCAGGTGCAACAAGGACCCGTCGTGCTCGGGCAACATCGAGACGGTGATCATCACCGACATGAACTACTACCCCGTGGCCAGGTACCACTTCGACCTGAGCGGCACGGCGTTCGGCGCCATGGCCAAGCCGGGGCTCAACGACAAGCTCCGCCACTCGGGCATCATCGACATCCAGTTCAGGCGCGTCCCCTGCAACTACCCGGGCCTCAAGATCAACTTCCACGTCGAGGAGGGCTCCAACCCGGTGTACTTCGCCGTGCTCGTCGAGTACGAGGACCTCGACGGCGACGTCGTGCAGGTCGACCTCATGGAGTCCAAGTCGGCGTACGGCGGCGCCACCGGCGTCTGGACGCCGATGAGGGAGTCGTGGGGCTCCATCTGGCGCCTCGACTCCAACCACCGCCTCCAGGCGCCCTTCTCCCTCCGCATCCGCAGCGACTCCGGCAAGACGCTCGTCGCCAACAACGTCATCCCGGCGAACTGGTCCCCCAACTCCAACTACCGCTCCATCGTCCAGTTCAGCTAGATCAATCATCCACTGCTGATCGAATATGGAATCATATTGGCTCGCGATCGATCGATCGATCGATTAGTTTATTCTCTACTACTGCTGCTGCAAAATTTGCGTGGGATTGAGGTGTTTTTTTTTATTAGGCGAGGCCTCATGTGCTGTCTGGTCTAGTGTGTGAAGTGGTGAAGTGATGCATGTGTGGGAAAATGGAGGAGGGGCACAGTAATACAGTATGTGCATGTGCTCTCCCGCCCACTGTCACTGTACTACCCAGTGCTTTGTAACCAAATCTTAAGGCTACAGAATTATAAATACAATGCTTAAGTTAATTACCT</seq>
      </reference>
      <gDNA_segment>
        <template temp_file="Information cannot be resolved." temp_id="AC037426" temp_strand="+" temp_description="AC037426">
          <position start="21546" stop="23683"/>
        </template>
      </gDNA_segment>
      <predicted_gene_structure>
        <exon-intron_info>
          <exon e_serial="1">
            <gDNA_exon_boundary g_start="21846" g_stop="22144" g_length="299"/>
            <reference_exon_boundary r_type="cDNA" r_start="1" r_stop="299" r_length="299" r_score="1.000"/>
          </exon>
          <intron i_serial="1">
            <gDNA_intron_boundary i_start="22145" i_stop="22248" i_length="104">
              <donor d_prob="0.000" d_score="1.00"/>
              <acceptor a_prob="0.996" a_score="1.00"/>
            </gDNA_intron_boundary>
          </intron>
          <exon e_serial="2">
            <gDNA_exon_boundary g_start="22249" g_stop="22358" g_length="110"/>
            <reference_exon_boundary r_type="cDNA" r_start="300" r_stop="409" r_length="110" r_score="1.000"/>
          </exon>
          <intron i_serial="2">
            <gDNA_intron_boundary i_start="22359" i_stop="22530" i_length="172">
              <donor d_prob="0.999" d_score="1.00"/>
              <acceptor a_prob="0.824" a_score="1.00"/>
            </gDNA_intron_boundary>
          </intron>
          <exon e_serial="3">
            <gDNA_exon_boundary g_start="22531" g_stop="23378" g_length="848"/>
            <reference_exon_boundary r_type="cDNA" r_start="410" r_stop="1257" r_length="848" r_score="1.000"/>
          </exon>
        </exon-intron_info>
        <MATCH_line gen_id="AC037426" gen_strand="+" ref_id="32989406" ref_strand="+">
          <total_alignment_score>1.000</total_alignment_score>
          <cumulative_length_of_scored_exons>1257</cumulative_length_of_scored_exons>
          <coverage percentage="1.000" high_type="C"/>
        </MATCH_line>
        <PGS_line>
          <gDNA gen_id="AC037426" gen_strand="+"/>
          <rDNA rDNA_id="32989406" rDNA_strand="+"/>
          <gDNA_exon_coordinates>
            <exon e_start="21846" e_stop="22144"/>
            <exon e_start="22249" e_stop="22358"/>
            <exon e_start="22531" e_stop="23378"/>
          </gDNA_exon_coordinates>
        </PGS_line>
        <alignment>
          <genome_strand>ATCAAACCACACACCAGACAATACTTACTACCACTACTACTGCTGCTGCTGCCAGTTCTAGCTAGCCTACTGCTCTTCTCCGAGCTGAAGATTTTTCGAGCTAGCTAGGATGGCAGCCAGAATGGGCAGCAAGGTCGCTGCAATCCTCGCGATTCTGTCCGTGCTCGTGGTGCATGGCTCTTGCAAGGGGCATCCTGTGAACTACAACGTCTCCGACGCCTCCGCCTACGGCTCCGGCTGGCTCCCTGCCCGGGCAACCTGGTATGGCGCTCCCACCGGCGCCGGCCCTGACGACAACGGTGCGCATTTTGCAGCTACTGATGATGCTTGTGGTGCTCATCTGTGCTTTTGCTTGGTCTCTGAACTGACGCATTGGCATTATTTGGTCGGTTTTAATTTGCAGGCGGCGCTTGCGGGTTCAAGAACGTGAACCAGTACCCATTCTCGTCCATGACCTCCTGCGGCAACGAGCCCATCTTCAAGGACGGCAAGGGCTGCGGCTCATGCTACCAGGTACGAAAAAACTAGTCAAATTACTTCACCATGGCACCAATTTTGCAATTAGCAATCATTTGATTTGATTGGTCAGGACGTACTACTACTACATTTTTCTATAGCATGCATGTAGGAGTAACATGCAGTGCGGCACATTTTGTTGACCATTTGTTTGACTTGGTTGTTACAGATCAGGTGCAACAAGGACCCGTCGTGCTCGGGCAACATCGAGACGGTGATCATCACCGACATGAACTACTACCCCGTGGCCAGGTACCACTTCGACCTGAGCGGCACGGCGTTCGGCGCCATGGCCAAGCCGGGGCTCAACGACAAGCTCCGCCACTCGGGCATCATCGACATCCAGTTCAGGCGCGTCCCCTGCAACTACCCGGGCCTCAAGATCAACTTCCACGTCGAGGAGGGCTCCAACCCGGTGTACTTCGCCGTGCTCGTCGAGTACGAGGACCTCGACGGCGACGTCGTGCAGGTCGACCTCATGGAGTCCAAGTCGGCGTACGGCGGCGCCACCGGCGTCTGGACGCCGATGAGGGAGTCGTGGGGCTCCATCTGGCGCCTCGACTCCAACCACCGCCTCCAGGCGCCCTTCTCCCTCCGCATCCGCAGCGACTCCGGCAAGACGCTCGTCGCCAACAACGTCATCCCGGCGAACTGGTCCCCCAACTCCAACTACCGCTCCATCGTCCAGTTCAGCTAGATCAATCATCCACTGCTGATCGAATATGGAATCATATTGGCTCGCGATCGATCGATCGATCGATTAGTTTATTCTCTACTACTGCTGCTGCAAAATTTGCGTGGGATTGAGGTGTTTTTTTTTATTAGGCGAGGCCTCATGTGCTGTCTGGTCTAGTGTGTGAAGTGGTGAAGTGATGCATGTGTGGGAAAATGGAGGAGGGGCACAGTAATACAGTATGTGCATGTGCTCTCCCGCCCACTGTCACTGTACTACCCAGTGCTTTGTAACCAAATCTTAAGGCTACAGAATTATAAATACAATGCTTAAGTTAATTACCT</genome_strand>
            <mrna_strand>ATCAAACCACACACCAGACAATACTTACTACCACTACTACTGCTGCTGCTGCCAGTTCTAGCTAGCCTACTGCTCTTCTCCGAGCTGAAGATTTTTCGAGCTAGCTAGGATGGCAGCCAGAATGGGCAGCAAGGTCGCTGCAATCCTCGCGATTCTGTCCGTGCTCGTGGTGCATGGCTCTTGCAAGGGGCATCCTGTGAACTACAACGTCTCCGACGCCTCCGCCTACGGCTCCGGCTGGCTCCCTGCCCGGGCAACCTGGTATGGCGCTCCCACCGGCGCCGGCCCTGACGACAACG........................................................................................................GCGGCGCTTGCGGGTTCAAGAACGTGAACCAGTACCCATTCTCGTCCATGACCTCCTGCGGCAACGAGCCCATCTTCAAGGACGGCAAGGGCTGCGGCTCATGCTACCAG............................................................................................................................................................................ATCAGGTGCAACAAGGACCCGTCGTGCTCGGGCAACATCGAGACGGTGATCATCACCGACATGAACTACTACCCCGTGGCCAGGTACCACTTCGACCTGAGCGGCACGGCGTTCGGCGCCATGGCCAAGCCGGGGCTCAACGACAAGCTCCGCCACTCGGGCATCATCGACATCCAGTTCAGGCGCGTCCCCTGCAACTACCCGGGCCTCAAGATCAACTTCCACGTCGAGGAGGGCTCCAACCCGGTGTACTTCGCCGTGCTCGTCGAGTACGAGGACCTCGACGGCGACGTCGTGCAGGTCGACCTCATGGAGTCCAAGTCGGCGTACGGCGGCGCCACCGGCGTCTGGACGCCGATGAGGGAGTCGTGGGGCTCCATCTGGCGCCTCGACTCCAACCACCGCCTCCAGGCGCCCTTCTCCCTCCGCATCCGCAGCGACTCCGGCAAGACGCTCGTCGCCAACAACGTCATCCCGGCGAACTGGTCCCCCAACTCCAACTACCGCTCCATCGTCCAGTTCAGCTAGATCAATCATCCACTGCTGATCGAATATGGAATCATATTGGCTCGCGATCGATCGATCGATCGATTAGTTTATTCTCTACTACTGCTGCTGCAAAATTTGCGTGGGATTGAGGTGTTTTTTTTTATTAGGCGAGGCCTCATGTGCTGTCTGGTCTAGTGTGTGAAGTGGTGAAGTGATGCATGTGTGGGAAAATGGAGGAGGGGCACAGTAATACAGTATGTGCATGTGCTCTCCCGCCCACTGTCACTGTACTACCCAGTGCTTTGTAACCAAATCTTAAGGCTACAGAATTATAAATACAATGCTTAAGTTAATTACCT</mrna_strand>
        </alignment>
        <hqPGS_line>
          <hqgDNA gen_id="AC037426" gen_strand="+"/>
          <hqrDNA rDNA_id="32989406" rDNA_strand="+"/>
          <hqgDNA_exon_coordinates>
            <hqexon e_start="21846" e_stop="22144"/>
            <hqexon e_start="22249" e_stop="22358"/>
            <hqexon e_start="22531" e_stop="23378"/>
          </hqgDNA_exon_coordinates>
        </hqPGS_line>
      </predicted_gene_structure>
    </spliced_alignment>
    <spliced_alignment xmlns="http://www.genomethreader.org/GTH_output/alignment_module/spliced_alignment/">
      <reference ref_file="/home/vbrendel/RICE/CDNADIR/OScdna" ref_id="32986168" ref_strand="+" ref_description="32986168">
        <seq>GACCAAAACAAAGCTCAGAATCCTACCTGACTAGTACTACCACTACTAGCTAGTAGCGAGCTACTCTCTCTGGTCATCAAGCTTTGAGTGGTTGGAGTGGTGGCAGCTATGGCTTTTTCCATCTCCAAGAAGGCTGCAGTTGCTGCACTCTTCTCCTTCCTTGTTGTCACCTGCGTCGCCGGCGCCAGGCCGGGGAACTTCAGCGCCTCCGACTTCACCGCCGATCCCAACTGGGAAGTCGCCAGGGCCACCTGGTACGGCGCTCCCACCGGCGCCGGCCCTGACGACGATGGCGGTGCTTGCGGGTTCAAGAACACCAACCAGTACCCGTTCTCGTCGATGACCTCCTGCGGCAACGAGCCTATCTTCAAGGACGGGAAGGGCTGTGGCTCATGCTACCAGATAAGATGCGTCAACCACCCTGCCTGCTCCGGCAACCCGGAGACGGTGATCATCACCGACATGAACTACTACCCCGTTTCCAAGTACCACTTCGACCTGAGCGGCACGGCGTTCGGCGCCATGGCCAAGCCGGGGCAGAACGACCAGCTCCGCCACGCCGGCATCATCGACATCCAGTTCAAGAGGGTGCCGTGCAACTTCCCTGGGCTGAAGGTGACGTTCCACGTGGAGGAGGGGTCGAACCCGGTGTACTTCGCGGTGCTGGTTGAGTACGAGGACGGCGACGGCGACGTGGTGCAGGTGGATCTCATGGAGGCCAACTCCCAGTCGTGGACGCCGATGCGCGAGTCGTGGGGCTCCATCTGGAGGCTCGACTCCAACCACCGCCTCACGGCGCCCTTCTCGCTCCGCATCACCAACGAGTCCGGCAAGCAGCTCGTCGCCAGCCAGGTCATCCCGGCCAACTGGGCCCCCATGGCCGTCTACCGTTCTTTCGTCCAGTACAGCAGCTAAGCCAATGATCAAGAACAAGCATAATTCATGCCTACTATAGCAGCAGCAGAAGCAGCATTAGCTACTATACATACCTCTACGTACGACATTTGAGATCGATCGTTTGGCCATTTTTATCTGCTCGGGTATTGATTAGCTCTCCCTCGGTATTGTATGGATTTGCATGGATGGTTCATTAATCTGTCATCAGGAGTTCGTTTTGAGTAGGTGAGACGTCGGTTGTTGGGTGTCATATAGACATCGCTCGGTGTCTTGAGGTTGAGAGTGGGATAAGGAGGAGGCAAAGTTTGCATGTGCTGTCCCGCCCACTCTCACTGTACCAGTGTCACTGTTTGTGTAACCAGAACAAAGGTCATAAATTATACTACTAGTATACAGTTTGCTGCCTGGCATTCAGC</seq>
      </reference>
      <gDNA_segment>
        <template temp_file="Information cannot be resolved." temp_id="AC037426" temp_strand="+" temp_description="AC037426">
          <position start="20065" stop="26846"/>
        </template>
      </gDNA_segment>
      <predicted_gene_structure>
        <exon-intron_info>
          <exon e_serial="1">
            <gDNA_exon_boundary g_start="21695" g_stop="21734" g_length="40"/>
            <reference_exon_boundary r_type="cDNA" r_start="156" r_stop="193" r_length="38" r_score="0.600"/>
          </exon>
          <intron i_serial="1">
            <gDNA_intron_boundary i_start="21735" i_stop="22042" i_length="308">
              <donor d_prob="0.441" d_score="0.60"/>
              <acceptor a_prob="0.000" a_score="0.60"/>
            </gDNA_intron_boundary>
          </intron>
          <exon e_serial="2">
            <gDNA_exon_boundary g_start="22043" g_stop="22144" g_length="102"/>
            <reference_exon_boundary r_type="cDNA" r_start="194" r_stop="292" r_length="99" r_score="0.755"/>
          </exon>
          <intron i_serial="2">
            <gDNA_intron_boundary i_start="22145" i_stop="22248" i_length="104">
              <donor d_prob="0.000" d_score="0.90"/>
              <acceptor a_prob="0.996" a_score="0.88"/>
            </gDNA_intron_boundary>
          </intron>
          <exon e_serial="3">
            <gDNA_exon_boundary g_start="22249" g_stop="22358" g_length="110"/>
            <reference_exon_boundary r_type="cDNA" r_start="293" r_stop="402" r_length="110" r_score="0.918"/>
          </exon>
          <intron i_serial="3">
            <gDNA_intron_boundary i_start="22359" i_stop="22530" i_length="172">
              <donor d_prob="0.999" d_score="0.94"/>
              <acceptor a_prob="0.824" a_score="0.74"/>
            </gDNA_intron_boundary>
          </intron>
          <exon e_serial="4">
            <gDNA_exon_boundary g_start="22531" g_stop="23062" g_length="532"/>
            <reference_exon_boundary r_type="cDNA" r_start="403" r_stop="915" r_length="513" r_score="0.821"/>
          </exon>
          <intron i_serial="4">
            <gDNA_intron_boundary i_start="23063" i_stop="24369" i_length="1307">
              <donor d_prob="0.000" d_score="0.74"/>
              <acceptor a_prob="0.910" a_score="0"/>
            </gDNA_intron_boundary>
          </intron>
          <exon e_serial="5">
            <gDNA_exon_boundary g_start="24370" g_stop="24374" g_length="5"/>
            <reference_exon_boundary r_type="cDNA" r_start="916" r_stop="920" r_length="5" r_score="0.800"/>
          </exon>
        </exon-intron_info>
        <MATCH_line gen_id="AC037426" gen_strand="+" ref_id="32986168" ref_strand="+">
          <total_alignment_score>0.827</total_alignment_score>
          <cumulative_length_of_scored_exons>789</cumulative_length_of_scored_exons>
          <coverage percentage="0.601" high_type="C"/>
        </MATCH_line>
        <PGS_line>
          <gDNA gen_id="AC037426" gen_strand="+"/>
          <rDNA rDNA_id="32986168" rDNA_strand="+"/>
          <gDNA_exon_coordinates>
            <exon e_start="21695" e_stop="21734"/>
            <exon e_start="22043" e_stop="22144"/>
            <exon e_start="22249" e_stop="22358"/>
            <exon e_start="22531" e_stop="23062"/>
            <exon e_start="24370" e_stop="24374"/>
          </gDNA_exon_coordinates>
        </PGS_line>
        <alignment>
[truncated: 644,702 more chars]
