# Supplementary material for: MetWAMer: eukaryotic translation initiation site prediction
Source: BMC Bioinformatics. 2008 Sep 18;9:381. doi: 10.1186/1471-2105-9-381 (PMC2603428; doi:10.1186/1471-2105-9-381)
Supplement: Additional file 1 — MetWAMer.v1.3. Source code for the MetWAMer package. This version was used to generate data reported in this study. [file 1471-2105-9-381-S1.bz2 › MetWAMer/data/sample.fas]

>+5024 (151  897,1090  1180,1282  1301) NC_008474+
CAGGTGGTACCAAGAATCACCCCATCCACACAACCAATCAAATGCAACCACGTAACCAAACTCCCGAGCCAAAATCATCGTAGCATTTTCCCTACCCTCCTAATTTAGCCGTTGCATCAAACACCTACCGCTGGAAACAAACGATCCCACGTCTCCATCCAGACTTGGCGACATCTACAAAGCTCTTTCTCACTTCACTCGCTTCGTTACATCCGCCCCTTTCCATCTCTTTAAAAAACCCTTCCTTCCTCGTTAACCAATCCCCAAACACACCCTGTCATCACCAGACTTCACATTTTCCCGGTAACCATGTCTCAATCATTACACTTCTTCACTCCCTCTAACCTCACTTTCTCCAAACAATCTCTCCCTAAACCCTCCTGTAATCGCCGGTTCCCGGTCACCACCCTCTCTCCGAAACTTATCTCAATCAAAGCCTCCACGTCAGCAGATCCCAACTCCTCCACGACCCCTCCTCAAGTCCTAATCTCCGACAATGGAACCGGAGCGGGCGAGATATTGTCCTCTACACCACAGGACTACGATACGCCACCTTCGCAATCATTCCTATCCGACTCGAGCTCGATCGATGTTGATGCGGCGACGGAGGTGGAGTTGAAGGAGAATGGGTTCAGGAGCACAAGGAGGACGAAACTGGTGTGCACGATCGGACCAGCGACGTGTGGATTTGAGGAATTGCAGGCGTTGGCTGTTGGAGGCATGAATGTAGCACGAATTAACATGTGTCATGGGACGCGTGAGTGGCATAAGAGAGTAATTGAGCGAGTGAGGAGATTGAATGAAGAGAAAGGTTTTGCTGTTGCTATTATGATGGATACTGAAGGCAGTGAGATTCATATGGGCGATCTTGGTGGTGCTTCCTCTGCTAAAGCTGAGGTAACATTGCAATTTTGGCTAATTCACTAACATTATGTTGTTGTTATGGATGTTTTGTGAATTCAATTGAAGCATTAATTCATTAGATTATTATATGTTTTGCAAAATGATTTGCTTATTAGTGTTATTTAAATGTGCACTGAGATCAAAATTTGGTAGCTATTCGTTGAGTTGTTGGATGTGTGTGTGCAGGATGGTGAAATATGGACTTTTAGTGTGCGAGCGTTCGATTTGCCCCGACCAGAACGCACCATCAATGTGAATTATGATGGTTTTGCTGAGGGTAATGCTATCCTTATTTGAAGGAAAATATTACTCCTACTTTGTTTTGCAAGAAACTATAAATCTTTAGCCTAATTCAAACCAACAATTGATTTGATACAGATGTGAAAGTTGGGGATGAACTTCTTGTTGATGGTGGAATGGTGAGGTTCGAGGTGATAGAGAAAATTGGTCCAGATGTCAAGTGTAGGTGTACTGATCCTGGATTGATGCTACCACGGGCTAACTTGACTTTCTGGAGGGATGGAAGTCTAGTACGAGAACGTAATGCC
>+3383 (151  181,517  1086,1887  2092) NC_008471-
TTAAAAAGCATGAGCAAAGTCATGCTAAACACCCTAATAATGGTGTTTGGTATTGTGGTCCAACCACATTTTAAAAAAAATTGAGTTATTTTTAAAAAAATTTGTACTGTTTTGATATTCCATATAAAAGATTAAAAAATATAATTTTAATATAATTTTAAAAAATATTTTAAAAAACAAAATTTAATGAACAGTAATTGCACTCCCTTAACCAGTGGCTAGTAGACAACCATTGCCTGGTTGCTTTCTTTTATTAATTTCCCATAACTTTTAGAGCCCATCACTCCTGCCACTCCTGCCCAAGCTTTGGTCCCCAACCAAAACGGAGACCAGCAACCAGGTACCATCCACAGAAAGTAAGAAGAGCCAACGTGTGGATCTCTTTAACAGTTGAATCGCATTTTTGTTCCTCTCCTCTCCAAAATGTTGGCTAAATTCAGAGCCCCCCTTAGATCTCTCCACCTTACTCCCATAACAAACATCCCTCAAAATCGAACAGCACAAGAAAACATTAAGGAACATCATCATGTCTCTAACAATTAAACTAACCATAACTCCTCACATAATTAACCTTAATCTCCACCCAAAACACCGCACAAAAATCCCAGCTTACAGCCTCGGAGTCCGACCAAAACCAATCTACCATTCAAACGCACTAATCCCCATTCTATATAACAACAAACAACCCAGAATGTCTCAAGCTTCTGTTTCCGGTTCAGTTATCAAGAGTTCCTTGATCGAGCCAGATGGTGGAGTGGTGGTGGATGTTATAGTGCCAGAGTGCGAGAGGGGGTCAAAGACTTTGGAAGCAGAGTCATTGCCTAAAGTGAGGCTGGCAAGGATTGATGTAGAGTGGGTCCATGTGATAAGTGAAGGATGGGCGAGTCCATTGAAAGGGTTTATGAGAGAAAATGAGTATTTGCAGAGTTTGCATTTCAATTCTTTAAGAATGGGAAATGGGACAGTGGTTAATATGTCGCTTCCTATTGTTTTGGCAATTGATGATGAGACTAAAGAGAATATTGGGTCTGCAAAGGATGTTGGGCTGGTTGGTCCTGATGGTGATTTGCTTGCTATCCTTCGAAGGTTAGTTAACCCGTTCTTATTTTATTTATTCGTGGTAGCTTTTAAAAAAATGAATCTTTAATAGAATATTGTGCAAATACACATTTCTATAATGTGGTCAACCGTATAAATTTATAAGTAGCAGAGTCAAACCTGGAATTTGTATTAGGGAATCCCATCTGTTGTTTAATAGTCACGTGAAAATGAAATGCAGTGTGTTTTGATTGGAATTTTAAATAACTCCTGTGGCGGTTTCGAGTAAAAAGCTATGATAGTTGAACTTTCGGAAAGGATAAAGCTAGTTTCTTTATGAGTGAAATGAAGCCAAGCAATGCACTAGGAAGTTCTTTTCGTTTCGGTTAAACTCTTGATGTTCCAGTAGAAGACAATTCCATGTCTGGAACTCAGAATTTATTGATGGTGCGAACACCCGTTGTCATGTGTGACTAGAGAGCACATGTAAATGCACACTAGATGCTCTTGCTTACATGTTTGAAGAAAATGTTTGTGTAAAACAGCTTCAGGGAAGCCACCAGCTTTACAATGTGTGTCAAACCTAATTGTTGGTTCTGTCTTGGTTATGATCATCATGTTAGAAACCCCATGGACTGAAATTTCACGGGAGGGTATGTTTTACGCTGCTGGAAAATGGACTCCTGGTTTTGTACTTTGATTTTCCTTTGTTGGGTAGCCATGCTGCATTGCCCCTTTTTTTTAATAATTGCATTCAACTTATGCAAGTTGCTCCAGACCTGCCAAGTTATTTGAATTTCTTCTCTTAGCCAAGAGAGAAATATTCTAAATTTAATTTTTTATTGCAGTACTGAGATATACAAGCATAACAAAGAAGAAAGAATAGCTAGAACATGGGGGACAACTGCACCTGGACTGCCATATGTTGAGGAATTCATTACTCCAGCTGGTAACTGGCTCATAGGTGGAGATCTAGAAGTTCTAAAGCCCATCAAGTACAATGATGGGCTTGATCACTATAGGCTCTCTCCCCAACAACTCAGGAAGGAATTTGATAGACGTCAAGCTGATGCAGTTTTTGCATTTCAGTTAAGGAATCCTGTTCACAACGGGCATGCCTTATTGATGAATGATACACGTAGGCGGCTTTTGGAAATGGGTTATAAGAATCCTATTCTACTGCTTCATCCCTTAGGAGGTTTCA
>+2829 (151  858,1676  1840,1951  1986) NC_008470+
AGGTCAATCATCGCAAAGTAAGTCACATATTCAAAAGCTAGCACTCCCATTGCTATCTGTAAATGATAATGGAATGACACGTCGTCGGAATGCAAACCAGAAGCCTCCAGTCCTCGGTGTTTTAATACACACTACTATCATAGACTTTCTTAGGTCTCCCCTGTCAAATTCAACAAACCCTAAACAGCCAAACCAAAGATCATGGCTTGGAAGCGCCTTCTAACCCTGTCTCGCCGCTCCCACAGACCCCTTTCCACCACCGCATCCAGGTCCTTTTCCGATGCCGCCGTCTCCACCGCCAGTCCCTTGACTTCACCAACCCCACCACCACCAACCGCCATGATCTACGACCGATTAGCTGAATCGGTCAAATCAAAGCTCAAAATCCTCGAAAACCCGGACCCAAGATTCCTCAAATACGGGTCACCCCACCCAACTCTCAAAACGCATACCCATATCCTCTCTGCACCCGAGACCCGCATCACTACCCTCCCTAATGGTCTCCGTGTCGCTACAGAGTCGAATCTCGCTTCGAAGACCGCAACGGTCGGGGTTTGGATTGATGCCGGGTCGAGATTTGAGTCCGATGAGACAAATGGGACTGCTCATTTTTTGGAACATATGATATTTAAGGGGACGGAGAAGAGGGGTGTGAGGGAGTTAGAAGAGGAGATTGAGAATATGGGAGGTCATTTGAATGCGTACACGAGTAGAGAACAGACTACATATTATGCTAAGGTTATGGATAAAGATGTCAATAAAGCCTTGGATATTTTGGCTGATATTTTGCAGAATTCTACTTTCGACGAGGAGCGGATGTCTAGGGAGAGGGACGTTATTACTATGGAAATGAAGGAGGTAAATTTGTGTTTTTTTTTTTTTATCAAGTTGTTTTGAGTCGAATAGGAAATGGGTTTGTGGTGTTTTGTGTTCAATTTTTGTAAAATTTTGTCATGCAGTTGTGGGGTTTTGTTCTTTATGTGCTTATAAAGTTCTGTGCTTGTCGGTTTAACTGTTATGAAAGTTGGTGCCTTTGTAGTATTAGGTTTATGGGATTTGACATGGCTCATTTTTTTTGGTTGACTGTGGGAATTAGAATTAGTGTTTCTTAGTTAGCTGTGCTTGCTGGTTCTTAATTTAGAAACGCTAATGGTTTGTTGATTGATTTAGAAGTACAATGAGGAATATATTTGTTGTTTACTAGTGTGGGCCATTTAGTTTAGTTTTGGTGGTACTTGTTTTATAAAGTTTGTGGAATTAGAAGATGTGTTTGTTGGTGGGTAGTTTTAATTTTCTCTTTGCATCAAAGTTTCAAACTTGCTTAAGTGAATCCTGGTTATGGAGAAATTGTCCTTATTTGTTGGTGGATGGTTTTTAAATGTCCTTGCAATAAGAGTTTTATACTTGCTGAAATGGATCTTTGTTTTTAAGCATACTGAGTTTTTTTGCTATGCTATATTGCTGTGTACCAAACAAAATGCTCCATTGCTTTTCATAGCTGTGAAAGGGAGGATAATTTCCATGTGATAAATGCCAGTGTCGTTTTCATTTCTAGTATATGTTACTGCTGGCATTCAGTTTGTTTAGTTTCATCATTTTGTATGGATAATGCCTGATTGACTCTCTTTTACTTCCTGCTTCTAACAGTTATAGATTTTTGTCTGGAAATTTGTAGGTTGAGGGGCAAACCGAGGAAGTAATTTTTGACCATTTGCATGCAACTGCTTTCCAATACTCTCCTTTAGCTCGAACTATTCTGGGACCTGCTAAAAATATTGAAACAATATCCAGAGATGACATTCGGAACTATATACAAACACACTACACAGCTCCTAGAATGGTAATGCCTGTAGTTGGTGGGCTTGTTCCATTTTCCTTTCTGCCCGCAAATAAGATTGAAGGTTTGTTGTGGAATTTTCATCATGCATGTTTGTGTGACTTTCATTTCAGGTGATTGTCGCCTCAGGAGCTGTGAAGCATGAGGAATTTGTTGGAGAAGTAAAGAAGTTGTTTACTAAGTTATCATCTGATCAAACCACTGCTGCACAGTTAGTTGCCAAAGACCCTGCATTTTTCACTGGCTCTGAGGTGGGGAAATATAACTTGAAATCCATGCCATCCTTCTACGAAGTTTCT
>+7937 (151  219,301  366,477  562,891  990,1110  1220,1306  1347,1552  1638,1767  1870,2001  2311) NC_008480+
GTAAAAGCTGGAGACGCTAGATTAATGGACACAAGTCTCTGAATCTCTGCTGTCCTCACAACCACATAGAGCCTCAAACCTACGACCTTTTTTTTTCAATTTCAAATCAGTTTCTTACTAGGATCTTGGTGATTTATGCAGGATAACTACGCTATTCAGAGCTTTGAGCGTGGTATTGCTGCACAAGATAGTGGTGCCTTTGCATGGGAAATTGTTCCGGTTAGAAATCTATTTTTATGTTGAAGATATTTCCTTTGCTTGCTTTTGTCAATATTGTGTATCTAAACTGTTACTGCACAGGTTGAAGTCCCTGGAGGAAGAGGAAGACCTTCAACAATTATTGATAAGGATGAAGGTTTAGGAAAGGTATGATTCCAAACCAGTCCTTTGTCCTTGCTTCTGATGTTGGGAATTAGTTATAAGTATCCAACTTGCTCTGCTCTTAAATTTTCTATGTTGCTTTTTTGCTATGCCAGTTTGATCCTGCAAAATTGAGGAAGCTCCGACCAAGTTTCAAAGAATCTGGAGGCTCAGTTACTGCTGGCAATGCCTCTAGCATAAGGTTTAATATTTCTCTCACCTTCAATTTACTTATCCATCTTCTTTTAATTATTCAGTTAGGTCAGAATATGAGAAGTAGCTATATGTTTGACTCTACTAGAGGTCTATCTCTTGCACAGTGTAGTCATTTGATGCCAGCACCTTACTTCCCTTTCCATCATTATGAGCATCTCCAAACACTATACCCAACGGATATTTTTCCTGAAGATCTATAAACATTGTTTCTCCTTATTATATCTCTTTCAGCTTTTATTTAACCTCTAGCATGTTAAAATCGTGGTAATAAGTGCCCAAGTGTTTTACTAAAAGTGTAATTTTCTCATTAACAGTGATGGTGCTGCTGCTTTAGTTCTAGTGAGTGGAGAGAAGGCACTTCAGCTTGGACTGAAGGTGCTTGCAAAGGTTACAGGATATGCTGATGCTGCTCAGGTAATTCATTAAATTGGGTGGGAAATTACTATTTTCTTGATACTGTGTAATTTAAATTACTTTGTCTTTTGAGTTTTTAGTGCCACGCACTGCTTAATCATGTGCAATTCCCTGTGCAGGCGCCAGAGCTTTTTACAACATCTCCAGCCCTCGCCATACCTAAAGCTATCTCAAATGCTGGCTTGGATGCTTCCCAAGTTGATTACTATGAAATAAACGAAGCCTTTGCTGTGAGCTTCCATTCTTTATCTTCTGCTTGTTTTGGTCATCTATCTTTGATGATAAAAATCACCATTTATGTCACACTATATGCAGGTGGTGGCTCTTGCGAATCAGAAATTGCTTGGACTTAATCCAGTGAGTGCTTTTGACCTCTGCCAATGCTTGTGTGCATACAGTGTTACTCAGCACCTGTAAAGATTTTAATATTCAAGATACATGGATTAATAATGTTCAGGAATGACTGCAATATCATCTCATTTAGCTCTATCATGTTTGTTGACATTGAAATTTGTGCATTTCATTCTTGTTGACGAAGCACCCCTTTTATCCTGCTTACAGGAAAAGGTCAATGTACATGGTGGAGCTGTATCCTTGGGGCATCCACTAGGCTGTAGCGGAGCTCGTATCTTGGTCACACTTTTAGGGGTATGCTTTCTTCAACCCCTACTGAATTGCTACTGAGCTGTTAATACCATCTTGCTACCCCCGCCCCTTCTCCCTCCCGTATTCATGTGAGTGCATGGACTCTTAGTACAGTTGTCATGGTACTGTAGGTATTGAAGCAGAAACATGGTAAATATGGTGTTGGTGGTGTTTGCAATGGAGGCGGCGGTGCCTCCGCGGTAGTTGTAGAGCTTCTGTAGACTTGCAATATCTGGTGAGTACAAAATCTCATGCAAATACCTAGCATAGATGATGGCTTGATGCGATTCTTCAACCCTCACTTGATAATGGTGGTGGGTGAAAAATCAAGATTTCTAGTCCGATAACGCAACTGTCTCTTTCAGGCGGTAGACAAGGATGGGGACTCGATCAAGTGAGATAAGTCTCTGCTCCGTCGACATCAAAGTCAACGTTCAATTTCATCCGTCTCTCATTTCAATTTCTTCTCTAATAACCTAGACTAGTTGTTGTATTTAACTTTCAGAAGAACAGATGCTATCAATTTCTCTCCTCGTTTTGATATTTTTTTTCTCCAATAAAATTACAACACGTTTGTAACCAGTTGAGAGGTTGTAATAATAGTATGTAGAATTATTACATGGTAGCACAATAATTATAAAGAGAATAATATAAAAAATAAAATAAATTGAGTTTTATTTATTTTAAATTCAAATTATTTTTTTATTGTAATTTATATCTTTCTCATTTTGGTCACAAGACTTTATGTAGATGCTGTATTCACTAAGGTCTTGGTTGTTATATTTTAAAAATGTTTTTAAAAAAAAAAAAATTTTTTATTTTTTTT
>+4953 (151  335,439  532,618  801,1066  1079) NC_008474-
AGTATACCTTCACGGGCTTCACCTACCATTCGAAATTTGTCCTTGTTAATTTGATGAATTCAGAGAAAAAATCAATATTAAAATCCCATGTGATTCGTCCCAACCTAAGGCAAGGAAAAGGCAGTGAGTTGATTAGTGTATTAGAAACTAATGGGAATGGCATCTGCAAACAGCGGAGGAAGCGAAGGGATGGAATTGTGCATATTTGATTTGAGAAGAGGACAGCAAGAAGGGCAGGAACTAGACAAGATCTTGTTCTTCTTTCCTGCTGATTTACCCTTTTCAACCCAACTCTCTGTCATCGGACTCAGTGAAGGACTCATCACTTTTACCAGGTTTGGTTTCTTACTAATTAATTACGCCCTATTCCCTCTAGAGGCAGACTAAAAATCTCATCAATTACAATAAATAGATAGCTCATCAAGAATTATTATGCAGAATTTTCTCTCCAGAGGCAGCTTGTGAGGTGATAGAAGCAGAGAGGCATTCTCATGTTTTTTACGAGGCAGAGCCCGATATCTGGATGGTCATGGTCTGTGCAATCATGGGTTGTTTTCATTTTTTGTTTGAATGCATTTTGCTTAATCACTTCACTTGGGTGCCTAACCTTGCTGTAGGTAGTGGAGAAAAGTAAGGAAGCAGAAGCAATATGGCGGGTCGAGGCATTGCGAGAAGTTCTCAAGGAAATTCATTCTCTTTTTGTGATGTTTTATGGGCCTGTAAGAGAAATGCTTGAGAAAGATCCTAGTGGAGGACAGATTCGAGCTCATCTCTACCCTTTTGTCATGGATTATCTAAGTGGTAAGGCTCTGTGCTATTGTGTAGGCTGGAATTGCAGTAGATCCAACTTTTGTTTTGTTCTTTTTTAATTGTGGTTGGGTGAAAAATATTTCATTGTAAGTCACTAATTGTCAGCATGTCAAAAGCGGTCTCCATTGGATTACTGCTGCTGGGGTAAATGCTAAAGTTGCTGTTTCAAAAGGCTTCCATTGGATTTGAGCTACCAAAGTATTGCTGAAGTTGCCGTATCTCATACCTTACATGTAACTTTTATCTTTGGGACAGATTTCCTTGTCGGGAAGAAAATTCAATTACCATCATTTCGTGATTGTTTGAAGGAATGTGGAACTGTACAGATGCTGACTGTCGGGAGGGAGGCAGCTATTGAGGTTCAGGTTTGTCTCTACAAATACTTTCAGGCGATCATAAACATGAATCTCCTTGACATT
>+4653 (151  198,300  656,2837  2998,3115  3248,3573  3720) NC_008474+
TTTTCTTTTTTCTATATTTTCTCGGCTATAGATGTGTAAGATATTGCTAAGCTATCGAAATGTTTGAGCATTCAAAGGTTATCACAGTGTAGTTCTGGGGTGATGGTTTTGTGTATAGCATCTGATGTGTGACTTGCATAACTTGTGCAGGACTTGTTGAGCTATTGTGTTTGATGTGATCAGTAGCTTGGAGACAATGAAATGTGCAATATCTCTTGCAGAATAAAGAATGTATTCTCACCTACTCGGTCCGATGTGTTCCTTATTTGTGTCGTTTTGAATCTGATTGATGTTGATAGTTCAAATGAATAAAAATGCTTCCATTGACCAACGGGTCGCAGAACAAAATCATATTGTAGAAGATGAGCAGAAGGAAATAAGGGATGGGATCATGGGCGAGGGCCAGGAGCTCTCAGAGGAAGATGAGTCTCAAATTAATGAGGATGGAAAATATATGAATGATAAGGGCATGGAACTGCTTCAGGTCCAGAACGATGCCCAGGCTGTAATTCAGAGTCAACAGCAACAGTCTCAAGGGCCTTTGGTTATTTGGGAGAGGTTCCTGCCTCTTCGGTCTCTTAAGGTTCTGCTTGTGGAAAATGATGATTCAACTCGCCATGTTGTCAGTGCGTTGCTTAGAAATTGTGGCTATGAAGGTAAGTATTTTTATGCTGCTAACTTATTTTTGCTTATGAGCTAACCTGATATATGATCTGTAGAAGACATTTCATATCATGCAAAGAAAATGATGCATGAGCTAAGTATTGTCATGGCCTGCTCTATTATTTTGCTCAGAGAATCAGGACCTAAACTTCATATAAAAAGAGATACATGGGTGATAGCTCATCATAGAATGCTTTGGCAACTTCAGTCGAGCATCTCTCTCTTTTAGCTACCCCATTCTGTTGACATGTATTGCAAAAGGAAGTCTGATGAGTAATGTACTGAGATGCTCAAGAAACTGAAGATACTCTTTCTCTTAAATCAAGACATAAAAATTCAAGTGATGGCAAATGTGAAGAAACTGTATATATAGCTCTTACTCTGGATTATTAAATATATGAGCATTATTAAACTATTTCATATTGTTCATTTATATAATATTTGATTTTCCATTAGGGGTTTTATTAACTAGGACCTTTAATTTCCCCCCATTTAAATGGTTTTATTTAGGATCTCAATTCTTGTGGTGCTGACTTTCTCCCTACTCCATTTCAAATAAAGGCTAGTCTGCCCTCAGAGTTATAGAAAGAAGAGTAAAAGTTCCTATTCCTGTTCTGTATGGGGTTTGATGCTTGTATAAGAGCATCCATAATTTATTTTTCCTGAAGTTGCATGTTTCGACGATTAACAATTGGACTTGAGATTTAGTTACTCCTTATCTTGACTGTTATATTTCTCTTCTCTTGGTTTCTCCTCCACTCTCATCCTGTTCTCTTTCCTTCTCCAATCCCTCCTCCTCCTGCATCTTCGGGGCAGATCAGCAATGCATGAATTGGCTTGCTATGAAAATTGGACAGATTTGAAGCTTGTTGTCAGGTCCACTGGCAGTATTAGAAGCCTCGTTTCCTAGCTTCTCATTCTCCTAAAAAGATCAAACACAAACTCTTTTTGGGAAATAAAGATGCCTTCCTCATCCATCTTGTATGTGTTTGTTTCAGAACAGTCAGAATATAATTATTCCTTTAGGATGATACTCAAGCCTTGCTCTTCTTGAGAAGAACAAGATTTGTGTCTTCTAATAAACACGTCACCTTAAGGATCTTCGAATAAGGAAACTTTTGTGCTCATCAATCATGCTTATCAAGCTTCTGATAAGAGATAAGAGTTCCAAAGAGTTTTGATAGAGGCAGGGCAGGCCTATGTTGAACGATGGGGGCCATGGCAACCTCAAACTTTGCAAATTTTACATTTTGATCACAAAACTTCTAAACTTTTTAATCATATCCTTCAATGTACAGTTTATTTTATGGAATGTTTGGCACCCCCAAAGATCATGTATTATCCAATCAGCACCCCTGATCCTAAATTCCGGAGGCCTTTGCCTCATGATCATTTTATCATTTGGCTTACCTAAGCTTGTTTGGGGAGGAGAACATGCCACCTTTGAACCACAAGGCTCATTGGCTTCTTCTAAAGATCTAAAAATTGAGAAGTCGGGTTAATTTTTCTTACACTTTTCCCTTGTTCCTTGGATTCCATCAAAAAGTTTCTTATACCATTACCAAAAACTTAAATTTCACCTCAGGATTTGGGATGGAAATAGTAGGATTATTTATAAACTCGATTTGGGTTCAAGAGTCCAAGGTGAGTTGGGTTTTTTATTCTTTGAAATATTTTTTATATATTTAGGTACATTATCACATTTGATAAGATATAATTATGTAATGGTTTGGGTTTTTTTATATATTTCAGTACAGTAAAGCTTTTTATACAATTATGATAGAATATATTTTTTATATATATTTAAGTACTCGGTTTGGGTTCAAGAGTCAGAGGTGAGTTGGGTTTTTTATTCTTTGTAATATTTTCTATATATTTAAGTACAGTAAAGTTATCACATTTGATAAAATATAATTATGTAATGGTTGACATCTTTTTTTTTTGCGTGTTTCTCCATTTACTTAATGTAACTTTTTAAATAAGTCTCTTGGATGTAATATTTAAACAATGATTGGTAATGGATAAAAGTTTTACTTTCTTAAGTAAACAGATAATGTAAATTACTCTTTTAAGTATCCCAGCAAATGCATGGAACTTTCTCCTATTTGTTTCCGTTCCTCCTGTTTATAAGCTAACAATTACACCTCCCCCCCCCCCTTATTTTTTGTTTTAGTTACTGCTGTATCAAATGGTCTACAAGCTTGGAAGGTTTTACAAGATCTGACAAATCACATTGATCTTGTTTTAACTGAGGTGGCCATGCCTTGTTTATCAGGCATTGGCCTTTTAAGCAAGATTATGAGCCACAAAACTTGCCGGAATATTCCTGTTATTAGTGAGTATACTTTACTATTTTGTTCTTCTTTTTGTTTGGAGCGGACACCTTTTTATGACTTTCATCTTGAGAAATTGACACTTTTAACTGCCACACCTGTTGACTCTTTTGTGCAGTGATGTCGTCTCATGATTCCATGAATGTAGTCTTTAAGTGTTTGTCAAAGGGTGCAGTCGACTTTTTAGTGAAGCCTATTCGAAAAAATGAGCTTAAAATCCTCTGGCAACATGTTTGGAGGAAGTGCCATAGCGTGAGTTGCTATACTTTTGTCAATTTGTGCATCAAACAAATAATATGGGTCAATATTTGGACTCTTAACTTCAAGTCTCCCCTATATACATGCATTTTACATGTCAATTTTTGAGAAATTCCAACTTAAAAGGAAGTTGTCAATTTTGCTTAGAACACCATTATGGATACAAATTTGAACCATTTACGTTGTGGGAGTTTTGTTTGGATTTTTGTTGGCCTTTTTTTTGTATTCACAATATTTACCACTTCAGTGATATAGGATCACAAAAAAATGCAAAGCTCTGAAATTCTGTTTTGCATTTACTATTCATCGTTTCATCAGGCTAGTGGTAGTGGGAGTGAAAGTGCTGTGCGGACTCAAAAATCCACAAAGTCAAATGGTGCTGACGAGTCAGATAACGATACCGGCAGCAATGATGATGATGGCATTGGAAGCGTTGGTTTGAATGCAAGGGATGGAAGTGACAATGGAAGTGGTACCCAAGTAATATTTTTTTGTTTTTTTTATAGACAAGCTTATACTTTGATATTTATGTAGGGAATAATGAAAAGAACATAGATAGTAATAGAGTAGTGGGTAATGGTATTCCTTGTACTTTGAGGACTACAATTTTTTTGTG
>+7007 (151  698,1361  1658) NC_008478-
GGTATTGAAGACTTTGGATGGAATTGTAATCCTTGTTCTGAGAACGTATTCCACCCTATTTTTCATCTCCTCTTACAAAGCTCACCTCCTCTGCTCCCCCCACCTCTTGAGAGAGAGGCAAGCACGCAGATTTTCAATTTCTTATTTGAAAAAAAATGCTGGACACTAATGGAGGCGCCTCCCTACCATCAACAGGAACAGACGCAGAAAAACGCCGAGTCAGCTACTTCTACGAACCCACAATCGGTGAGTACTACTACGGTCAAGGCCACTCAATGAAACCCCACAGAATCCGAATGGCCCACAACTTGATAATCAACTACGCTCTCCACCGTCGGATGGAAATCAACCGTCCATTCCCAGCAGGTCCTGAAGACATAGGGTGGTTCCATTCTGATGATTACGTGGAATTCTTGTCTTCAGTGTCACCACAATCAGCGAGTGATCCGGCACATGGGAGGCAGTTGAAGAGGTTTAATATTGGTGAAGATTGTCCGGTTTTTTATGGGTTATTTGAGTTTTGTCAGGCCTCTGCTGGTGGCTCAATTGGCTGTGCTGTTAAGCTTAATAGAGGGGATGCTGATATTGCTTTGAATTGGGCTGGTGGCTTACATCATGCGAAGAGGAGTGAGGCTTCTGGGTTTTGTTATGTTAATGATATTGTTCTTGGCATTCTTGAGTTGCTCAAAGTTCATAAGGTAATTTACTAGTGCATCTCTTTCTCTCCTCTACTTTATTTCTCATGTATTTCGGTTATTGTTTGTTTGCTTTAGGGTTTTTACTGGTTTCTTTCTGTAGGTTTTGTTTTTGTAAATGATAATTTGTGGTTGATATTCTTTTTTTGTAGTTAGTTTATTTCCACTAAGCTATGTTTTTATCAATTTTAAGCAAAGTCTTGGTGAGTCATGTATTATTTTGCGTGTCTAGTTTTCGAGTAAAAGTAATGGTCGTTTTTTGAGAGTCCAAATTAGGGTTAGGTGGTATCAATATCCACTTGCTTAATGAGATGATGAATGACAGCACAAATGCTATGCATCCTAGTTATGCAGATCGGGAAAGCTAATGATGGTTTTTGATATATGCCTTTCTTGAAATACATTAGTTTCTCTGTATTCGACCATATTTGTACAATGGTCGAAGTGCACCTGGTATCTGCTCATTTCCAATTTTATTTGGGACATGATCGATTTTGAATGGCCATGTTAAGAGTGCTTTTTTCTTTTTTTTGTGCTCGTGTGATCTCATTCAATTTGTATTGGAGAAAATTTTGTTTATCTTTCAAGTTTTGTGAATCGACATGGCTGCATGTTCTGATTTCTTAATGTTTTTCTGAATGCCTTCTTTGAATGGATTTGGGCAGCGTGTATTGTATGTAGATATTGATGTCCACCATGGCGATGGTGTTGAGGAAGCATTCTATACTACTGACAGGGTTATGACTGTGTCCTTCCATAAATATGGAGATTTCTTTCCAGGGACGGGGCACATCAAGGACATTGGAGTTGGGAAAGGGAAGAACTATGCCCTGAATATTCCTTTAAAAGATGGGATGGATGACGAATGTTTCCGTGCTCTGTTTCGGCCACTCATCCAAAAAGTGATGGAGGTTTATCAACCTGATGCAGTTGTTCTCCAATGTGGAGCAGATTCATTATCTGGTGATAGGTTGGGGTGTTTCAACCTGTCTGTTAAGGGCCATGCAGACTGCCTTAGATTTATTAGATCTTTTAATGTTCCTCTGATGATCTTGGGTGGGGGTGGGTATACTATCAGGAATGTTGCCCGTTGCTGGTGCTATGAGGTCTCTC
>+2759 (151  711,804  1044,1147  1226) NC_008470+
TTGTGAGAAAGAAAACAACCCAGATGTTGAATGCTAATTTTATTATTTTTGTGTACTTACATCAGGTGAGCAGTGTGGTGGTAAAGATCACAGCAATTTGCCCCATAAGCTTGTTAGAGAGAGTTAGTGATTTGTTAAGGTGGCAACAGAGATATCCTTCTTTCAACCTTCCATGGAAACAGAACAGTTTTCCACTTTTTTCTGATTCAAGCCCCTTGTATCATACTCTTAAAAAACCAGAACCATTAACCCCACAAGAAGAGCACGATCTCCAATTAGGCCAGGAGAGATTGTGGAAACTATGTGAAAAAAGTGTCCAGGCCAATATCCCATTAACGGTGGATGCAGAGAAAACAGCTATTCAACCTGCCATTGATTACTTGACATATTCGGCAGCGATCAAGTACAACAAAGATGATAATCCCATTGTGTATGGCACGATTCAAGCCTACTTGAAAGATGCAAAAGAGAGATTGTTACTTGCAACTAAAGCTGCTGACAAAATGAGAGTCCCTATGGGGTTTAAGGTAGTGAGGGGTGCTTACATGTCTAGTGAAAGTAAATTAGCCTCTGCATTAGGTTATGATTCTCCCATTCACAATAGTATTCAAGAGACACATGCTTGCTACAATGATTGTGCTTCGTTCATGCTTGAAAAGATCGCTAATAGCTCGGATGCAGTCATTCTTGCAACACATAATGTTGAATCAGGTAAAGATCTCAAGGAAACATATATATGATAAATTACAGCTATTGTAATAGAAATTGGATTTGATACAGGATGTTCTGTGTACATTCTATAGGGAGATTGGCAGCAACGAAGGCACTAGACCTGGGGATTAGAAAGGGGAATCCAAAGCTTGAGTTTGCACAGCTATATGGAATGTCAGATGCACTTTCATTTGGTTTAAGCAATGCAGGTTTTCTAGTTAGCAAGTACATGCCATATGGACCTGTTGAGAAGGTTATCCCTTACCTTCTAAGGAGGGCTGAAGAGAATAGGGGACTATTATCTACTTCAAGCATTGACAAGGAACTTATGAGGTGAAGTACTTTAACACCGACTCAAGAATCTGAAAACAAATAAGGGTTTTAGAAAATGGTCTCAAGTCACAATGGTTTTACTCTTTTTTTTTTTCTCTGCAGGAAGGAGTTGAAGAGAAGACTTAAAGCTGCAATCTTCTGAAGTGAAAGTTCAAAGCTTTGAGCGACAAGCCGACAACAAGGTCTAGAATTGGAAGATGACAGAAAATGTACATATGTAATCAAAAGCAAATTGCTCACTAGAACAAAAACAGTTCACGTTATCTTGAAAAAATAATGTTCATAGCAATCTTGCAGCAGATTTTATTATTTCTTCTCTCTGCTCTCACAAC
>+4301 (151  160,291  461,561  653,743  892,983  1015) NC_008473-
GTTCATAATGTTGTGCTTGTATTGACATTTTAAATCTATTGCCTGATGTTACTCTATTAAATCATTGCTAATCATGTTTGTAGGTGCTTTTGCTGTGTATTTGGAGCCATGGCATGCAGATGTATTTGAGTTTCTTGATCTTAGGAAAAATCACGGAAAGGTATGGCTGAAAAGTAGCAAAATTTTCCACTTCCAAATTGTCTTGGCCTGCTTTATCTGCTAGCACCTTTTGTTCACTGCACCAATGTGCCTTGCTGTTTAAATTTGAGTTGTAATTTTCATTTTTATAGGAAGAACACCGTGCTCGGGATTTATTCTATGCTCTGTGGGTTCCTGATCTCTTTATGGAGAGAGTTCAAAGCAATGGGCAATGGTCATTATTTTGCCCTAGTGAGGCTCCGGGCTTGGCAGATTGTTGGGGCAAAGAATTTGAGGAACTATACACCCGCTATGAAAGAGATGTAATTTCCTTCTTCTTTATCTTGTTTTAAGTTTGTATTTTTTGAAAGATGGTTTTTTACTGGATTTTGGATGTTAATAATACTCATGCATATATCTAGGGCAAGGCCAAGAAGGTTGTCCAGGCACAAAACCTCTGGTTTGAGATTTTGAAATCTCAGATAGAGACTGGGACCCCTTACATGCTTTTTAAGGTGATTTGTGTGAATCTGTTGGATTTTTAAATGCTTTTCTATTATGGCATAGTATTTTCTTGTTTACTTATTCCTCTTCTGTGTTCCAGGATACTTGCAACAGAAAAAGCAACCAACAGAACCTGGGTACCATAAAATCTTCAAACTTGTGCACTGAGATAATTGAATACACAAGTCCAACAGAAACTGCTGTGTGCAATCTGGCTTCGATTGCTCTACCACGATTTGTTAGAGAGATGGTGGGGGCATACTTGCAAAGCAAGCCTATTTGAAAATTGTCTTTTAGGTCCTGTTTGTTTTGTGACCCAGTGGCATGCCATTTGTTGCAGGGAGTCCCTATAGAGTCTCATCCATCTAAAGTTGTTGGCAGTAGAGGTTCCAACAGAAGATATTTTGATTTTGAGAAACTAGCAGAGGTTTGTATTCCATTCATTGCATCACAGCATTTCCTATCATATGCACCTACATGCATCTTCTGCTTTGTGGAGCTATTTTGTTTCATATGCTCAGCC
>+8272 (151  225,951  1077,1188  1354,1522  1629,1979  2395) NC_008481+
CTCCTTGATTTTCTGCTTAATTGCGTTAATAGTATCTTCTTTTTTATCCCCTGTTTGTTGCAGGCATATATTTACTTGGACGAGGCTCATAGCATTGGAGCAGTTGGGAAAACAGGAAGAGGTGTTTGTGAACTCTTAGGAGTGGACACAGCTGATGTCGATGTTATGATGGGAACTTTTACAAAATCTTTTGGATCTTGTGGGGGTTATATTGCTGGATCTAAGGTTTATTACTTGTGCACCTCTGTTCTATTTACTAAGAGTTCTATAAAATGTGCTTTGAGCTTTCTGGGAAGAGTAATGTTGATGCGTGTCTTCGATAGCAATTCTTCTTTCCTTGACCACTAGTTTGTTTTAACCCTAATTACAATCGACATTTTATAATACCAGACCTAGCCTATACTTCCTTCTATTGTAGTATGAAACTTCAGTATATGATTTTTTTTGTGCTCTTTCTTTTCTTGATACCTACCCACTTGGATGGTTTGACATCATTAAGTTGTCATGGAAAAGTACCAGTGGGGCTTTTTCATGAGGACTTTGCCTCTAGTCATATTGAGTAGTCGAGTTAGCAGCTTGGATGCTCTCTTCTGCCTTAAGAAAATATTAATGATCATGTTTTGGTTTTTCACACCAACCACCAAGTGGAAGTCACCATCTCATGAGCAAGACTCTGATAAACTCGTATAGTTTAGAACATGTTGGTGGATAATCCTTCTTAGCCGTATCATGAGTACTATCATTTTGTTTTGTCTCCACTAATTCTAGAAATTCTGAAGGATATTGTTTGTTGTTGACGCCATATGAACTGTCTTTGCTATGACATATTCCAATTTTCTGATCATTTTCATTTTACTAGTGCAAAATATGCAAACTTGTTTCTAGTGGATTCAGCTATTGATCTTATGTGAATAAATGCCCAATGGCTGAGGTTTGCTTATTACTTTCAGGAACTAATCCAATACCTTAAATACACTTGTCCAGCTCATTTATATGCAACATCAATATCGCCTCCAGCTGCACAACAAATTATATCATCCATAAAGGTTATTCTAGGAGAGGATGGTTCTAGCAGAGGTATTATAAAAAGATTCTTTCTTTTCTGATATACTAAGAAGTCTTTCTGAAATTACTCAGATTTGAGTTTACACATCAATTTTGTTTTGGTCGACATTGTTTCACTTTAGGGGCTCAAAAACTTGAAAGAATACGTGAAAATAGCAACTTTTTCAGATCAGAGCTGCAGAAAATGGGTTTTGACGTTATTGGAGATAATGATTCACCAGTGATTGCCATAATGCTTTACAATCCAGGAAAAATCCCTGCATTTTCTCGGGAGTGCCTAAAGCAGAATGTGAGATCCTAGTAAATTTTTTTATGTTTGGATTGTCATGTAGATATTATGCATTCATCAGATTTTGTAAGGGCATTCATAATTCTAAATTTCATTAGTTGCTTGTGTATCATCATTTCTGTTCTTGTGGATGTCACTAGTTACTAAGATCACACATGCTGTTACAGGTTGCTGTTGTGATGAGTGCTTTTCCAGCTACCCCTCTACTTTTGGCCAGGGCACGTATTTGCATATCTGCCTGCCATGCCATGGAAGACCTTCTCAAAGCATTGGAGGTATGTGTGCTTGTCAATATGGACTTCTTTTCTATTACAATATCATGCATTCTCCTCCTTTTGTGGTTTTGCTGTTTCGTTGACCATCATTATCGAAGTCTTTGTGCATAATTTGGTTCTTAAACAACTGTCAATTAAGACTAGAGACTCCAACCGACCAAAGGATAGGGTATGGTTGCTTGAGCTTAAAACGGGAAAGCAATGGCTATGAGTTTGCAAATACCCACTTCTTTTCTGATGCTTTTTGTCTGTTTAATTTTTGTGTGGCATTGAGCTGACAGAATTAGCAAGTCATTTCTGATGTTCGATTACCAATCCGAGCGATGATAAATTCTCTCTTTTTGGACAGGTTATCAATCAAGTCGGCGACCTCATCGGCATAAAGTACTCCCCTGCCGGGTCTGATAAACAGCATCAGGAGCAAGGCGCAATGAAGTTGGAGTGAGACTCAAGAATCCCATCTCGGTGAAATTGCTCTATGACATGAAAGCTTTGATCTAACAATTTGAGTAGCATATATATATGTGCAGCACTGATTAGAATTCCTCTTGAGGATCAGAAAATGCTGTAGCTGTCTTGCTAGCATCGAAGCCTTCCTCTTGTTTATTTATGTGCTCTCATGTCGTGTCCTGTGTAGCCTTACTGTAAATTTGTTAAATGCTTTGATTCGTACCTCCAGTTATCTCATAAGCATGTCGTCAACAAGAATATGCAGTTGTTTATTTTGTCTTTGATTCAGAAATTATTTTTTTCTATTACAAAAAAAATATTATTTTTTGTTAATGTAAAAATAAAATCCATAATTATTTTATAAGAAAGTATGGTTTACCAGAAATAAAGTAAACAAAGCAAAAGTGGCTATATATAGTCACCTTGTGTCAAGGAGGCAGTCTTTGCAAGCAAACCAGATATGACA
