# Supplementary material for: MetWAMer: eukaryotic translation initiation site prediction
Source: BMC Bioinformatics. 2008 Sep 18;9:381. doi: 10.1186/1471-2105-9-381 (PMC2603428; doi:10.1186/1471-2105-9-381)
Supplement: Additional file 1 — MetWAMer.v1.3. Source code for the MetWAMer package. This version was used to generate data reported in this study. [file 1471-2105-9-381-S1.bz2 › MetWAMer/data/rice.fas]

>AC037426 Oryza sativa chromosome 10 BAC OSJNBb0014I11 genomic sequence, complete sequence.
GAATTCCTCCCTTGGGCCCCGAACACTTGCAGCAGTTGGCCGTAAATCAAGGTGCTTCTG
CCTGCAGCAACGAGCATGGCCGAACGTTTTCCTTTCTTTAACGGGTAATCCCTAGGGTGT
AGGTCCAGGGCCCATAAGGCCCACATGGCAGCGAGAGAACATGTATATGCCGGCCTGATG
AAGAGATCGGACGGCCTGGATTGGCACAACTGGCCGCATCGGACGGCTGCGAGGCAATGA
ACGGAGAGATGGGAGATGGAGAGCGGCCCACCAGGAACGGGCCTTTTTTCCGGCCTAGGG
AAGGGAGCCTCCGTTTTTGGGGGCCTTTATTCTGTTCCCACTCTAACGAGAAAAACTGTC
TCAACGCACGCTACCCCGTGGCCCACAACTTTTCACGCTTTTACCGGGCCCACCAATAAA
CTACCCCTACAGTAACAAGTACTCCCTCTATTTCTATTTCAGGTATAAGATAAACTGCTT
TAAATTTAATCAAATTTATAGAAAATAATAATAATATTTTTGATACAAGATAAATTTATT
ATAAAAATATATTTAATTATTAATTTAATAAAACTAATTTGGTAATGTAAATATTATTAT
ATTTGATTATAAATTTAGTTAAACTTGAAGCAGTTTGACTTTAACCAAAGTCGAAACATC
CTGTAACCTGAGACAGAGGGAGTAGTTAAAAAAAATCCAAAAATTACTGCAGCTGCAGCG
GTGGGGCCGCGTGAGCGTGTGAGTATGAGACGATTTGTGGATGAGGAGAGGAGATGCACG
CCGATGCCATGCTGCATTAATGGCCGGTGGTCGCGGCTCCCGACGAATAAATTTTGCCGT
CGGTGGCCGGTGCAGCACAGCCGGCGGTGATTCGGATAGTGACCCTCTCCGGTGTGTACT
ACGTGTCATCGTACACCACCCCCCCGTCTGAAACGTAGGACGCCTTGTCCTCTTATACAC
TTGGCACATGTGCACATCGTACTGGTGGCCATTGACCTCTCCAACTCTGTTTTCCAGCGG
TAAACTGATTAGTACAAAATCTCAATCTCACTACAATCTTTCTGTGTGAACGAGATTATA
CTATTGTCTGCGTGGTAAACGTACGGAATCTTTCGCCTGCACCTGGGGCGGACGCGAAGG
CGACGCGCGGCGGCGGCCGCTCGTCGGAGCGGAGATGGTGAGGAGTCGCTCGCGGGGTCA
CATGCGATGGCGCGGCGGCGGCGGTGGGCATGTGGGCGCGCGTGTGTTTGAGGGGGTGGT
GGTTCTCGCGGCGACGTTAACACGAACGTGGTGGTTGCTCCACAGATGTCAGCTAAGCAT
GTGAAATCATAGTGCCCGCGGGACCCCTGCTACTACTACCACCACCATTACCTCTCTTGA
CCTCTACTACTACTAATTTATGCCTGCCTCTCTAGTCTCTCTATACCCACAAATCCCGGG
TACTAATACTACTCCAATACGACTATCTCAGTTCAGCTCTACCTACGAAGAGCAAATACT
CGGTCCATTTTGGGATTTTCTTCTTTGCTACTCTACTCTTGTTTCCATCTCCGCCAATAA
TTCAGGGTTCACCCGCCAAGATCCAACTAGGACATGTCCCTGTCCGCTCTAACAAACGGA
TGCATTATGCGCTACTTGCATGCTATGGCTACATGGCTTGGTGTAATTTCGGACTGTTCG
ATTGCTACTTCTGGCTGATCTTCTAGTAGTTGAGAATAATGCAAGTGGTTTATGGCTTTA
GGTGCTATTCTGCGGACACGCGCTAAGCAACAAACCAACGGGTGTGTAAGGTTTGCTCTT
GGGCTGGGTTGGTAGAAATTGTTCCTGCTGAATCCTTTGGGCTTTCGCTTCGCACTATTC
CAGCCCAAATATGTATGGAAGTTTTGGTCTTGGCCCATCATTCCGGACAAATCTGGAAGC
CCAGGAACATATTGCGCGAATTGTATGTTTCCTTGCCTCTATGCTCTTTTTCATAGTGGC
AGACAAATTAACAAATCGGCAGGTTTGTTTCAGCACACTTAAGGGCCTGTTCAGATTGTA
GCCAAAATAAACCTAAAATTTTGGCAAGATAGCAATATTGACAAAATTTTGATAGGATTT
CTTATGTATTTACCAAATTTGGTAACAAACTAAACGTGATATTTTTTAGCAACTTTGCTA
AAAGATGGTATGGTTGAAAATGACATCAAAGTGAACAGGCCCTTACAGTACTGAGTTACC
AACTAGCAAATGCATTTTTACACTGTAGAGATCGTAAATCTGTAACTAAGATAAGATATG
TTTTACAATGCTCTTTGCTAATTGTAGGACCAAATTTTTAGATAATGGAAATGGATTACA
TCTCCGACTTCTGTCAAAAGACACACAGCCATAAGTTTAATAGTAATAAAAATGCAAGAT
AAAAGTAAATCAAAATGAGAAATAAGGTGATGGGACAAATCCCCAACTCCCCTTTATTAT
TGACTAGCGTTAAACCACATAAAATTTTTTAGCTAACAATTCTTATGTAACTACGCCACC
CATAGTGGAATAAGAGACCCTTGGCTACCGATTTCAAAAGTGTAGCACCATTGCGCATAG
TATCATGCTCTGTAGGACCAAATATATATTGTTTATCTTTTTCAATCCAATACGTACATC
AATTATTGGTAATATAATTTTTTTCCTCTATGACTAGTAGAAGAGTAGAACTCATAAATT
ACTGTAGCTCTTAAGATCACTTCCACTGACAATAGTAGTGGCAGTAGAATACTATAAGTA
GAAAGCCCTATAAAGGTACTCACCGGTTAAAGATTTGTAAACCCTTTTATCTGGTTCATG
ATATGTTGCAAGAGTATGGTGCATGTCTTTTATTTTTCCCTCAATGAGTTTGTAACAGTA
AAAAACTCATCAGTCCCATTAATTTTATAAGTTGAACAGACCAAAAACTAAAGTCAAGTT
TTTTTTTTTAATGCAAGAAGGGGAAAAAAGAACTGGGGGGAAAGACAATCGCATCTCTGT
CTCTCTAAAAAAAACTCAATCCAGTTGTGATCCGTGTGTCCTAAAACTTAGGGACGGCTT
CTGCATGCATTCACTTTGCAGCGCATGCATGTTGCAACCACTACGCTGCGTATCCTAGTT
TTAAATGAGCAACAGCACGGCATGATAATTGCATCTATCAATGTGGAATCGTACGTACCA
TTGTCCATTGATTCACCAGAAAAACACACATAAACGGACTATATATGCCCCCCTGCAATC
TGCAGAGCAACTTCCTCTGCTGGTACCTATAGAGCTCAGATAATTGCAGTGGGTATATAT
CACTGTATAAGAATATACGACTAGTAGGATTTGGTAATTAATTGCGCGTACAAATATGTC
TCAGAGGATCATTACACATGATTGGTTCCAATAATGCCCCGTGTTTTGATTGCAGAACCG
GCCATCTGTTCCTACTCCAAATTAATACAGTAATACCACCACTACTACTACCATCCAGAC
AGTGAGACAGAGCAGTGTACATTTCTGAAATTTAGAAGCAGTGAGCAGGTAGCAGGTATG
TATACTGTCCATAACTAACCTGAGATAACTGCCAAGGCGTGATCCCAATTTTTTAATAGT
GTTCCGTTTCAGAAATCACTTTCTTTAATACAGTGCACTCGTGAACTGAAGAAGCCTCCC
ATTTTTCTCCATTCCGTTGCATGATTTGCTCCGGTTAGCCATGTGACCCCTAACCAAAGC
ACGTCGGGTGCAACGACCGGTGATGGCGATCGCGTCGCCTTCTCCTCTCTCCGGCCGCCT
ATAAATTCGGCGCCAATGTGCACCTCTCCGACCACCAAAACAAAGCTCAGAATCCTACCT
GACTAGTACTACCACTACTAGCTAGTAGCGAGCTACTCTCTCTGGTCATCAAGCTTTGAG
TGGTTGGAGTGGTGGCAGCTATGGCTTTTTCCATCTCCAAGAAGGCTGCAGTTGCTGCAC
TCTTCTCCTTCCTTGTTGTCACCTGCGTCGCCGGCGCCAGGCCGGGGAACTTCAGCGCCT
CCGACTTCACCGCCGATCCCAACTGGGAAGTCGCCAGGGCCACCTGGTACGGCGCTCCCA
CCGGCGCCGGCCCTGACGACGATGGTACGTTTGCCGGTGCACCTCGGCGACTGATCATTC
CATCGAGATGAACCAATTACGTTGTATAATTGAACTGTTATAAATAAGTGTGGTGTTGAT
GCTGCAGGCGGTGCTTGCGGGTTCAAGAACACCAACCAGTACCCGTTCTCGTCGATGACC
TCCTGCGGCAACGAGCCTATCTTCAAGGACGGGAAGGGCTGTGGCTCATGCTACCAGGTA
CACTAAAGATTCAGCTCAAATTTGCAATGACGACGGGCGTTGAGCCGTTGATGCGAAGCG
ACTGATCGAGACGTAGGTATTCACAGTGTTGTTGACTGTTTGTTGCTGGTGCATGGCTTC
TTTTTTTCTTCAGATAAGATGCGTCAACCACCCTGCCTGCTCCGGCAACCCGGAGACGGT
GATCATCACCGACATGAACTACTACCCCGTTTCCAAGTACCACTTCGACCTGAGCGGCAC
GGCGTTCGGCGCCATGGCCAAGCCGGGGCAGAACGACCAGCTCCGCCACGCCGGCATCAT
CGACATCCAGTTCAAGAGGTAATAGTTTAGTAGTAGGCTAGTAGCTCCTGCAGGCTGCAC
GAACAGAAGCATCATCATGGCCACCCCTTGCCTTGCAGTTGCTAGCTTGTGCCGTCGTGG
AGCCCTCGTACTTTTGGGTGCAAACCCGACAGCGACATTGCTTGTATGTCCTCCGGGACC
CAAGCAGATTCTGATCGCACAAATACCACTAAAACTCTTTTAATTAAGTACATGCAGCCG
CTTTACAATTTGTCGCCTCTGCCTGTCATCACCTACTACTATACTGCCTTGCATACTCAC
TCTGAATTAATCTGATAAGAATGTAACACTAACACATGGATTGTTGGGGGTTTGGCCATG
CAGGGTGCCGTGCAACTTCCCTGGGCTGAAGGTGACGTTCCACGTGGAGGAGGGGTCGAA
CCCGGTGTACTTCGCGGTGCTGGTTGAGTACGAGGACGGCGACGGCGACGTGGTGCAGGT
GGATCTCATGGAGGCCAACTCCCAGTCGTGGACGCCGATGCGCGAGTCGTGGGGCTCCAT
CTGGAGGCTCGACTCCAACCACCGCCTCACGGCGCCCTTCTCGCTCCGCATCACCAACGA
GTCCGGCAAGCAGCTCGTCGCCAGCCAGGTCATCCCGGCCAACTGGGCCCCCATGGCCGT
CTACCGTTCTTTCGTCCAGTACAGCAGCTAAGCCAATGATCAAGAACAAGCATAATTCAT
GCCTACTATAGCAGCAGCAGAAGCAGCATTAGCTACTATACATACCTCTACGTACGACAT
TTGAGATCGATCGTTTGGCCATTTTTATCTGCTCGGGTATTGATTAGCTCTCCCTCGGTA
TTGTATGGATTTGCATGGATGGTTCATTAATCTGTCATCAGGAGTTCGTTTTGAGTAGGT
GAGACGTCGGTTGTTGGGTGTCATATAGACATCGCTCGGTGTCTTGAGGTTGAGAGTGGG
ATAAGGAGGAGGCAAAGTTTGCATGTGCTGTCCCGCCCACTCTCACTGTACCAGTGTCAC
TGTTTGTGTAACCAGAACAAAGGTCATAAATTATACTACTAGTATACAGTTTGCTGCCTG
GCATTCAGTATGATCAATGCTTCCATTTCTCACCTGTGCCTTCTCCTTGTCTGATGCACA
GTAGTGGTACTCCTCTTCAATCTTCATGAACATGCAGTTTATTGTGTGGTATCCAGCTGG
ATCTTTTGCTTCTGTATGTCTCTCAATCTAAAATATATATATCTCCAAAATCTATCTTGT
GTACGTGCCTTTGTAAATGCCCTAACCGCCGTATCTGTTCGTTTCACTTTATCACTTTCG
CTATTTCGATCAAAGCTGACTCAATGCATGCACTCTACTATCTGACTCACTTTTGCTATT
AGGAATACGATCCTGACCTCCTAACCGACGTCCTGCTCCGGTGGAAAGACTTCTGAATAA
GATTATTAAGACCTGGAGGTTGAAAAAGGTGAATGAATTGATTTACTACAAACTGAAAGG
ATCTGACTTGGAATGTTGCTCTGCCTTTCCAGAATTTTAAAATGAAGGAACATTTGCAAA
TTCTGGTGACCTATATTTATTGATAAAAAAAGTTCCTTAAAGTTTGGTTTCTTCTCTTTT
CTGGTGGATTCTAGAAATCCTGAAAAAGAACATCATAATTTCCTGCAACGACCAAAGCAC
GTACGTATTAGGAGTACTTAATTGCAGTGGCTGTGCTTCCACTGAACGCAAAGGATACTA
ATCCCACAACACAATACAAGTCCTTTTCACTCCAAAGTTTTCATTTTCCTTTTCGTAACA
AAATCTATAACCGTGATACATGGTGATGATGAACGAGCCGTTAACTAGACATGCGAGCAG
TCAACGGCGCCGCAAAAGTTCACCCACCGAGGGACCTACTGGATTTTCGCCGTAATTACG
GGCGTCGAACTGACTGAACCTGATTGTAAGGTTTGGTTAGACTAGTAATTTGTCTTCAAC
AAAAAACTGAATACTTGAAGTTAGTACTCGTAACTTATATGTACGTTTGGACATTAGGCT
ACCAATTTGTCTTCAACCAAAATGCTTGATGAACTTTGTTACACTAGAGAAAGGTGTAGA
GAAAAACGAAAAGGAAGATGTGCTAGCTCTGTTCGGATGCATGGATAATAGCGGAAGCAA
ATGTTCACCGATGCTTTTGCTTTTCTCTTGTGAGGAGAGGAAACCGCCGAAAGGGACGTC
AACCTCCGACCCTTTCTTTTTTTTTTCTTTTTCTCCGTTTGTCTCAACAGTTAACCGCGG
AAAGGGACAAAGTAACTGACTCATGATGGATTCGGGCGCATGTGCGGGCGATAAGTGGGA
TGCCGACGGCTGCGCTGCGCTGCGTTGCACTCGTCTCGTCGCCTCTCCGCGCGCATGTGA
GGTCCAGGGCCACCACCACGTACGCTCGCTTGCAGCTGCAGCGGCGACCGCAACCCAACC
ACAACCGCTCTCCCCGCTCCCGGCCGGTGCAACCACGATCGAGGAGCCGGCAAGCGAGAT
GGCGCCATCACCCTCTCTCGCACCGGATTCCGGGGCCGCGCGCGCGCGCAGCCGCGCCAG
CCCTGCCGATCTCACCAGCTATAGCTTGTGTTTTGCGCGGAGAGCGCTACGGCTCGGACC
GTTCGGCATCACACCAAAAATCGGACCGTTCGGCTTGTGTTTTGCTTGCGCTGCTGCTTG
CATACTCTCTCTCCCTCTCCCTCCTATTACACGTGCCTAATTTTTTTCCTCAAATTGTAA
ATATTTTTCTCCAAAATTATATATCTGATCAAAATTTCAATTATACCATTAGAATTTTGC
ACAAATACTTAATTATGTTGAAATATTTTTAAATCGGACGTTACAAATCGTGTGTTCAAT
ATTTTTTTCAAATATCGAATGCTGCTCTTCGTCTGTATGCAGGGACGCGTTGGAGGGGCA
AGGTTGTCGCATGCATGCATGCAGGAGTAGAGCTGGCTGCCAAGGTGGCCTGAGGCACCA
TTACATTCTCTCTCTTAATCAAACTTTAAACAAAATTTTATTCTAAAATATATATCCAAT
CTATCATTTATAACAAGATCTCACATGAATATATTTTGATAAAAATATATATGCATTCTA
GAAGAAAACAAACTTATGTTAAACTATTTAAAAATAATTCTTTCATCTTTTGTGGAGATG
TTTCAACCCACTTCACAAATTATTCTAAAGAGGTACAACATATAAAAAGTATTGACTGCA
ACAATAATCATTATTACATCAAACATTAAGTCCCGACTAGTGAAACATTTTTTATATTTA
GATTGAAACATCGAATTATAATTATTGTTAAATTATAATTATTGTTGAAACATAAAAAAC
GTATTTGCTGTAACATATAAAAAAAGATAGCATGAAACATTGCTAATGAATTAGTGAAAC
ATCAATAAATACTTGTTGGAATATTTCAGTAACAATGTGTGCAACATTTAAAAAGTAAAA
TTAAAAGTCATCGGAATATAGTCATGTGATATCTTGTTATAAAGATTTAAATGTAACGAA
TCTAATGATATAATTGGTTTGAAATTCAGATAAATAGTTTAAGAGAACAAATCATTTAAA
TTTTGAAACATGTTTACATGCATGCTCTGTTGGTTTGTCAGTACACCTAACCAACCGTTT
TACCATACACCTACACTGTTGTTCTTTTAAATTGAGACGTCCGATTTTTTATTTTTGGCC
GGACGGCCGATGGTAAGCATTTCCGGTTTTGCACTGCGGGTGGCACGGTGCTCTGCTTGC
TACGCGGCGGGTGGACTGCGCGTGTGCGCAGCAGGGTTCGTGGTCGGTTTTTGTGAAATT
TGATGTTTCTTTCTTTCTTTGAACAAACCGACACCAGCATACCAATTTTATTGAATATAG
TGAAAAGGAATTTTCGTACATAACAAAGGAAAAAAAATTAATGTTTTATACGAAGAGGTT
GCCATGGGACTAAGGTAAAAGCTCCGCTATGTGGTTGGCTCCCCACATCGCTCATGTTTT
CCCCTCCGTTTTTGTTTGGAATGCTGTCATTGACAGTCCTATTTGCTGAAAGCCTATTTG
ATTTCTCTTCTTCCATATTTCTTAATTAACTTTATCATCATTGAAAAAATACTTGAAGAT
ACCATATTTTTAGTGTAAAATTTGGTACTTCCAGATATTAAGTACCTTAAATTACAAAAG
ATTTCAGTGTAAATTTAGATACCTTGAGATACTAAAATTTATCTATTTCTTAGGTTGTTA
GTTGAAGTAAGTATCATAACTTATACTTGGGTACTTCTTCGCGTGCTACACGCTCCTCCC
ACCACTCGTGAAATTTCAAGGTTTTAAGTTGGCTCAACCGCTCAAGGTGATAAGCTACAT
GATAAACATATCAAAATTAAAAAAATTCAAATAAAATTTTAAATTTTTAAAAAAGAGTGC
ATTGAACATTGGATCACTTGTTTTTACCTGTTTTGCAAGTTTGGCTAAGGATAAGAGAAA
GTTTTCATTTTGGACCGGCTAAGTTTATACCTGGTCTCACTTTGAGGCAACGTTCTCTCC
ATCTGTCCCAGCCCTTTCTTTCTTCTCTCATCAGGGCAATCTTGACGAGCACATTATCAG
TGTACAGTTCCTTTATAAGGTGGTGTTTGAGCTGGATTCAATAATCACTAACGGAAGAGG
ATCAATCTTTCATGCGTTGGATTTGGAAACTAACAACAAATTGTGAGAACTCAAGCCATG
GTCCTCAAGCTTCTCGTTAGGTGGGGGGCACAAGTGTTGGTTGATCTTTGGCCACCGAGC
CAGAAAGGAGAGCATTGGGCTCAGCCCACCAAGGCTCACACGCTCCTTGACTTTGAAGAG
TGAGACTCATGCACGAGTGACAACTCATGTACTCTAAACCATTCCCAAAACCATCAGACT
AATGATCTTAAGACGTGCTGGAGGGGAGCGAAGGTCGAATTCCTATTGCCACCGCCGCAC
CAGGGCGAATTCCGTCGCCACTGCCGCTCGGTGATCTCCATCACCAACGCCCTACTACCA
GTACACTGACGTGACTCATGGCTTCATCAAGATCCGGTCAGTAAAACACCAAATTCCACA
TAAAAAATTAGGTAATCATGCATATCCTAAGTACATGTTTAAGGATTAACTCCAATAACA
AGCACTACCACAGGGGAGCAGGTGCTCCTCGACGGCTCGACACTGAGTTTGCTCATGTAA
GCGAGAGAGCGCAGCTCACAGGTCAAAGTAAACTGATGAGGAAGAGGATTGTTGGGCACT
GACACATGGGGCTGCTAGTCCAAAGTGCAAAGTGTCATGGAGTAAACAAACCTAACCCAA
AGTGAATTTTTTATCAGTACCTAGTCCAATATGCAACTTTAAGTCAAAATAGGAGGCCCA
ATGCGCAATGTACTCTTTTAAAAATTATCCCTTCAACTGTGTTCGGTGGTTTTTACGGAA
ACCGGGAAAACCGTTAACGAGCCTTTTCCGATTTGGTAACAGCTTTGCATGTGAACGGCT
AGCTGGTAAGCAAACACCGTACGTTCTCACCCGATCGCCGGCGCCGGCGCACCGTCGGGC
GAGGCGAGCAGCTACCTTGTGTTTCGCTGGCCGTTTGGCACGCGCGGCCGGCGCTCTGTT
CCGCTTGCTGCATCGCACGCTCGCGCTGAGCCTGAGCTGAGAAGAGCAGCCACGGCATCT
CATCCGTTTGCGGTGATGTGCTGTTATTCATGTGCTGATTTCAACGATCGAGTGCGTTGC
GTGCGGCGGTGGACGAGAGATGTTTGGGCAACCGAAGCACGGAAGGAGGCGTCGTCGCGC
AGGTGCCAAGTAGACGCGCATGTGAGGAGTACCATTCACTTGCAATACTCTGGCGGATAA
AAGAAAACTCGCGCACGCCAGTTAACGTGTCAGGGAAACCCACGGTGGAGACTATGGTGG
CAATGTCACGTGCGCCCACTATTTGCACCATATATGTGTCAGTCCGCATCATCAATTCAT
CATCCAGGAAGTGAAATGGACGGAGAGCAGGGACCCTTGTAAACGCATGGCTTAGAAGTC
GTCGGATCGTGGCCGTCCATTTGCAATCTCATGGCCTTACTCGTCTCCAGTCCACTGCAC
TTTGTACTGGGAGTAAATTTCCTGTGTACCCCTGAAAACTCACTCAATTCCTTTCATACC
CCTGAAATTTACCCAATCCCTTCTATACCCCTGAAAATTCAATTTGATCCCTTCCATGCC
CCTACCGTTACATTTTCCATCATTTCACTGTTACGTTTGGTTGCAAATATCCTTTTTGCC
CTAGATGCTTTAGGTTTAAATATAAGCTTAAAAAATAATTGAAAAAATTTTGTTTGGGTG
CACAGTATGTGCATTTTATAAGACTAATGAAACTAAATAATTAGTGCAGAAAATTTTGAC
ATAAATTTTGAAAATAAAATAAATGTAATAAATTAAAATTTTTATTTCAAATTTTAATAG
GACAATGGATTTTTTTATCGGGAGCATTCATAAAAAAAATGTTATGAACATTGGTAGTCC
TATCTTTATATGAATGCTCCTCATTTTTATGACTTTTTTTAAAAAAATAAATACGTGTTT
TTTATTTCATGATCTAAAAATATTTTTGGGATAAATAATGCATCGCACAACAAACTCATA
ACTATAATAGTCTCATGCGAGAAGCTTTTATATTTTTAATAATGTAATTCATGAATTTCT
TTGTTCATCCAAGGGTAAAATGGTCATTTTTATGGAAAATAGACGGTCAACTAACGGTCA
ACTGATGGGAGGGGTATGCAAGGGATCAAAATCAAATTTTGGGGGTATACAAGGAAGTAA
GCAAAATTCAGGGGTATAGAAGGGATTAGGTAAAATTTCAGGGGTATATAAGAGATTTTC
TCTTGTACTGGAGGGCATCCGTGACAAGTCAATGGTAGGAGTAAACGATATTAAACCTGT
CAGTCCTGTCAGGGTTGAAGTAATTTTTAGTATTTTTGGCATGCGCTGAAATTCTTGGTC
AGTTCGAGTGCAAATTAAATACTTCCAAGCTTCACGTTTTCATCTTTTAAGGACTAAAAC
TGAAGTTGACCATGGAAATTACAAATGCCATGCTTGGGGGAGTTTACTTTCTTACAAAGA
GTTTGTTCTTTTTTTTGTCACTTTGGTAACGATAGCTTTATGGATTTGTTTGTTGTTGAG
TTGGATTATGAAAACTTTGTTTGGTGCAACTACTTATTATACGGGTGTCTGGTTGAATAA
TGTTTTTTTTCCTTTTCTTTTTAACCTAAGAAACATATGTTTGAGAGAGCAACTACACTT
GCATACAAATTTGTGTCTAACCTTAATTAGACTGAGCATTTATACCTATACTAATTGGTC
ACTCTAAGGATACTCACAAGCTACAGAAAGAACCGGCTGTTAATTTGATGGGTTGGATTA
TCATGACCCTAGATTATGTTGAGTAGTCCATGCTAATATATAAATCAGCTAATTGGAAAT
ACTATGTCGCTGTTTGGGGGAGCTTGTCCCAGCTGTAGCTTTTCCCAAAAGCTGCTTCTG
CTAGAAACTGCCCCTAACAGTCCACAGCTTTTGAGAATATGTAGTTAAAGATTCTGAAAA
ATAAACTAAGAAGCCAGAAGCTGGGTTTCAGAGCTTTTCCAGATTCTTAGAAGCTGGCTA
CCAAACAGCTACTTTTCAGAATCTAAAGCTCCCCAAACAGGCCCTATGTTTTCTAGCTTG
AGCCAACTCGATCTGGCTCACGAGCCTCTTCACTTGAACAGTTGCGAAACAGACAAGCAA
TGATAGACATTGGAGAGATTGAAGCATAGGTGGAGGCCAAGTCTAGCGCACCACGCCCCT
TACCCAGGCATTCGAACTTGTGACTCATAGGTTGTAAACTACACCTGCGAGGACAAGCTG
GCAAGGAGCGGCGACGTTATTTCCAATTTCAATTGAGGGGGAAGCGACTAGTTGGTTGCG
TTGTCAGCGTAGGCGTAAGTCAATATTGTGTAATCGTACAAATGTGGCTCCCTTCTACGC
TATTTTCTGTGTGCATGACTTGGCGGTGTAGCATGAGTATGCACTCCTGTTGCGCTGTCA
TCTGCCCCAAAAGAATAGAGAGAATTAGGGTTTTTACTAGTGCTTATCTTTGAGCTAGAC
AAATAAACCAAACTATAATAGGCTGGCTAGCGCGAGCTACCGAATAACTCATGAGCTAGC
TCGAACCCAGCTCATTCTAGAAATGAGGTTCGGAGGAGGCTTTGGCTCTGCTCGTTTGGC
TATCGATCGAGCCAAACCAAACCAATATAAGCCTGAGTGTTTTTTCCTACCCCTACAAAG
GTTTAAACTCTTACCATAAGCACAGTTGAAGGCTATCACAAAATACAAGTTTGGTAACTA
GTACTCCATTTCAAAAAATAGATTTATTCTCTTTTCTTTTCGAATATAAGTTGAATGAAA
TTACGTGGTTTCTTTGAAACGTCAGAAATCAGTTTAAATAACTCTTTACAGCGTCGATCG
CTCTGTCCAGCTACCATTTCACAATTTTTATGGGATAATAGCAGCATGACCGGTAGACAC
ATGCACATATCACGATGATATCATATCTTTTTTCAACGACCAAAATGAATTTTGGTCGGT
ATAACGTGGTTGCACGCATATGGTTAGTTGCAGGCATTAACGAACGTGCTCCGAGACAAT
AGATACTACAAAATGATTGATTCCAATGATCATGGATATGATCGAGGTAATTAAACATGT
ACTCCCTCCGTTTCAAAATGTTTGACACTGTTAACTTTTTAGCACATATTTGACCGTTCG
TCTTATTCAAAAACTTTTGTGAAATATGTAAAATTATATGCCTACATAAAAATATATTTA
ACAATGAATCAAATGATAGGAAAAGAATTAATAATTACTTAAATTTTATAAATAAGACAA
ACGATTAAATATATGCTAAAAAATCAACGGCGTTAAACATTTTAAAACGGAGGGAGTACA
TCTATGTATTCGTGGATGCAACTATGAAAGGCATGCTCGACTGTGACCGTGTCGGCGAGC
CACGTAGTCCTCCGTATCCATTTGTCGTATGCTTCCTGTATTTGTACTGTTATTTCTCGC
TCCATAATGCATTTGACACGTATTTTATTTTTCTTGCGTACGGGCTCGGTGCTCACGAAA
TAAAAGCGACGGAAATACTATTGCAGTTTGGTTTCTAGCTGGCTTATCTGCCCGTGACTT
CCGTCTCCTAATCCAACCCAACGTCATAGAGTAGAATATGAAGATAATGGATTTCTATAC
ATCACTGGAGTAGAAAAAAAAAGAGATGAAAAAAGAGAAGCGAACTGAGTAACTAATAAG
CTGGTAAGGCTCCTTGCACTGAAACCTAATCGCCCATATTTAAATATCAGATTTAACAGA
TGTGTTTGTATTTATAAATAATTATATTTTTTCATTGGTAGTCGACAATGTAGTTTTCAG
TGGTGTATTTGGAGAAGTATTCATCGATACATACTCCCTTTGTTTCGTATTATAATACAT
ATTTTCTAAATAAACTTTTTTTGAAACATTTTTTTCTAAATAAACTTATTTAAATGTGAT
CAGTTTTTTAGAAATTTTTTTTTATAATATGAAACATAGTATATTCCATAAATCGATAAG
CTAAAAAGAACACTCCCAGTTCTCCATAAGTACTCATATGCATCTTCCATTAAAGTAACG
ACAAGTGTCCTCTTTTAAACCTTATACGAAACCAAACCAAATATCGCGTTTGGCCATCAT
TGGTATTTATGGTGAAGTTGTCGCTAATCAGATCACTGTTAGCGAGTCTCTGCAAGGAAA
ACGATACATTTCTTCTTCTCGCGTTTTTCTTTAAGCATTTTGGCTTGTCCATGGTGCTAT
AAGTGGTACACATTAGCAATGATGTGGTGTGCAGGGAAGGGGATGGGGCAATGACTAGGG
AGTGTGTCATGAAGATAACGGTGGTGTGACACGAAAAATAATTGTATTATAGGGCTGCTG
TATGACACGCAGTGGAAAGAACCGAGAGATTCGAAAAATACCATGATATTTATAAGGGGT
AGAAATCATATTCTCCTAAACCTTCCATTTTTATATTATCACAGCGACCATATTAATATT
TTTTTACCAGCTCAATTACTAGAAACTTTTATCTTTTTTTTTTGCAAAACAGGGCAGCTC
ATATTAAATTATAAAAGAGATTACAACTCTTTTTGTTGCAATATCTGGAAATAAAAGAAC
TACCAACACAGAACAAGGAGGCTCCACATATTGAAATACCGCAAGAGATATGAGCAAATG
AGTGTAGCCACAATGCTGACATTGTAACACACGCAAAAACATGTAAAATGAATATTGCTC
ACCATATTCATATATCCTTCGACAAAAGAGCAAACCAATACCACCGAACAAGTCGACAAT
TTGGAACCTAAAACTAACGCCAACAATGTAATATTTGATGACCGACAGGCAAGTCTCCTT
GATTTCCATCGAGGACCTCACGAATGAAGTAGCCAGCAACACATAGATTAAAAAAGACAA
GAAAAAATCTAAATAGATTTAATTCCATGAAAAACATGAAAGGCAAACCTTAGACACCAA
ATAGTTCCAACCTACATTGAAAAAAACTCAAAAAACTTACGAGAAGCTGTCCCCTTCCTC
ATCGTATCCGGCGAGGACAGAGGAGAGGGGAGGGGTAATATGTGTCCAATAATAAAACTG
ATTTTTTTTTAATAAATCGGTCGTAACTCGTAACGGTAGAGACCACGGTAAGAATGTTAG
GGCAGTACTGTCACGTACGTTAGCTACCTATATGAGCGAGAGGAGGGATATATACACGTG
TTAACAATCCAAGCACGGTGGGTGTTGAGATCCGACGGTTTACGAAAACCGACCGACTTT
CTGCAAGCGATGGTTGACTTGTACATAGTAATGATTGGCAGGTAATGACGTACTGCACTG
TACGAGAGTGTACCTCCCCAACATGCCATAACCGCCCTGCCAAGATGCGATTTGACAATA
GGAATTCTCGTTTACCGAGGCTTAATCTCCATTCCTCCACGATTCGCTCCAGCGCCATGT
GACTAGACCGAGCTAGCTCGCTCGATCGATCTCTCACATACACACGGCACGCACGTCGGG
TGCAACGACTTATCGGTGCCAAGTTGCCGATCGATCCGGTTTTTTTCGTTTTTGCCAGTT
AGCCTAATTCTGCCTATAAATACACGGGCAAATCTCCTCTCGCCAAAACACAAAGCAGAC
AAGGTAGTAGTACAGGCTTTTGTACGTACGTAGCAGAGGGAGTTCCCAAGATGGCTGGGG
CCTCTGCCAAGGTCGTCGCGATGCTGCTCTCCGTGCTCGCCACGTACGGCTTCGCCGCCG
GCGTCGTCTACACCAACGACTGGCTCCCGGCCAAGGCCACCTGGTACGGCCAGCCCAACG
GCGCCGGACCCGACGACAACGGTGCGTGTAGTACATGCATTTTTTGCAAATTACGCTGTC
GTACGTATGTGCTCTTCTGACATTCGAATGCTGACACGCATTGGCATTGTTCGATCGATA
CGCAGGCGGTGCGTGCGGGTTCAAGAACACCAACCAGTACCCGTTCATGTCCATGACCTC
CTGCGGCAACGAGCCTCTGTTCCAGGACGGCAAGGGCTGTGGCGCCTGCTACCAGGTATA
GTATAACCACGTTCGTGATCACATATGTTGTTTTGGCTTATCGACACGGTCTCCAATAAA
TAGTACATCTCAACATTAACCTTTGTACCCTACATCTGAAAAGTGTACAAAACAGTGGGT
ATGGAACTTCTGATCATAAATAAATCCGTACCAACATAATTTTGTTTACGAGCACCGTAC
TGCCCGCCACGTTAACTGCAGTTGGTGGTAATCACAACTTGATTGGTCAACGGGCCTTGA
AATCCGTGGGTAACACGTTCTTCAGTTCAGCGTTTGACTTTGTGCTAGCTGCTGCTTAAT
TACATGCACATATGGATTAATTTTGCCCTTAATTATATTCCTCATCATCAGATACGGTGC
ACCAACAACCCGTCGTGCTCCGGGCAGCCCAGGACGGTGATCATCACGGACATGAACTAC
TACCCCGTGGCCAGGTACCACTTCGACCTGAGCGGCACGGCGTTCGGCGCCATGGCGAGG
CCGGGGCTGAACGACCAGCTCCGCCACGCCGGCATCATCGACATCCAGTTCAGGCGCGTC
CCGTGCTACCACCGCGGCCTCTACGTGAACTTCCACGTCGAGGCCGGGTCCAACCCGGTG
TACCTCGCCGTGCTGGTGGAGTTCGCCAACAAGGACGGCACGGTGGTGCAGCTCGACGTC
ATGGAGTCGCTCCCCAGCGGCAAGCCGACGCGGGTCTGGACGCCCATGCGCCGCTCCTGG
GGATCCATCTGGCGCCTCGACGCCAACCACCGCCTCCAGGGCCCCTTCTCCCTCCGCATG
GTCAGCGAGTCCGGCCAGACCGTCATCGCCCACCAGGTCATCCCGGCCAACTGGAGGGCC
AACACCAACTACGGCTCCAAAGTCCAGTTCCGTTGATCCATCGATCGATCTACCTATGTG
CATGCAATGCCTTCGTCGTCTTGTGTCGCCGGTCAAGAACGAATTTTGATTCTACCGATC
GGCAGTTCGGCACTAGTACTGTACTACGATTCTGTGTGTGTGTGTGTGTGTGTGTGATTG
CAATGCAAATTGCGAACGGATCAATTAAGAGCGTTTTTTTCTCTCTCTCTTTTTAATTTG
TAGTTGTGTGTGTCAGCGAGATGTGTGGGAAATGGAACAGGGGCAGGGCACGCAGTATCC
ATGTGCTTGCTCTGAACCGCCCACATTGACAAATGACCCAATGCCAATATGCCATATATA
TATACCGGATTGGCAGACTTATTGTATTGTGACCAAAACCAAGTTTGTAATTGAACTGAA
TTAATACGGTGTGTTTGCTTATCAGATCACAGAGTAGTACAATATCACACCATTAGCAGC
AGCAGCAGCATGGGTTGCTCAGTACACGCGAGCCGTACTACGGCGGATGCACGTGAGGTG
CCCCGGGCGCGTACGCACAACAAAAACGTCCGTCATGTGTGGTCGAGGTTCATTACACTG
TCTTGCGTGAAGCCATGTACCGTAAGCTGGAAGCAGCACGGTTGCAGCGGCCATGGTGCA
TGTTCTTGCGTGTGAGCGCGCGGTTTTGTGTGGTGTAAGTTTGTAATGATGGGGTAGGGC
ATGTTCTAACTGAAGTTGACTTAATTTTATTATCCAAAGACAAATTAATTAAATCACAGT
CTGCATTCCGTATCAGCCAATTCTTTGTCTAAGGGTCTGTTTGGTAAAACTCTAGCTTCA
GCTTCACCTCTCCTAATGCTGGAGCTCAGCCAAACAATTTCATCTCTGCCTAAAATAAGA
GCGAAGTTGGGTGAAGCACTCTCATAAAATGAACCAGAGAGGTGGAGCTGTGTATAGGCT
GCTCCACAACTTCACTTCAGACTTAACTCCTGAAACTAAATTTAAGAGTTGGAGCTCTAC
CAAACATGCCCTAAGTTCCATTCTTTGATTAGAAGCAGTAAAACTAGATGATAGTTGAGA
AAAAAAAAGGGGAACTTATATCAAGTAAAGAGAGTACAAAATAGGTAGGAGTTGGCAAAG
TACCAATACTATGGAGACATAGTCGTGCTCACACCCTCAACTCCGCTTTCAAAAGGACTT
TTATAAGAGTAGGGAGTTGCCGTTGGTCTATTCATTTCTTTCAACATGTATTAGAGGACG
CACCCACAGCTGTGTAAGTAAAGTAAGATACAAGCATACCTGAAGGTTCAAAAAAAAATC
CTATATACAAAGTATCAATAAAACTTGATCCACCTCACTACCAATGGTGGAGCTAAGGCC
CAGCCGAACGGAGCTCCTCTGACGTAAAGTCATAGAGACGTGGGTCCCTGACAGGTGATG
TCCTAACAAATTTCAGCAAAAATTTGAAGCTGTATAGTGTGAACTTGAGTTTTAAAAACA
TGAGTCCAGAGTTTTACTTATGTCCAATGGGTATGGCCGTATGGGAAACTTAAGGGCTCC
TTTGAAACATATAATTTTGAAATAGAGGAATACATGAAAAATACAAGAATAGGACAGAAA
TGCACGTGTAAAATAGATGATTCAAAAACATATAAATTCTAGGAAAATAGATGTTTGGAT
GAGGTAAAGGACAAAATGGAGAAAAATTCAGAAAATTATGGACCCACTATAATAGCTTGC
TCTGTTATCTTTTGAATAATCACTTTTTTCTTTAAGGTTCCTTTATGGATTGATTTGTCC
ATAATGTTTTAAATTAAAATTCTCATGGCTTTGATTTTGGAACACAAATTTCGTGTTAAA
AATGTATTTTTGCCAAATAAAAAGGAGTGTAACCTAATTCAACTCGCTACATCATGAGTA
CGTAGGTTTCACCCCAGAACAATATCATGTATTTAGATTTTATTGGTCTTGCTTGTTGCA
CAGGCCTAATCCGAGCTACAACTTAATATTTAGATTGTGGTTCTAAAATTCCTTGAGAAT
TTACGGTACATCTGACACTGGGTATAGCTAATCAGTAGATAGTGCAGATAGTGTTAGAGC
ATTCATATAAACCCCATGAGTATTAATTAAGGTGAGTTCACACACTATGCATAAATATAA
TAGAGATTTGTGTAGTGTATAGAACACACCTAACTCTATAATAGGATCAACACCCATCAG
GGGCGGATCCAAGAAGAATAGTAGTAATGTCTGAACAAACTAGAACAAAGCTACAACAGT
CCGCTCTCCTATCTACGTATGAAAAAAAAACATGTGGGGGCTTCATGGGGGCTCAAGCCC
TAGATCCGCCTCTCACACCCATGGAAATTAAAGTGGATTTCTTCATGAATACTACTCACT
CCATCTCAAAATATAACAACTTTTAGCCTTTAGGATTTGTCCCAAAATATAACAACTTAT
TCACCAACATTCCATTCTCAACCAATTACAACCCTTCACCATTCAATTTTCCCACAAACC
TTCACTTATCAACCAATCATAATATTCTATAATTTCTTTTTACCTACTTTATTAATAACC
ATGTCTAACTCTAAAACTCTTTATATTCTGGGACGGACATAGTAATCTTTATTTAAAGTA
CCTGGTATTAAGGGAAGAACCCCTTTGCTATGCTTGGTGTTTAAGACCCGTGTTTGCAGT
ATAGAGCCTTTGCTATGATAAAAAAAAAATTCTCTTGATGCCTCTTCTAGTTTTTTACAC
ATTGCCTTTGTACATGTTTAGTACTGCTCCCTCAATTTCAAATTGATCTACATATAGTTT
TTTTTTGAGGTTATTCCTAAATGATTTACATATTTGTGTTCATTTATTAGGTCTATTCGT
TATTTGTGCCTGGGAATAAATGGACATTGATGCATGCATCCATGCGTACACAAGCATTTA
TAACCCACATGCAATATCTTGATTTGCTATTGGCTAGGAAATAATGGGGATGATGTATGC
ATTGAGTTTGTTGCTAGAGTAAATATAGTATGAGAGAGTTATTAGCTTTTCTTGATCTTG
GTGTACCCATGAAATATATAGATCAATTTGAAATTGAGGGAGTAAGGGCACCCGCAATGG
TTATCTATAGGCTCTCTATAAGAGATCCATGTCAGCATATTTTCCTACTTGGAATAGATT
AAATGAAGAGAGAGAGAGCAAAGCTATCTACTAACCTGGAGATAATCTATAGAGAAAAAC
GAGACAATGCATGAGAGAGCTATAGATACCCATGTAGACATACTATTGAGGTGGTTTACT
ATTAATCTAGTCTATTGCTGAGATGTACATGTTTTATAGAGAACACCTTACTTTACCATT
GCGGGTGCTCTAATTCACTATTCACAGTTACTAATGGATGTGTCAGTGTATATACTACTA
TATAACCAGACTCACCAGCCAGAGCCCAAAGCACCGTATCTCGATACGGTGCATATGTCA
ATGATTGTATCACTGTGTGGATGTGATCGGTATATCCTCGCATCATTTTTTTTACTTAAG
AGCACCTGTAATGGTAAAGTAAGGTGTTATCTATAAAACATGTACATCTCAGCAATAAAT
TAGATTAATATTAAACCACTTCAATGGTATGTCTACATGGGAATCTATAGCTCTCTAATC
TATTGTCTCGTTTTTCTCTATAAACTATCTTCAGGTTAGTAGATAGCTTTGCTCTCTCTC
TCTTCATTTAATCACTTCCAAGTAGAAAAATATGCTGACATGGATCTCTTGTAAAGAGCT
TATAAATAATCATTGCGGGTGCCCTTAAAACACCGGTGGGAAGTCAGCAAAGTCGTGCTT
GGCATGTGTCCTGAATCTTAGTGAGATGCCTTCTTTCCATTCACTTTTTGCAGGGTATCC
TGTAAGTTGTAACTACCATATATATCCACATTTTTGTAAGGGACAAAAATACGGCTAGTA
TGCAACTATGCTGTCTATGCACATATGTATCACACTACCGTGTCACTCTGTCAATACAAT
ATTAGAGTTGGCGATTATATTTAGGACGGTCACTAGGTGGTTTCACACTACCTACGCGTT
AGTTACGCACAATGGTGATACTACAATGATATGGTCACCCTAGAAGAGCGTTGGGTACAA
ATGATTGCTTCAAATGATACCGAGATTATTGTCCCTAATCAACCTGCCCCTGCTGATTGA
TCTCTCTCTGTGATTGCGTGGTTATTTCTGGTGCCTTATTATGGAATCTCTTCCGTTCCC
CGAAACAACGTCAATGACCCATCATGCAATCGATCTGTGCATGCATCGATCTAAATCTGA
AACGAGAAACTATATACATATTCTGGAATATAATCGATCATTCATCTTCCTTACCACAAA
AAAAAAATTCATACGATCGATCATTTGGCAGGTACGTATCGTCCACAATATCATAACATG
GGATAACTGCCAAAGATGTGATTTTATAATGGTACGAACTCGTGAACCGAACCCTCCATC
CGTCCATGATTTTCTCCCTAGCCATGTGACACAGCTAGCTCTCTCTCTACCACGCCGGCC
GGTGGCCACGTCGGGTGCAACGACCCCTTGATGCCGCCGTGTTGCTCGTCCATTACATTT
GGTTCCCTTCCCCTCTCGTTTTGCCCTGCCTATAAATACACCGGCAATGGCCTCCGATTC
CAACCATCAAACCACACACCAGACAATACTTACTACCACTACTACTGCTGCTGCTGCCAG
TTCTAGCTAGCCTACTGCTCTTCTCCGAGCTGAAGATTTTTCGAGCTAGCTAGGATGGCA
GCCAGAATGGGCAGCAAGGTCGCTGCAATCCTCGCGATTCTGTCCGTGCTCGTGGTGCAT
GGCTCTTGCAAGGGGCATCCTGTGAACTACAACGTCTCCGACGCCTCCGCCTACGGCTCC
GGCTGGCTCCCTGCCCGGGCAACCTGGTATGGCGCTCCCACCGGCGCCGGCCCTGACGAC
AACGGTGCGCATTTTGCAGCTACTGATGATGCTTGTGGTGCTCATCTGTGCTTTTGCTTG
GTCTCTGAACTGACGCATTGGCATTATTTGGTCGGTTTTAATTTGCAGGCGGCGCTTGCG
GGTTCAAGAACGTGAACCAGTACCCATTCTCGTCCATGACCTCCTGCGGCAACGAGCCCA
TCTTCAAGGACGGCAAGGGCTGCGGCTCATGCTACCAGGTACGAAAAAACTAGTCAAATT
ACTTCACCATGGCACCAATTTTGCAATTAGCAATCATTTGATTTGATTGGTCAGGACGTA
CTACTACTACATTTTTCTATAGCATGCATGTAGGAGTAACATGCAGTGCGGCACATTTTG
TTGACCATTTGTTTGACTTGGTTGTTACAGATCAGGTGCAACAAGGACCCGTCGTGCTCG
GGCAACATCGAGACGGTGATCATCACCGACATGAACTACTACCCCGTGGCCAGGTACCAC
TTCGACCTGAGCGGCACGGCGTTCGGCGCCATGGCCAAGCCGGGGCTCAACGACAAGCTC
CGCCACTCGGGCATCATCGACATCCAGTTCAGGCGCGTCCCCTGCAACTACCCGGGCCTC
AAGATCAACTTCCACGTCGAGGAGGGCTCCAACCCGGTGTACTTCGCCGTGCTCGTCGAG
TACGAGGACCTCGACGGCGACGTCGTGCAGGTCGACCTCATGGAGTCCAAGTCGGCGTAC
GGCGGCGCCACCGGCGTCTGGACGCCGATGAGGGAGTCGTGGGGCTCCATCTGGCGCCTC
GACTCCAACCACCGCCTCCAGGCGCCCTTCTCCCTCCGCATCCGCAGCGACTCCGGCAAG
ACGCTCGTCGCCAACAACGTCATCCCGGCGAACTGGTCCCCCAACTCCAACTACCGCTCC
ATCGTCCAGTTCAGCTAGATCAATCATCCACTGCTGATCGAATATGGAATCATATTGGCT
CGCGATCGATCGATCGATCGATTAGTTTATTCTCTACTACTGCTGCTGCAAAATTTGCGT
GGGATTGAGGTGTTTTTTTTTATTAGGCGAGGCCTCATGTGCTGTCTGGTCTAGTGTGTG
AAGTGGTGAAGTGATGCATGTGTGGGAAAATGGAGGAGGGGCACAGTAATACAGTATGTG
CATGTGCTCTCCCGCCCACTGTCACTGTACTACCCAGTGCTTTGTAACCAAATCTTAAGG
CTACAGAATTATAAATACAATGCTTAAGTTAATTACCTAATCATGTGCTTCCTGGTGGCT
CTCTCTGATAGATTCTCTGATTTAATCTCGTGTTCGGGTTGGTTAAGTAGTACGTGTCCA
TGTTCTTTCGTGGTACTCACATACATATCAAATTGATTTGGGAATCAACAATGTATGGAT
ATACCGGAGGAGCAGATCTCTGAAAAATATGCCATTCTCTAATACCTGGAGAACTGTACT
GCAGAATACCATTACGCTCCCAGTTTGAGGTGACTTTAGGCTCCCAGCAAACCAAACTAA
AATCTGCCATATATTGTCAAAGTCTATATATATATATGGAACGAAGCGAATTGGGCGTAC
CTCAGATAAGAACTTCCATCAATTGTAAGATATGTTTTTTTTTTGAGAATTAATTGTAAG
ATATGTTGATTTGGTCTTTTCAAATAGGATGTGCTTGTGTGCGTATATGAATGTTTGCTT
TGTACTATGTGTTTTGGAAAAAAAAAAAGGCTAAAAACTGGTAACAATTTTCAGACTGAT
ATTATTACTACACATTGCCCCCAGCTTAACTTTAGATTCCATTGGATTTACCAAATTTTC
AATTTCATTAGGAAATGGTTACCGAATTTTCATGTACTGATTATAAACCAAACAGTCAGT
TTTGGTCAGCATTACCAATAGATAGGTTTAATGAGGCTAACAAACCCACACTAGCAACTG
GGAATTAAATTTAGAGGTTGAGTCAGGGATTGGTACTTTATTAGTACAAATAGATCAAGA
AAAAAAAAGGGAAAAAGTGCAGGCAGATCTCAAGCTGACTTGGAATATACCATTTTTCAG
AACTGTACTGCTTGCTAGGCCGCAGCAGAGCGAAAAGCTTAACTTTATCTTTCTCTAGTT
TTGGCAATCCTGGAAAGGTTCAGCATAATTGTTATCGCGAGGTGCAAATCAAGTATACTC
AATTACGGTGATCACTGCGCTGATTGAACCCAAATGATACAAATCCCCAGCATTCTGGTA
TACTATCAGTCCAAGATATCGTTATCATGGTCGTTGGTAGCTTCAGTTAAGTTATGTGAG
CTAGGCTCGGCAACGACGCCGGCTTCAAAATTACCTGCCGACCAACTGCATTCTCGCCGG
AATTACTGGCGTTAAACCATCGCTCTTATATTTGCAAAGCTGACTCTTGACTACAATTAA
GGTTAACTTCAGTGTCTGCACGCCTATCGAACTTAGATGCGACTGGCTTGAGGTCATAAA
TGGGAGTACTAACCGTGATGCACGCTGAAGAACTTGTCTCTTTTCTACTGTAATAAACAC
TTGTCAACGATGAATCGGTCATCGAGAAATGGAGAAAGTTAGCCCCATTCCGTGAAGCTT
GATTCTTTCTGCAGCTCTGGATGCGTGCCAGCAGAGAAACATGACTGGTCATTCCATAGC
TCAAGCCTGCAAAGGATTTAGGCTTTGTTTGAAAGATTAGCCTAATGTTTAGTCTTAAAT
TGATAAGCTAAATATTAGTCTAGAGTGACATGTTTGAATCCATGGACTAAAAGGTGAAGA
GAGAGTAGATAGAGAGGGAGATAGAGCTGCTTTTTGATAGTCCCAATATAAAATTAGCTC
CATTAGCATCCCTTGAAGGGACTGATGTTTTAAGGGGGGCTAATTCACTTTAGCCCCAAA
TTAGCCCACATATTTAATTCTTGGGGGCTAATTCAAGGCTAAAAGGTGAGAGATAATAAT
TAGTCCATAGAATCAATCAGGGCCTTGTTTTTTTGTGCTTCACATCAGTGATCGAAGGCA
ATAGTTTTTTTTGGAACTCACCATAAACCGGTTCAATTCCTGGCTCTGCTTAATTCGAAA
AGTTTTCGCTCGAATTCCACTGCACCTAGGCCCTGTTTGGAAGATTAGCCCAGGGCTAAT
TTTGAGAGCTAATATTTAGTCATGAATTGGTAGGCTAAACATTAGCCTAGGGTGGTATGT
TTGGATCCATGGGCTAATTCAAGGCTAAAAGGTAGAGAGAGAGTAGAAAGAGATGAGAGA
GAGCTGTTTTTTTTATAGTCCCCATACAAAATTAGCCCCATTAGTACCCCTTGGAGGGGC
TAATGTTTTGAGGGGGCTAATTCATATTAGCTCAAAATTAGCCCACCTGTTTGGATCCTT
GAGGGCTAAACATTAGCCCATGGAACCAAATAAGGCTCTAATTACTCCCTCTATTTCATA
CTAAGTTTATTTCTTTTTCTCTCCCGCTTATCCAAATAAGTTCATTTCTAAATAATCATT
ACTCCTATATATATGTATGTGTCTAGATTCATTAACATTTATATAAATGTGGACAATGCT
AGAAAATCTTACATCATGAAACGGAAGAAGTACATCAGAATTTCTAAAAATATGAAATAA
ATGTATTGGCAGTAGATAAAGTAAAAGTATTACATTCGATAAAAATATCGATACTCTAGT
ATTTTTTTATGTTTTATTTGTTTACGTGAGATATGTGAAAAAAAAGAACGATACCCTTGC
ACATCTCACGTTCACCTGACAGTTACCCAGACTGAAAAAGAGGACAAAGTAAACAGGCTC
GACTGCGACGGCGCATGTGCGGGCTGAGACAATGTGGATTCACGCCGACGGCTGCTGCTC
ACCGGTGCATATATGACCGCTCTCTCTCGCTCGCTCGCTCAGATTCTCCGGTTGGTTGTT
TGTTTTTTTGGCTATTCGGCACGCAAAACGGCGCTGTTGCAGCAGATTTCCAGGACCCAC
TGCGCGCTCTCTCTCACTCTACCCGTCCTCGCGTCGCCATCCATCCATCCACTGAGCTTT
CGCCGGCCGATCCCCCGCCTCGCGCTCGTGCACCCCGTCTGCCGCCGCGCCGCGCCCCCC
GCGTTCTCGCTGCGGCGCGGCTACGGCTGCACGCAAAAGGAAGAAAGAAAGAGAAAACCG
TGCACTCCTCGACCAATGGCTGTACAGTGTGTTATGATGTGTGGATAGTACTAGTAGGAG
TAGTAACAAACCTGCAGGTTTTGGGGCCTGCTTTTCAGGCATCGGTTTGTTCTTGTTGTC
TGGCACGCTATTTATCCATTGTTATCCTGCAGACGGAATGTTTGAACTTTGAACTTTTGG
TATCCATCCTGAAATGCATGCAGGTCAGGCTGATCGGTGCAGAGAACACGGCGAGATCGA
TTGCGAGTAACTTGCAACGTGATCAGAATGACAGGAACTCAGCGTAGTTTCATATATTTT
GCAGTTGCTTACAAGCTGAAGCAAGTGAACACGTGAGCTGCCATTTGCACGGTGGCACAT
ACAGATGGTCGCGTTGCTTGCAGAATTGCAGTGTGGTATGGTATGGTATGGGAGGATCAG
GGGAACAAGTGGTGGTTACCGGGCGGAATAATGTAGACGTGGTCTGTTCGGATTTCAGGG
AGTCCGGCCCTGACTGACCCGAGTGTATATCCCGTGATTAACGTGACCGGAGTGATGTGC
ACGTCGGCCTTTGTCGTGACAGGTTCGTTGAAAAGAAAAAACACACGAAAATTCATCCGG
CCTCACATGACAATATGCCAGTGATCAACTGTTGGAGACGTCACTCCAATTTGACCCGGA
GTGAGGAGGATTGGAGAGGAAAGCAAAATACCGAGACAATGAAGCCCACGTTGAGAGGCA
GCCCGGTACACTACGCAGCCACATTTGACATTAGTAGTACGTTTTTTGTTCTTGTTTTTT
TGGTTTGTTGGTGTGATTGGCCTAGCTTTGGCAAGGAGGCAGGGGCATTGAAAAGGTGAA
AGCGGCAAGGGAGCAGCTCAGCTGAGCTCCCCCCATGTGCACTGCCTCGTCCGGTTCCTC
ATCACACGTTGATGAATCATTATGCTGCCTATACCAAGGGAAGGATATGGAATGGCCACC
ATATTAAAGCCACACTTGGATTAGTCGGATTGCGACATGTCTGTGGATATAACCAAACTA
TAGTAGCAATTTTGTGATAGAATCTACGTGATTTTAGAAGCATTATTTTAGTATATCATA
TTATTGGTAGAAGTTGGGGGGTTTGTCCCATCTTATCTTATTTTAAGCTTTTTTCTGTTT
ATTTTTGGATTTTTTTGGTTGTTTGCCTACGGGTAGAGGCCGGAAATGTAATCCATTTCC
ATTATTTAAAAAAGTAGCAAAATTATCAACGATGGAAATTGGATGACGGGTGGGCCGTCC
AATCCAGTCTCGGGGCAAAAAACTGGTGGACATTGCTGGACCACTAACTACCGGGCCGGT
CTGGCCGGGGGGGCCGGCAGGGCGGCGGCGAGTCGGTTTGTTTCGTGGAACAACGACCGG
TTAACGATCGGTAAGACCGTGCTCCATCATTTGGTGTTTCTTCAGCTTGGACCCAGATGG
ATGGATGGACCGAGTTTTCGCTTTCTCTCTGTCTGCGCCATGAGATGCTGTTGTGTGGTC
GCTCGCATTTGGATGGCCCACGGCTGGCCGCTGGCCTTTGCCTGTGGCCGTGGTAACATT
GGAGGAACAAGTTAATTGCTGAAGGAAAAAGTCCACCTTTTGTCCCTTATATAAGAGTTG
AGTTTCAATCGAGTCCCTCAACCAGAAAAACCGGGAACCTCATCTTATAAAACGGATGTA
AATATAATCCCAAGATCCTACTTCCTCCGTTTCACAATGTAAGTCATTCTAGCATTTTCC
ACATTCATATAGATGTTAATGAATCTAGATAGATATATATGTCTAGATTCATTAACATCA
ATATGAATATGAGAAATACTAGAATGACTTATATTGTGAAACGGAGGGAGTACATGATAC
TTATGGTCAACAAAAAGAAATGAAATACGATGAGACTCACATGTCAGACACACACGAAAA
AAAAATCCCTATCCCTGTGTTGGCAACCTTTTATGACAAGTTGACAAGCACAATTGCAAC
ACCTAAAGCTTTGCGGTGATCCTAGAGTTGCCAACCACCTCAATTTAGCAAACGCTAAAT
CAAGATGGGTTTTGATAAACTAAACCAGCTAGCGGAGCCGATCTAGATAGAATGATGGAT
AACTACCCGTCTCGTGGGAAAAATGGAAGGTTTTCAGGACAAACCTACAAAGAGGTGTCG
TACTCTCGCAGCGGCGGCGGACGATTTACAGCGCAAATCGACAAAGATGAACAAACTAAG
TAAAAACTAAAAGCAATGTGAAAAACGATTCGATTGATTGATTGTTGATTGTGTCTTGAC
AATTGAACCGGCCTTGTCCGTTATATAGGGGTTGGTCTTGCCCTCTACAGGCCCTCCTCC
ACGTCCAACTCAGGATAGAAACCAAAGGAAACCCGAAACATGACTTCCCAAGCAAGGAAA
ACTCGAAACCCGACGAAACAGACTCGGGATCGGACTCTGCCGGTTAGACCGGCTACACAC
CGCCGGTCTGACAGACCTACTGGCGGCGGTCTGACCGACCAACGCACGGCGGTCAGACCG
GCCATCTCAGAGGAAAACCGGCAGACTTCCAAACTTTGGTAATTTTCTCTATTTTATTCC
TAGGTGCCAAATTTGGATGTAAACACCCCATCTCTTTCTCTACCAGTTCTTTAGATTAGG
GCTACATTGTACCTGGTTTTGTAATTGAGAGACGCGGTTAAATGAAACCGAACATTAGTT
GAGGGATGTAAGTGGACTTTTTTCCCATTGCAAAATGAACCAACACAATAGGGAGGAGAG
GCTAGCAAACATTGATGTATTCGCAAAGGAAAAAAGTTCACCTAAGATCTCCCATCTTGT
CACGAAGTTAAAAAATCGTCTTTGAACCGAAAATCAGATATATGGCATCCCTAAACTTAT
ATAACCGGATCATTATAGGTGCTTAGGCAGTATTGACCCCGGTTCTCCCCGCCCGTTGCC
AGCCATCCCGAAGGCTTGATTGAGATGGGAAAAGAGAGGATAGATGTCGAAGAAGATTGA
GGTGCTGCCATATGGGTCTTACGTTAACTCAGCTACCACATAAGACAAAACCGGGGTTAT
TTATGGACGATTTTGTAACTTGGCAACAATACGAGGAACCTCAGGTGAACTTTTTTCCAC
CACGAGGTCCGTGTAATTCTTTCCTTCGGCCCACAAGAATGCAGGTCCTGGGTGGGATCG
GAAACGCGTCATCACATCAGGGCGTCATCACATGTTCTAGCCCAACTCGCGGCGCATCAC
GTACACAAATTGCTGGCTTGACGAATGTTGAGAATCCCACGTAGGCCCAAATACGGAATA
AGTTAACTTTGGGTCCCTCTATTTGTCACCCAGTCTGATTTTCATCCCTTGATCACAAAA
CCGGGTACGACAGGTCCCCCAACTTACGAAACCGTTTAAATAAGGTCCCTCGGTAGTATT
TGACCCGGTTTTGGTTGAGGTGGCGCCTACGTGGCTAATTTGACTCGGTCTTCATTTGAC
GTGGCATTGACGTGGTGCTTATGTGGCAATTCGATCAAAAATAATAAAACCTACGGGACC
CACATGTCATCCTCACTACCACTTCTCTCTATCCCCTTCTCTCTCCCTCTTCTCTCTCTC
AGCCTGAGCGGCGGGGCGGAGCGGTGGCGGCGGGGAGGAGTGGTGGCGGCCGGAGTAGGG
TAGGGAAGAGAGGGCCAGGCACCCGACGGCGACGGCCCCTACACCCGCGACCTCCCTCGC
CGACGCGGCGATCCATGGGTCCCCCGCCGCCGCGTCGCAGAGCCAGAGCACGGTAGAGAC
GTAGGCGGCGGGGAGGTGGTGCTCGGGCGCGAGGCGGTAGTCGAGGGAGACGATGATGGC
TGGCACGGTCGCAGCCATGGCCTCGCACGAGGCGTGGTAGAAGACATTGTCAGTGGAGAA
GAGGACGAAGCTGCCGCCGTGGAAGTAGAGAATGATGGGGAGCTTGGATGCCGGTGGCGG
CGGCGGGACGGGGTTGGGGAGGTGGTGAGGGAGGCGTCGAGCGGCACGTCGCGGGAGAGG
ACCGGGCCGAAGGCGGAGGGCGGCGTGTCGGGGGACAAAGGGGCGCATGATGGTGCCGTC
CGAGTGGAAGAAGGGGAAGGGGAAGCTCCTCGCTCCGACGGGCGGCCGCTGACAAGCTTG
GTGGCGGTGGAAAAGAGAGGGGCGACGGTGAGGTTGTATTCTCCTCTCTCCCCTCCCTCT
TTCTCCACATCCGCACACTGCTTTGCTGCTGCCGATGGCATCGACAAGCGTGAGGAGGCG
ACGGTGGTGGAGGCTGGTTGCGGCAGAGGGCGTGCGCCGCTCCCTCTCCATCGCGCCTGA
GAGAGGAGAGGGGAGAGAGATGAAGAAAGGGGAGAGAGGAGGAAGGAGAGGAGTGAGGAT
GACATGTGGGGGCCATGTGGGTCCCACCATTTTTTTTATTAATTTATGTGTGAAACTGAC
ATGTGGTCCCACAGGGTTTATTATTTTTCTTAGATCAAATTGCCACGTAAGCGCCACGTC
TGTGCCACGTCGGATGAAGACCGAGTCAAATTAGCCATGTAGGCACCACGTCAGCCAAAA
CTGCTATCAAAACCATCGAGGGACCTCGTTTGCCTGGTTTTCGTAAGTTGGGGGACATGT
TGTACCCGGTTTTGTGGTTCAGGGACGAAAACGACAAATAGAGGGACCTAATGCAAACTT
ATTCTCCCAAATATTTTCCGGTGCCTTCATAGGCTACCAGAAATCCCGTTCCGGCCCGAA
GGAGTTTGCTATAGCGGATCCGTGGGCTGAAATTGTTGACGTTTACGCGGAAATCCCAAG
ACCGCCGAATCTGCCTTTCTTTCTTCTTTTTCCCCCTTCATCCCCACCGTTCGCTCTGTC
TGTGCGCCGGCGAGCGTTGCCGTGCCACCACTTGGCATCTCATATGCACATCTTTCCCAT
TGAAAAGTGAACCCCAAAATAGCACAAGAATAGCCAGCGTCATCAAACACATATAACCCG
TTGGATGTCCATCGAAATGAAAAAAGACCATTGGATTGTATAGGGAGAGGTAGTAAAGAG
TAAACGGTAATATCAAAACAAGGGTGCTCTAGACCCTTCCAATGCCTCACAAAAAGTGAA
GTGTAGTAAGAATGAAAAAAAAAAAAAGATAAACAACTGGCCTACACCCCTACCTCCTAT
AAATCTCCAACCACCACCAACTCACTGTCTCTCCTCCACTAAAATGAATTATGTTCTTAT
GCGGTTACGCTTCAATTTTACACTTAAATATTTACAATATTCATATGTTACAATCACAAA
ATATTTGAAAGATTCTTTTATTTGTTAGGGTTTTTATTTTTTCTCATACTAATACACATA
TATTCTATCATAATAATATTATTTCTTAAAAAACACTAAATGTTTTATATGTTTTTCACA
ATAAACTCTTAAATTATAAAATACTATTAAAAGAATTTTCGTATATCGGATCAGAACCTT
AATTTGATGTCTCGGACCTACTCGGCTATATCGTCATCACGTTCTTTTTTTGCAGCATAA
ATCTTATTTATGTTATTGAGTTTTCCAAATTTTCTATAAATTACTCTCGTTACTGATGAT
ATAGTTAACATCTTAAAACACATTTGTATAATCCAACAATTAACAGCTAGCACTGTCTCT
CTAGTTTCGTTTGTAACAATGTGGTAATGCTAGTTTAGCTGAGATGTTTACTTGACTGCA
AGCTGTGTTGCGATAAAATATCACTACCATTCCTTTGACGATACAAACCTAGTACAATTT
TTAATTTCAGGATATGGATAGATTTTATACTGTGAACTTCTGAACCTGAAAAATTTATCT
TTACAAAATTTGGCATTGGCATAATTATAAATTTAAATTAAATTACAGGGCCCTGCAATG
ATATGTTGTTCGAGTCAATGAAAAGTGCATATATAAGGGACAGTCATCTACAAATGGATC
AGCATTGAAGAGTGCAACGGATTAAACAATCCATGCAATTTACTCTCATAATAAGCTTAT
CTAATGTATACATATCCATTCATTAAAGCTATTCACATGGGATGACTATAAAACATCTCT
CTCACCTGCTTTCTTCTCGATTGGTTTGTTTCCTTCTAATGGAGCAAAGTTTTCTGTTTG
CTACAAGAAGCACTTGAGCTATCAATTGCCGTTGTTCTGCACATGTGAAAAACACATTTG
TTGAGTCATCTCATAAATTCAGGCAGCAAACAAGAGTCATTCTGACCTGACATATGCAGA
CTGACACATACAAGAGATAACAATTTATAATTGTTGCCACGTTTATCTTTACGATCTGAA
TATGAAATAATAGAAGATTCAGATGCATTCTTTTTTGAATTTCCAGAAAGTTTAAAAAAA
TAACTCTATTCTTTTTTTTAATAAACTGCAAGTTTGTTTGATAAGTTTCATGTATGCTAT
ATACAAATAATCTCCAATATGGGATCTTTCATGATATCCAAACCTAAACAATTAAAAATC
AGCAGCCTCCCAATTAGCTCCTAGAAACCACAGTTCATAATAGTACACTGAAACAACATG
GAAAACGCTGCTCTGTTTTTCCTAAAGTAATTATTTAATAAAAGCTTGTACTGCTTCTTC
TTTAAACAGTCCACAATAATTGGATTGTCACATGCTACAGCTAACAAATTCAGGGGAGAA
GCTTCACGACAGTCCCTGGAAGAGAATTTTACGGCAGAAAAGGAAAAAGAAAATCATAAT
TTACCCTGAAAGCAAATGCAGAAAAGTTATTCTTTTAACAAGGCTGCTTTTCGGCAGTTA
GTCAGTTACTGGCCAAGTTTTAGTTGGTGGAAGTGCACATAAAGCTTCCAAATGCATACA
TAGGAGGTGTATTAATCAATGACCAACTACTATAGCTACAGCCTAATATATCCCAGAAAG
AACACACCCAATCAGCCAATCTCATTTCAAAATGACTGTAAAAATTCAAGCATGAAGATA
AATGCCGGCAGTGATCTGATATAAAAGTCTCTCCCCTTCAATTTGACTACACAGCAAATC
TATTTCATCAGAAATTAGAAAGAAAACCCATTAGATTTAACTGAGAACGAGTACTATGCC
ACAAATATGCCTAATACCTGAACAAGGACGTGAGCGGCGTTGTGGGAGTGGACGACCGGT
GGATGTCAATGGCGAAGAACCGGATCTGACAGCAATGTGGCGACTGGCGGTGGCGGTGAA
TCGTGTACGGCTGATCGAGGGAAGTTAGTCGGCAACGCAAGTATTGGAAAAAGGGATGAG
CGAAACAAACATATTCGGGAATCAACCTCGAGGTCGACGATCGGCGGGTGGCAATGGGCA
ATCGGCGGGCGGCGTGGTCGTGGTCGACGGGGATCGATCGGCCAGGCGGTGATGGCGTGG
CCGCGGAAGACGGGCAGCGACTCGTGGCGGCGTCGAATCGGCCTATGCAGTGCGACCGTG
AGGGCGGCGAGGCGACAGTGATCTAGCGAGAGATGGAACGCGATGCGAGGGGATGTGTTG
CGGGCTTGCGGCCTTGCGGGGGATTTGGCGGAGATCGCGTTGTTGGAGGGGATGGGGAGG
AAATCGCGGCAATACTGGCGGCATGGATGCGAAGTGGGAGAGAAGAAGGTGTGGGACAAG
AGGATCTGGGAGGGAGGAGAGGCGCGCCTCCAGTGCCATCGGATGTAAATCATCAGATGA
CTTTAGATCGTTGGATGTGTGATATGATGAATGATGAATGAGTAAAACTATTTGTTGAAC
TATAAGGTAGATGCAGTGTCAATGTTAGTGACATCCAACAATGACTAGGTTTAGTTTGTT
TTGTACAATACTGATTATACCCCTCTATTTATCTATAAATCTTAATTTTCGCATTTTATA
TTACCAACATATATCCATGCAATAGGATTGATTATTTCTTTGATAACCCGTAATCCGTAC
TATGGGATTAGAGCTGTCAAAAAAGCTTGAGGCTTAGCAAGCAGCTCGAGCTTGACTCGT
CCTATGCTTGATTCAAGCTTGGATCGAGCTCCAAACGAGCCTAACCTGAGCCTGAGAAAA
AAGCTTGAAAGCTCTACCGAACTGAACTCGAGCTTTTACCGAGCTTGACTGTGTGTAGTT
CATATTGTTTATTCACATTATTGATTTAATAAACTAATAGATCAATATATATATTAGTAT
CTAATTACACAAGAAACTAGCATGTGTTAGCGTAATACATTTATCTTAGTCATTTTCTAC
TCTCTTTTTTTAGTGTGATCAAATAGAAAATAATTATACTTCTCAGGATATTATCATTAA
AATAATATATATTATACTACTTATTGCTGAGCTTGAGCTCGAACAAGCTCAAACCGAGCT
TGAATAAAAGCTCGAAGGTACAATAGGCTCGGCTCGAGCTTGGGTAGAAGAGTTTGCTCA
AACTTGGTGATGTGAACAAGAATCCTTCTTTCATATCAGTATTAGTTGGCTCACATAATT
CTGTTATTTTGGTTGGTATAAATTTTATTTATGTGAATGATGGTAAGGGTAAAAAAGTTG
TTATGATAACTGTTATATTTATGGAGCCAAAGAAGAAAGAACGGCCTAAAATTAATACAA
AGCCGAGTACGGCTTTTTATGAAAGGGATCATAAGACCATGGTTACGCCAAATATTTTTA
CTGTAGCTGTTTCGCACTGCAAAGACACAAATATTTTGTTCCTTTACTTCCTGAAAAATG
GAAGAGTAAAGAATCAAAAATGGTAGCTGATGGTGTTTTTCCACAGTGCCAGACAAACTT
CGTTGGTGCTTATCTTGTGGCTAAGAACAACATTAAGTTTATTCAGGTTGATTATATGCA
TGTGGAGCTGCCAACTTCACGAGGAAGCATGTCTGCTAATTAATTTAATAAAGTGACACT
TAAATGTCAGCATTAGGCAAATGTGCTGTAATATTTTATTATATATTTTATTTTATTAGC
TGAATTCCATCTTAATCGGGGTGTGTCCCAATGTTTCACCACCGTCGCCGCCGTCATTAA
ATACGGAGTATAACATTGGATATATTTTGATCAGTCGAGCCCGACCTACACGCCGAGTTG
GGCCGTGTCCGCCCACTTGTTGAACCATTGGCCTAGGCAATGACGGCCCGACTCGAAGAC
ACAAAAGCTCAGTGTGCTCCTAGTTGGAAAAAGTCTATTGGCTCCCTTATCTTTTTGGAC
AGTCTTGACATGGCTAGAATAAGTTTATTTTGTATCCCTTGTCTATTTGGGTTGTGTCTT
GAAATAAGTCTATTATTCCTCCCTCATGTCTTGCTCTTGATCTAATCGTATCCTCAACCG
CAAAACCAAGTATAACATATCCCCTAAATTGAAAAACCGATATAAATTGACTCCTTTGGT
AGTTATGAAAGCGGTTTCTGCTGACGTGATACGTTGACTTGTCCAAATATATTAACGTGG
CAGCCCAGTCATTAAATGAATTAAAAATAGAAGTGGGTCCCATGTGTAAGTGAAAGAGGT
AAAAATTAAAAAATGGCGGCGCCACTTGACAGCCCCACTTCCCTTCTCTTCTTCCTCCCT
TCTATTTCTCTCTCGCAGCCGCCGCTGCGGTGCTGCGCCTGCGCTGAGGCTGATTCGGCC
GCGCACGGCGACTGGACGGTGGTCTCTGGTCACAGCAATGAAATCAACGGCGATGAAACA
CCAAACAAGTAGGTTCTGCCCAGAACTAGCCACTGAGCTGGAGACTACCAAAATGGAGTG
AACAAGTGCGCAGAATCTCATTACCTAAACGGAGCAGCACAGTGTGCCACCTGAATCCAC
AGCCACAGCCACTGCCACTGCAATCCGATCGAGCTGAAGCAGACGAAGCACATGGTCATG
GAGATGCCACAGCAAAGAAGCACAAGGCCACCACCAGCTTTAGCATGGATCTACCGCTCC
GCCTCCAATACCCCCACGAGCTCGCCATTGGCGCCTCCCCAAAAACCCGCTCCGTTTAGG
CTGACCAGGCGGCCGGTGCCGCGACGCAAAGGGAAGTTCGGCTTCGCTCCCACTAGCCAC
CGTAGCCGCATCAGATCTCTCGAAATCCACCGGCTTGCCTATCTTAGACAAAAGCCTCCA
CTGCATCGATCGATTGGGCTTAATACATCAACGAGAAAGAACAGCAACAACGTACTCCCT
CTATTTGCCATATCTTTGCATCCTCACCTGAGTCCTCACTCACTCGTCACTTCACTTCAC
TCGTGTGTAGACGTGCTCCGGATTTGTCTATCGTTGCGGGGCGAGGAGATAGGAGCAAAA
TTCCCGCCGTTGATTTCATCGCCGTGATCAGATTGAGAGACCACCGCCCAGTCGCCGTGC
GCGTGCGCAGCGCGTCGGCGGCGGCTGAGAGAGAGAAGGGAGGAAGAAGAGAAGATGGGG
GGGGGGGGGGGGGGGGCTGTCAAGCGGTTCCCGCATTTTGTTACTTTTACCCCTTTCACT
TACACGTGTGACCCACTTCTATTTTTAATTCATTTGATGATTGGCTACCACGTCCATATT
TGGACAAGTCACAACATGCTACGTCAGCAAAAACCACATCCAAAGCCACCAAAGGAGTTT
ATTTATACCGATTTTTGAAGTTGGGGTATGTGTTATACCCGGTTTTGTGGTTAGGGGATG
CGATTCGATCGAGGACAAGAGATGAGAGAGGCAAAATAGACTTATTCATCGTGCCTTATA
TGGTTTGATCAGTCTACTTTGGCTCACTCATCCATTTTGCCTCCCTGATCTTTGGACCGT
GCCGGACCGGTCCACCATGCCGAGGCAGAGGTACAAACACGACCCAACAATTGGGCTGTG
TCGTAACTAAGCCGGATCAAAATCTCATGCCGTGAGCCGGGCTGTTGGGCCTCGAACCTT
TTGGCCAACTGTAGCGTGGAGCAAGCTGCAGTGGCCAGGCCCCTGGCTGCACACACAGAC
AGCATGCAGCATCCAACGATCGATCTAGCTAGCTAGCACATTAACGCCAATTCTACCGTT
CGGCCATTCACGTGAAGCCTCATGCCGGCCTGTATATAGATATGCATCCATCCATGCATG
CATCAATGGTTGCTACCCTGTTCAGCTCATGCATGCATGCAATGGTCCATTTGGCCTTGT
TTCTTCTCTGATGAACTGGTGAATAGATTAGCACACGTATTTTTAGGCTTCTAAACGGTG
TGATTTAATTTTACAAATCCTTTTGTACATGAATATGGTTTACTATAAAATCATTTTTCA
TCTTTATATTAGTTTAATTCATTTGTTTATAACCTTGAACAATTATGATAAATCATTAAG
CTATATTAATTCTGCCATCCAATTAAGAGGGCCATATATGACCTTCTTTGCTTGCATACT
GCATCATCTCGCAGCATGTATGTACGTAAGCCAGTGATCCTTAGGTAACATCAACCAGTA
ACATGACTAGTAGTTAGTACTAGCTTGTAATTAAATTGTGAGTCCAATATACATACACTC
GGTGTCTCGGTTGAATTGGTTCTTTAATTATAGTACACTGTATACCAGCAGTGCACCACG
ATGGGCACTGTGTACGTGTACACTAGTAGTACTCCGTCCGTTGATTTTTTAGCACATGTT
TAACCGTTTGTTTTATTCAAAAACTTTTATGAAATATGTAAAACTATATGTATACATGTA
AGTATATTTAACAATGAATCAAATGATAGGAAAAGAATTAATAATTACTTAAATTTTTTA
AATAAGATGAACGGTTAAACATATTTAAAAAAGTCAACGGCGCCAAATATTTAGAAACGG
AGAGAGTATATGTACTGTACATTAAGCTGTTGGGGTATATTAATTGTTGAACTAAGTGCT
GTATATGAAATCTGACCGTGCATGCTGATGAGAAATCATGGGCTGCAGCTAGCTATAGCT
AGTACTCTGGTTCACCGGATGTGCATGACCAAAGTAATAGTACTGAGCTTTTGCGCTGTG
CTTGCTTCCAGCCAGCTAGCTATACTCATGGCTCACTTCTTCGATCTGTTTCATCAAAAT
ACATTTAAATAGAGATGGTAGATCAGTACATCTGTACATATATATAAGCCATGTAGGATA
GATCTACAATTCTACATGCATGTACATTAGCAGCACACTGCGATCAATTTGTATATGCCG
ATTGCAAAACGTACGAATGGTGTGTGTGTGTGTGTATACAAGTTTCAGACTTTTAGACGA
CTGAAGCAAAGCATGGCATGGGCCGATGGGCGCAACGGAAGTACGCAGGTTTGGCTGGCT
AACTCAGCACACGTACGTACGTACGTACGAGCTGGAGTACGTGTAGCTAATACGACGAGT
TAATTAGGCTTCCTTTGACAAAGCTTTAGATTCTCGGATGCGGCTGTTAAGTAGTCAGCT
TGTGAGAATATAAAAATATTAAAATTTTTAACTTTTGACTGCTATAGTTTCTTTTTAATT
CTAAGTTTTGTAGTTACTGATTTTCAGGATTTAAAATTCAAGTGATAATTTAGACTATTG
ATTTAGGGTAATTTTACCATCCTTTAGAAGGTACCAAGAGATACCATAATTTCTAATGTA
AAATTTATACCAAAATTTCTAGTGTAAATCTTGGTACCTTCAGGTAATTTCTAAAGGACT
ATAAAATTTCTCATTAATTTAAGGGCTCCTTTGGAACAAAGAAAAGGTAGAGGAAGTTCG
GAGAGGATTGGATACATATATAAAAATAAGAGTGAAGTGCACGAGCGGTCTCTAAACTTG
TGTGGGTGTGTCATCTAGGTCCCTAAACTCTCAAAATACATTTTCGGATCCTTGAACTTG
TTTTGGAGTGTCATACAGGTCTAAACGAGCTCCAACCCCTTCCATGCGCTGATGTGGCAT
GCACCGATAGTTCATACGTGTTAGTTGGATCCACGTGTCAGTCACATAGAAAAAAATATA
ATTAGAAAAATATATTTTCTCCTCTCTACCTTAAAATTTTTATTTTTTTTTCTGTCTACC
TAAGAGGAGAAAATATGGTTTTTAATTTTATTTTTTATTGACATGTGGATTCCACTGACA
CGTAAGCATCACCGTGGCATTGCCACGTCAGCACATTGAGTGGGTTAGAACCTGTTTGGA
TCTATATAACACACATGGCAAGTTCAGGGACCTACAAATGCATTTTAGGAGTTCAGGGAT
CTAGATGACACACCGGTACAAGTTTAGAGACCGCTCATGTACTTCACTCTAAAAATAATT
CGTACGTAGTATAAGGTATTTTGAAACAAAAGAATGACTCTTTCAACTTTCTTTGAAAAT
CCTGTAAAAATAGGCTATTTATAGGAATTCTAAAGGAAAACTAATATGAGGTCTAACATA
ATGTTTTCTCTTCGTTTTGACTTATAAACTTCCTTTGTTTCTTTCTATGCATGGAGCTAC
GAAACAATGTTCTTTGCAAAATCCAATGGTTTTATTTCCTTTGGAGACGTTATATCATGG
CATCATACTCCTGTGATTCTTTTTTTTTTGTTCTTGTGGTTTTGAAATCTTGCTGCGTTC
CAAAGAAAAATTCGAGAGGAATTGCAGCGGACAGAAACTCCCTAATTAAAAAGTGACACC
AACTGCTCCAGAGAATTAATTGGATCGATCGGGCTGGTACGTAGGGCCAGAATCCGGTTA
CGTCCCCGCCACAGACAACGTGCAGTACGTCGATCGATTACCAAGTCCATAATTAACTAC
ACGTACTTCCTACTTAGATCTATTTAAACCAAAAGAAAACCTTTGGATCGGTAGGAAATT
AATAAACGAGGAATTTTTTGATCAAATTAAATTTGCATTGTTTTTGAAGAGATCGTGCTG
ATTCGATCTCTCTGTCTACTATCTATCACAATCTGAATCCGTAGTTCCATCTGATCGATC
ACCTGCTAGATTAAGACCGTGTCACTGTAGCGTGAACTGCGATGTGGGCCCCAACGCCAA
GCTGGGCCAGTGGGCCCTGGCTAATGCTCACGGCCGTGACTGGCTAGCTGCATGCATACG
TGGCCCATCTGCCTAAATTGAGTATCGCAGCTGGTACAGATTTGCTCTCTCCATGCCTCC
TCATGAGCAGTGCTTATTTTAATTAGAGCGATTTGTACTTTCAAGTTTCAACCATCTTTG
CGCTGTTTAAGTTTCACTATGAATCACATTTTATCTAATTTTTTTATTTAAGACTAATTT
TTTTAATTTTGTTGCACTTTGGACTATTCAACTCTATTCTTTAATCTTTAGCCATGTCTA
GTCTCCCTCCCTGTAACGATATGGTCTACAGAGAGGTGGAGGAGTTTGCCGGTGTTTCGA
AACCAATATGCTTGAGGTCATTGATGCGTTAAATAAGTGGTTTAGAGTATTCGAAATTAC
AACAAAGGTAAAAATACCTTGCCCAAAGAAAAATGTTGGTCAATGAGTGATCTAAAGTGA
AACCGTGGTAACAAAAAGTGGCACAAGTTGTAATTCACTCTTTTATTTATTCATCGGCCA
AAAGTGATGGATTATTTACTTGATTGTAGCAATAATTAAATATTATATGCTATGAACATA
ATAAATACAGTAGATAAATATTATAATTTTTATAGAAGCATGGAGCAAATAATTCGAGGA
ACAACATGATGAATAACCATAAACAACCAAGTCCATCCAGGTGAACCTACAACTAAAAGG
AAAAGAAAGGAAGAAGATCAATGCTCTAGTAATTACCTCCTCCATCGATTAGGTCACACC
AAATGCAGATCAACACGCTAACTAACACTCCCTGCTGGCAGTGCCTAGCACCAGCAAATA
ATTATTTACTGCTGAAAATACGATCGATATGCACGTGTAAAAATGTATATACTCCAGTAG
GCAACTGAATTAGAATAAATCATTACAGAGGTAGGAGTATATATATTAATATATGTGCAA
TGAATTTTCACCGATCTTATCATCATCCCTCTGCTTGCATATGTTCCAAAAATAGCGCAG
CCACTGTCAACAATTCAAGATTATCGACATGATTCGAGTGAAGAAAGGCGTTGATGGCCA
CAGTAATATCCGGATCACAGCTTGACCAGGTTGCATGCATCACTGTTTATATAGTAGTAT
ATGGCTGATGATTCTGTTAATTAAACCTCAGCTTTTGCTACATTGGTCCTTGGCTACTGA
TCGAAGTGGATGGACAGCTTCATTCGCCGACGTCTGCTGCGTGCTCATCTTTCTGGTGTG
GTCGATACAACCAAAAAGAAAGAAAATAAAGGAGGATGAATTGGAGAAATAAAGCAAGGG
AGACACCATCTTTTCATTGCCATTATTCCTTCCATCCCATCTACAATTTTCTCTGAACCA
AGGTTGGATGTATTAGCTAGCAACCGGTGGTTATCTCATGATCTCATCTGGCTGTGATAA
ATTATTTTTCTGAAAATTTTGGTCTGTGTATAATCAGCACACCGACAGAAAAAGGGCATG
CTAATTCGTGCGCACATCCATGTCAATTGAACATACCCCTGCATATGGGATCATCCCTAA
TTAGCAACATGTTTGTTTTTTTCTTTGAGTAAAACAAGATGATATCGATAATTTAATATT
CTACTACTGTGGTAGTTCCAGGAAATGTGTAGTTGTATACAGTCACATCTTGCAGTACTT
CTTTGCCCACTGTGCAAGTATGTGTTTCCACAAAATGGAACCTAATGTTGGGGAGATCAG
GATAGGCTTTAGTGCTTTACATATATGTCCCCCTAGCTAAATTAATCTTCTCACACCAAG
ATAAGAGTTGCTGATCAATTGAAGGAGGCATTGAAATGGAGATTTGAGCGTATCTCAATG
TTTAATCCCTTCCAATTTATTGGCTCACAATACATTATCTAAATCCCTTAAAATTTACAT
TATCTAAAAAAAATGGCTCACAATTGGCCATGAGCACATAATCTCCCACTGGTCAAATCC
AATGCACCTCCACAAAAGCATCACACAAATTACTTTATAAATTCCCTCCATTGTTTGCGC
CAACAGGCATGTGACAGCCTATATTGCTTAATTCCCTGCTAAAGAAAAGGCAATGCATCA
AACTCTGAAATTGCAAGTAACTCCCACTAGCCCCATTTTGCAGTATATTGACCTGAAGAT
TTGCCAGGTTGATCCTGCATTGAATTGTGGCCAGTTTTACAGACCAATTTTCCGTTTCTG
AAACAGTGCCATTGACAGGTGGGCCCACCCCATCTTTAGCAGTTAATTACTTTGGATCTT
CGGTTTTGCAAATCTCAGGGAAAACCCTTGAGCAACTTCTGCTTCTCTCACCCTGCCATT
GCTGTGTATTTAAGTGGCATTGTCTGTCACCTCCTTCTCCCACTTGTTTTCTTTCAGTCT
TTCTTTCTTCTTCTTGTTTGCTGATCTTGTTCCTTGGTGGAAGGATGCTTGTCACCTACT
CCTTTTTGAGTTCCCCACTCTCCTCACACTTGTTCTACCTCTCTTCCCCATAAAACTATT
ATCATCTTTGGAGCCAAAAGCCAACCAAGAGGAGAAAGCAAAGGGAGGAGAAAAGAAGCA
AGCAAAGCAAAGCAAGAAGCAAGAAGCAGCTGCTCAGCTCAGCTCAAGCAAGTAAGTGAA
TTCTTGCTTGATCGATCCATCGATCGATCGATCGGTTTGCTGGTGATGGACAAGCACACT
TGCAAGCTCTGCTTCCGCCGATTCCACAATGGCCGCGCTCTCGGCGGCCACATGCGCTCC
CATGTCATGGCCGCCGCCGCGGCCGCCGCGTACTGTCCGTCGTCGCCGGCGATGTCACTG
GCGTCCACGTCGTCGACGGAGATCGAGATGGATGAGAAGAAGGAGATGACGAAGAAGACG
GAGCAGGAGAAGACGCTGACGTCGTACGTGTTGCGCGAGAATCCCAAGAGGAGCTACAAG
GTGAGCGCCGGTGAATTCTCCGGTGGTGGTGGTGGTGGTGGTGGCGGCGGCGAGTCGTCG
GTCGTGCAGGACGGCGAGAGCGACACGGAGTCGTCCCCGCCGCGCGGCGGAGCGGGGTCG
TTCTTCGCCGTGAGCCGGAGGCGGTCGAAGCGGGCGCGGCGGCGGCGTCGCGCGCCGGAT
CCCGAACCGGCGAGCAGCGTCTCCGACGCGACGACGGAGGAGGACGTGGCCATGTCGCTC
TTGATGCTGTCTCGGGACTCGTGGACGCGTTCCAGATCCGAGCACGAGACCCACCACCGG
GGGGCGAGCTCGGAGGCCGAGCAGAACAACAACAACGTCGTCAACGTGTTCGACGAAGAA
GACGAGGACGCCCGCGACGTGGCCGGCGAGGATCACGACGAGGAGCTCAGCTACGGCGGC
GGCGAGGCGGCGGCGGCGCGCCACCGCACCAGCAGGTTCCAGTGCGGCGCATGCAGGAAG
GTGTTCCGGTCGTACCAGGCGCTCGGCGGCCACCGCGCGAGCCTCAAGAGAGGCAAGGGC
GGCGGCTGCGTGCCACCGCCACGTCCGGCGCCGGCGAGCTCCGCCGCCGCGCCGGCCATC
CACGAGTGCCCATTCTGCTTCCGCGTGTTCGACTCCGGCCAGGCCCTGGGCGGCCACAAG
CGCGCCCACATGCCATCCGGCGGCGCGCGGCCCTCGCCCTCGCCGTCTCCGGCGAAATGC
GGCGAGAGCTCCGGCTCCATCGATCTCAACATGCCGGCGACAATGGAGGACGACTTCGAG
CTCTCCGCCGTGTACGACGCCGAGTTCGCCAGCACGAGACAGTGACCACACACCACCAAC
CAGCTGATCATCCATGGCTGCCAACTCCAGATCACCAAGAAATCGGTAGGACAAACTGCT
TCCTAGCTGCATGCAAGGATGGATTCATTCGAGGTAAGAAGCTCTGCATCTCTTGCAAGA
ACCAGAATACCAGATCATGGAGAATTCTCTGTCTTGTTGCTTAAGCTTCAGTTACTGTTG
CTGTTGCTGCTATTGCTAGAGCTGAAAATTCAGTTGAGCAGCTGAAAATTCTTTTTTTCA
TTTTGGGCGCTCTGTATCTAAATCAAATTGATATTTTTGCTCCATTTATCTCATTGAACG
CATTCATTCGTTTCTTAACCTGTCTTACCATTAACCTCTGCTACTCTGAACTTCACATTA
CCAGTAACAGTTTACTTATTCCTCTAACTTGATCAGATTAAAAAATGCTCATTGATAAGT
ACTAAAAAAACCAAAATTTATAGCTCAGATTTCTCTGTGCCTTCCATGTTTCCAGAGGTG
GTGGTCACACTGTCCTTTTGCCTAACACCAGTACACCCCATCACTCATGACACAACTCAT
GCTCATGCCACACCGTTTTTTTGTTCGATAGTGAATCACAAAGTCATGCACTGTGCACAC
ACTTCACTTAATTATGCTCAGTGGCCCGGTACCTGCACTGGGCCCCACAATGTCAGTGAG
AGATTAGCTGTTGTAGTTTATCTTAGCTTCTTTTTTTTTTTGGTTAGTGGTAGTGGATTA
AACTAGAATTTAGCTGGTTGGAGCTTTGCTTCTGTGATACTCTGATGCAGCTGGGCAGCA
GGCAGCAGGAGAGCAGCTGTGCCTGTCTCTGTTGGCTGCCAATGCAAAAAAGGCTCTCCT
GCTCGCACTAGTACTTGTTCGTTCCAGCGTGTCAGGGCGTGTGGCCCACATGGCACGGGC
GTGACGATGAATGGTGGGGCCATGGAAGCCTGGCTCTGCCAGTGGGCCCGGGCTGGCAGT
GGCTCAGATGAGCTTGCCAACTGCTCGCCGTTGCTTTGGAGCCTAGCTAGCGCGACTCTC
GATTTTGCTCCTTTTCGTTTGGTTCTTCATACACTCCCTCACCTTTCTATCAAGATCAAC
CATGCAAATCAGGCAACTAGTACTAGGTAACTACTCGTTCCATCTACAAAAACAATCTAA
TATTGTATGTGACACATCCTAATACTACGAATTTAAACATACCTCTGTCATATCCAGATT
CGTTGTAGTAAAATATGTCACATTTAGTTCTATATTTATCTTTTTGGTCCGAAAAATTAC
TACTAGTATCATCTCAGTGAAAGGTAGGAGTCTGGTGGGTGGGCCGAAATGTCAGTGTAG
TGTGAGCACATACTCCCTCCGTCCCATAAAAAACGAAACTAGAACCGGATATGACACGTT
CTAGTACTACGAATCTGGACAAATGTACAAATTCATAGTACTACAATGTGTCACATCCAA
TACTAGGTTAGCTTTTTATGGGACGGAGGGAGTAGAAAGCAGTAGCAGTAGGAATCTTCT
TCTACCATGCATTGCAGATCGATCTCCATCTTCTAGAATTTTTTTTTCTTCAGAATTTTC
AGTGGAGCGATCACTTGGCTTGGTTCCCGTGGAGAGCCATAGCTTCCAACACACACATTA
CAGATTTGACGTTTAGTTAGGCCTTAATAAGGGGATCTTCTACATTGACTCGCACGTACA
CTTCACCCATGGACTGGAGACCAACTAATTTAGGGGTGTGGTGCCATGCCTAATGCATTG
CTGCCACGGTGGCAGTCAAGATTGAACCCGGTCAACGTCGTGGTGGGCCCCATTCCCTTT
TGGACGGAGTTCGTACGTCCGATCATTCAGTTGGACGGCCGATGATTCGGTGGACAAAGT
AGGTAAGTCGCATGCATGCATGTCAATAATCTCAATTGGGCGGATGCATTCGAGTGTATG
CTTGCGTAGGGAGTCGAGTAGATCGACCCGTGAATCGATTTATAGGTAAAATTAGTGGAT
AATTAACTTGTGTATTGATCCCGGATCACCTGATAATTTGATCTATAAGTAGGTATAGAG
TTAATCCACTTGTATCCCTATGTGCAACAAGTCAGGCTATAACGCGGGAACACACAAGTT
ACCCACTTATTTATATAAGTAGATTCACGTGTCGGTTCACTTACATTTCTAAGTTCTAAC
GTGTATGCATGGTGGCTCGGTGCCAACTAGATCTACCATGTCATGAGAGATTTCTCTCGC
ATGCTGAGCCATGCATCTCGATCGATCAATTAATCCACGATCGATGTATATCAGGTGGTG
GTGTTGATTGCTTGCTGATCGATCGATTGATGTATTTTATCTCGGCGGCAAATTGGAGAA
TAGAATTCTGTCGCACAGGTGGGTCGTCGTCGCGTGCACAACATGCAACTGGGGAAATAT
AAAAGGTTTTTGGAAGTGTGGTGGCCACTGTCTGATCTCACTTGGTCAGTGGTGCGTGCA
TGGTGTAATGTTGGATGATGAAATCTAGGCTTTGTCAATGGGGGTAATCATTAATTAGGG
ATTGGTCTTATTAATTTATCCACTCTAGTTTGACATCTTTCTAATTGGTGTATGGTGCTC
ATGCTAGATGCTTTTTAAACTTGCTGGGAGCAAATTAAAAGGATTCTGTATAAACTTGGC
TGAAAAAATGTACAGGAAATCCCCATCAGATATATTGACAGGAAACTTGCTTCCAAATTG
AAGTCTCATCTGCTAGCTGCAGAGAGTGTAGAAGAAAGCATGCAGGCAGGCATATGCAAT
GTTCGGTTGCTGGTACGGCAGCGTCGACATTACTACCTACCCTGGCTAACCCAGCACCAA
CCCCCAATTCCTGACACGACAATTAATCATCTGATTAGAGTTTCCCAATTGTATAATCTT
CCTCGATCTTGTTGTACTGGGTCAACGATCGATCTGTACGTAGCCGACGACGATCGACGA
TCTGCAATTCTGCATGCAAGGATGCATATGCTGCCTTCTCTGAAGAATCGATCTCGATCG
GCTCTGTACGAGATTCCCCCCTCCATTTGTTAGCTCCAACCAAGAAGAGGACCAGCTAGC
TAGCAGAAGTAACCGTAGTTTCCAAGTCAAGCTATGTGTATAATGTTCAGAGCTATAGCT
TAATTAGCTACTCCTCGATCTTCGCTTCACTCATCTGTGGTACTAACTGAACTTTACTTT
AGCTTTGTCCCCCCCTGTGCAGTTACAATAATAATCAAAGATCATGCATCCACAGTGCAG
TACCAGATGCATTGCAATGCCAATGCAATGCTACCAAATCGTGGGCCATGCATGCCAAAC
AAGATCGGAGCTAAGCACACTGTCAGTTGTCACTCGACTAATGATACTGAACTGTCTGAA
CCCTGCTCGATCTGCTACAAGCAGAAAGCAATCAAGCTCTTCAGATGATCAGCGGTTGCT
TCAGTATATGCTTTGGAATTCAGGTTGCTGGTAGGTGAATTAACCCAGAAAAAAAAAGGG
AAAGCAAACGTTGCATAAATACAGTCATGAAGGTAACATGACAAAGTTAAAAGACAAGGT
AGTGGTACTGACAGTATGATGAAATGCAGCCCAGCCAGCCAGGTAGGCTCTACAGATGAC
CTACAATAGTACTACATATACGTGCCAAATTAGTTGGCTGTCGGGTGATCGAACAGTGAA
AGGGGTGAAGCGAAATCGAATGTAGCTTGTGGCTGCAGGCATCTCCCTGTACATTATTGT
ATTACACAAATCAGTAGCTAGTAGCTCAGCATTGGATGGATGCTTGCCTGATACAAAAGA
TGAACTCTTTCGGCTGGCCATTCCCAGATGTTGCTAATGTAGATGTGCAATCACATGCTG
TAAATTATCCGAACAGTGCTGCATTAGGGTGAGATCAAGATGCTTGACAGTGAAAGCAGT
AGCAGCAGCAGCTAGCAGCAACTGGTCCATCCACACAGACAAACAGTGGCTCAAGATGCT
TTGCTAGAGAGGAAAAAAAGGTTGCATTGCTGTTAAACTGATATGATCTTTCGGTGGAAA
AACAGGAGATCGATGGGTTGGAAAACTTGGAATCTTTGCAAGCAAAATATACTTTACGCG
CTATCGATTTTAGATGGGCCATCTAGTAGTATGATTAGTTTCTCATGGTGGGAAATCAGT
ATCTCATGATTCACTGGGCAACAAAGATGGGATGTTTGTGACATTGGATGACAAAATTGA
TCATGTGCGATAGCAGTGAACTCTTCTTTAGAGAGGAAAAATATCAGCGAAATTGACAAG
TTGAGGGTTTCAGTTGGCTGGTCAACTGAATCTTAGTAGCAGTAATAGTAGTATTTCTGA
CAAAGAATGTTGACTTCGTGAGTAGAAGTAAGATTTTTGCAGTGTGGAAGGAAATGTTCA
GAAGTCAGAAGCACTTACCACTCTCTTCATCTGTGCTTCACTTCCAAGTTCCTTTTACGC
TGGATGCAGACAGATCACTAGCACCAGATTCTGAATGTCGATCTTGTGATCTTGTCTGTA
GCTGAAAACACAAATGCGAAGTCAAACATTCAGAATCAGCATAGTTCATTTATTTAGATA
GGCAATCACACATGGAACAGATGTACTTGCAGCAGAAAGCTCGGAGATAATCTCCATCAG
AATCAGTTAATTTTTCCCGCATACTCCGTACCAAGTTCACGAATGTAGTAGTACTCCCTC
CGTCCCATAATATAACAATCTAGGGGTCTGTTCACTTTGATGCCATTTTCAACCTTACCA
AATTTTGGTAAAGTTGCCAAAAAAGTGGCTACATTTAGTTTGCTGCCAAATTTTGATAAC
TATATAAGAAATCCTGCTAAAATTTTGGCAAGCACAGTTGCCAAAATTTCAGCAATAACA
AAATTTGGTAAGGTTTTTTCTGGCATCAAAGTGAATAGGCCCTAGAACTAGATGGGACAT
CACCTGTTACAGGCTCCATGTCCATGTCCAGATGCATCGTATTAGATGATGTCCCATCTA
GTTTTAGGTTGCTATATTTTTAGATGGAGGGAGTAGTATTTAGTGGGTTGATGTGGGGTA
ATTGCTATGTTTTTATGTTGAGGTTTGTAATAACTTTTTATTAGGGTCTACGTGTCAGCG
ACCCTAAATAGTCTGATGCGATCTTGTTGGGCCTGCTCGAATCTCAGCCGGTTTACTTCC
CGGCCCAGTATGGCCCAAAAACTTCCCTATCCACAACGACCGAAGCGCTTTCCTCCCCGC
GGCTCCGCCTCCGCAATCCGCCATGGCAGCCGCGAAGCCGGTGGAGCCGCTGCCGCTGCT
ACGAGCCGGCGCGGATACCGCCGCCGCCGCCGCTCTCCGGAGATTCCAGCTTCCGCCGCA
GCCACCACGCAGTGTCAGAGCCAACGCTATCAGGGCCTCTCCTCCTTCGAACGGCGCCGG
GAGCCCCGACGAGCTACCCGCCGCGCTCCTGCCCAACGCGGCGCGGCGGCGGGACGGCTG
CGGGTTCAGCCTCGGCGTGGACCTGGGAGAAGCACGCACCGGAGTCGCCGTCGGCAGGGG
CATCACCCTCCCCCGTCCCCTCACCGTACGCATTCTCGCTCGAACCCCCTCTCGTTTGCT
GCGTCGTCTTGGGTGGGCGATCTGAAATCGGAGTCCTCTGCTTAGGTTCTGAAGCTGCGT
GGGCAGAAGCTGGAGCTGATGCTGCTTGACATAGCTCAGCAGCAGGTGCAGATGAATGAT
CAAACTCAACGCGTATTTTGATTATTATTTCCTCCCCAAATGTGGCGGCGGTTTGTGAAT
TTGCCGCTCGTTTTTCTCCCCTCTTCTGCAGGAGGCGGACGAGCTGATCGTGGGGCTCCC
CGTCTCCGCCGACGGGAGCGAGACGCCGCAGTCCAACAAGGTTCGGAGCGTCGTCGGGAG
GCTCGCCGTCCAAGCGGCCGACAGGTGCGTTGCATTGCGTGTGGCTGCAAAGCTGCAGAC
TGCACTGCACTGTTCAATGTTCAGTCAGTCAGTGTGGTTGCCCTGCATCAATATATTAGA
AGAAAAAGAGTTTTTGTTACACAACGCAATTAGCCGGACCGGCTTATGCTAGGGGAAGGG
AGAAAAGGCAAAATAAAAACTGAAACTATGAAAAGACTTACGCCGGCAAAATGCAACTCC
GAAAGGTTGCCCTGCAATGTGCAATGTTCAGTGTCGTGTTCATAATCATGCGTCTATCTG
AAAATGTGCAGGGGATTGCGGGTGTATCTGCAGGATGAGTACGGGACAACGATCGACGCC
CTCGAGTTCATGATCTCCAGGTAAATCATGGCTACCTGAATCCTCGCTGTCGTCGTCCTA
ACATGTTCTGTAAATTTCAGTACTAGAAAGCATTGTTCAGAGTCTGGAACTTTGTTTTTC
AGGGGAGTCAAGAGGTCTGCACGTGATGTCAAATCTGATGCGTATTCTGCCATGGTATTT
CTATGTTTCGGAATGCTTCTTCAGACTTCTCTCCTTGTGGCAGTTTCTACCTGAACTTGA
CCAGTTTTACTTTGGTTGTAGATGATTTTGGAGAGATATTTCTCGTCATCAGGTCAAGGG
GCTAAGATTGTTCTTCCTAAACAACCACAACTACAGAGCAAATTGTTAGAGAAGTCAAGG
CAAGATGCTCAAGTTTAGGAAGCCGTGTACGTTCTAATCTCTCCAACCATAGATAGCAGA
CTTATCACAACAGCGTTCTTGTTGTTCTACCAGCTAACTTCAATTGCGTAGTACAGTATT
TTATATAGTCTTGTTCGCCGTACTCATATGATTAAACGAAGGGAGGATGACTTGTTGACA
TTCTGCCAATTTATCAAAATTACAAGTTTCGATCAAAATTCTTCATTTGCTGTTTCAAAT
CAACCAGATGTAAATCGTGCAACTTGCCCGATGATAAATCTCGTGGTCAGTTCTGAGTCT
GGATTTCGTTGCTAGTAGACTTCTTGTTCAGATACTTGTATGTCACTTAATAATAATAGC
ATTATGGTTTCCAAGTCCAACAAGATTGTATATGCGTAGTTTTCATAGAGAAGGAATTTG
AGAGTAAACTGCTCTAAAACTCAGCTTTGGAAAGAAAGAAAAAGGTAATGTACAACAATC
CCCCGTCCCATTCCATGTGCTAAACACGCACTTTACCCATTTGAGAGTATGACTGATCTA
TCTTTACTGTATCTGCATCAATCATGGTTGCTGCAGGCATACATTGCTGCTGACACAAAG
TAGAATGCCTGAGCCAAAATCGTCAGAATGAATCAAGAATTAGAGAATGTGATTCTGTCC
AAATGAAGATGCATCTGAATCTGTACAAATTGAATCAAAACAGCTTGCTGAATTCGGTTT
CCTGGGCCGGTTCACCAAGCCGAGGGAAGAACGGTTCCCTCTCGAGCATAGTCTGCAACG
AGTCCATCACCCTCACCAGAGACGCCCACAAGAACGGCGCAGAACAAAATGCGTACCCGA
AGATTGCCAGAACCCTCACGATACCACCATGGTACCACGGGAATGCCATGACGAAGAACA
TGCCAATAATAGCTAACCAGGGCGTGAGCACAGCAAGCAATGGAAGCAAGAAGGCATTGC
TCACGAGCACTCCCAATGCCAATGCACCAAACAGGTACATGGACCAGCCCATGAATGGGT
GAACCGTGCGTGGGATTATAAAGAACGGGATGGCATATGCAATTAGCATGGCCACGATTG
CAGACATCTTGATCAGCCCCTGCACCATGGCATTTTGCTTCTCGGGCCGCCGGTTATAGC
ACAGTTTTGTCATCCCAGGCTTTGCCAACCTGGTAATGGTTATAATGACTGCGTACATCA
ATATCTCCATCAGGATCACTGGCATTTCAGCGGCATACCTGTTGATGTGAACATGCAAAG
GTTAAGTGAACAGTAAGGATGAAAGTGGAGTTTAGAGTCTGCTCAAGCACATTTTTTCAG
TTCAGTTCTTGTCTTTACTCACCCAAGATCATCCCACCGTTGCTTGTGCCAGGAAAGGCC
CAGTGGCAAGATTGGCCATGACCACCAATACCAAGGTTTAAACCAAGGGGCGCTGGGGAA
TGTGATAACGCTGTTGGGCCCACAAGGGACATGCCAATGCAACTTGAGATCTGCATTATT
CCACCAAAAGGGTGTCAAAGATAATCTTTGAGAGGCAAGAGCAAAATGAAAGTGAGAAAT
GTATAACAGTAGTACTAACAGTAGTAGGATGCATCCATCTGATAACCAAGAGGAAGGCGA
TATGTCCCGTTGAGCTTGCTGCCATTCTCAGGAGGGTGGAACATTGGTCTATCAAGCAAG
TCTGGGTAGCAGCCGACAAGAAACCCTTGGTCAGCACCATCAGAGTTGGCACGGCCAATC
TCTAGGTCATGAAGCATGCCTTTGAAGACATCCATAGAAGGCTGTAAATGGAAAATGTTG
CCGATGTCAGATTACTGTAACAGGAAATAGTACCAGCATCAGATTACTTGTTTGCCACTA
CATATGTGTGAGCAGAAGATATTTTCAGGTGTGACAACTTAACACTGATTATTTATTAAT
GACATGCTATTTCATCGTAGTACTTCCCTAACGGATACTATATTCTAATGAATATGGAAG
GAAAATATCCAGTCTGTGACCTGCCAATGGCTAAAATCCACTGTACAGATTGGCAGAATA
CAGCTCATATTTCATCAAACCCTCCAAATGGCCAATGCATGATCAATCCAGTGGTAGTGG
CTCAACTGTCATATGACCCATTACCAATCCAATGCCACCATCAACACAGCTGTAGGTATG
GTCAAATTTAAGAAACACACCGTTTTTACTCTAATGAACACTATGTAACCTGGCAGAAGC
AACTTATTTTAATCATCAAGGCAACAGAATCTCAACCAGCATACTCCTTCTGTCCCAAAG
TAACCCAACCTAAAATAAGATGTGACCAAACCTAGTACAACGAATCTGGACAAACCTCCT
ATCCAGATTTATTGTATTAGGTTAGATCACATCCTATTCTAGGTTGAGTTACAGAACAGG
TGGTACAGACTAGAAAATACTGTACAAAGTACAGGAATTGCATCATCGTACCTGGAGCAC
GAAAAGACCAGTGTGGAAGTAGCAAGGGTTGATGAAAACGGCACAGAACTGTCCACACTG
GAAGAGCTCATCGGTCTTCTGAAGGAAGATGTTATCGGAGTCGATCATGACGACGCGCTC
ATAGTCAACCAGGGTCCACGCATAGAGCTTGTTCAGCGTCAGCTTAAACCTCCTGTTGAT
CCCTCCAAGGTTGCTCTCATAAGGATTCTTCATATTCTCCACCAGCACCACTCTCATGCC
ATCCTCTTCCCTCCTGTTTCCATTCACAATAAAAAAGGTGTCAAGTTCCAAAAAAAAAAG
ATCACATGAAGATCTTGTAATAACAAACCACAGCATGGAAAGTTTTGAACAAGAAATGTG
ATTGCAACCATCTTTGTTCGCATTGCATGTTGTCTGAAACGTTTTGACTATGACAAAGAA
GCCATTGATTCGAAGTTTCGAACAAATCATTTGGGATTTGACCGTCCCTGAGAATATCCA
TCGGTGCAACTGATTCATTTTTTCAAAGAAAGGAAAGTTGACCACATTAATTGAACTAGT
ACTCCTTACCAACCAAGGCAAGCAAACAGATAGTCAAAGTTCCAAAGCCAGCGCAACCGT
CCCAAATCACAACTATTTTTCATATTGGCATATATAGCGACTAGCCAGAAAGAACAAGTA
ACTAACGGTAATGTAATCAGACAAGAACATCACCAGTTGAAACCGAGCATATGCAGTGCA
CATCTCATATCGTCAAACACATTGAGAAAATCCGATACACTAAAATATTAATCAGATAGG
AAGCTTCCCCTTCTGCAGGTGGGCCCGGCCCCCTCCCACGAAACCATCTACTAGTATTAA
ATCCTAGTTGAAAAATACCCGAAATGCCCTTTCCACGTCATCTTCTTCTTCTTCCTTGTT
CCCAACTCCAGAGGAAGAAAAGCTCTCTCAAAAACAGAAACCTCCATAGGAAGAAACGCG
GCTTTATTGATTAATTAAGAAACTAGCGTGCGCTGGCAATGGCTTAGCGAGGGTAATTAC
CCCCGCGTTTCGACGATTAGCGATGGTGAGGTGAGCATCGGAGAGGCGGAGAGAGAGACT
CACATTGCGCGGACCCAGTCGGCGGGGACGTCGGCGGAGGCGATGAGGACGCGGTCGGCG
TCGGCGCCGATCCTGGCGAGGGAGCGCATCATGACGCGCACGGCGACGTAGAACTCGTAG
TCCCTCGGCGTCCCCATGTACATCATCGCCGCGTACGCGTGCCGGTGCCTCGGCCACCGC
CCCTGCGCCGCCGCTGCCACGACTCCACTCTCCCTCCCTCCCAACTCCTCCTCCACCGCC
GCCGTCGCCGACACCGCCATCAACGCCGCCACGACGACGACCACCACCCCCCACCGCCGC
CACGCAGCCGGCGGCCACCACCCCATCCCCGTCGACTCCACCACCACCACGCTAGCTAGC
TGCTGCCTGGACTTGGATCAGACAGAGCAAGGGTAGTAGTAGTAGTAGTAGAGATGCGGC
TGATGCTTCTCGAGTTCCTTCAAAAGCAGAGGAGAGAAAAAAAATGGAGAAGAGAGGAGA
CGAACGAGGAGGAGGGGAAGCGGCCGGCGCGGCGTTTCCCTTATTTATGGGTGTGCTCGT
GGAGGGGTGGGGCCCACACGTGCCTGACAGGTGGGGCCGGATCGGGAGTGGGCCCACCCC
CGCAGCGACGGCTGGGTGCGCGTGGCCGTGTCACGCGCGCGCGGATGAGAAAGAGAGAGA
GAGAGAGAGAGAAAAAGAAGGTGCAGCAAACGCTCTGTGCGCCGCGCGGCTCGTGAAAGG
AAAGAGGAAAGACGAAGGCGAAGTAAAGACGCGTGCGGGGATTGGACGGCTCGGATTGAC
CCGTTCGTCGCCCCCGGCCGACCTCGTCGTCGTCAACACAAATGCTACACACGCACAACG
GCACGAGCTCTCCCCTTTTTTATCAGCGAATCAGAGATAGAGTGTTTCTTTTAGCCAAAA
AAAAAGGGAAAAAATACGAATTACTATTTTCTTCTCCTTTTTTGCGGTTAAAAAAAATGA
GCCAATTCAGAACAAAAAGAATTGATGCTTTGGTTTGGTACAGAGATGTGTGTGAAAATC
TTTCGCCAGAGATCCGCATCATCAGCATCGGTGACGGCATATTAAATGGCAGCGGCAAGC
TAAGCTTCAATTAATCAAGCTGCAAATGGAGTAGTATTAAAGCTTATGTTACGCAGAGAT
TTAGCCAGGCTGCAGGCTTAGTGCACGTAAACCTGGGCTTATGTTATTCGGAAAATTATT
TTTCTATTCCCATGACGTGTAGACGAGCTGTTCAACGGCTCAACCTCTCCAAGGCTTTGC
TTCTCTTCAGGTACATCTACGATCAAGATATTTAATTTTGTTGCTCAATGTCAAATTTAA
AGGAGAGAATCGTTCTCTTTGTACGTCACCGTCCGGCAGTTGCATAATCTCTAATAGCGG
GCAGGGAATTTAATCGTACAGGAATCAGTTGCAAACTCTTTGCTGTTTGCTCTTCAATCA
ATGTACCAGCCGCAAACAAAATTGAAATATTAGAATTTCACCATTAAAGTTGATTATTGT
TATCTTTCATCATGCTTTATTTCTTACATTGACCTTTAGATCACTAAAAACGTACTCCAT
CCGGGTTTGTAATATTTTCATTTTAGATAAGGATGAGGTCAAACTTTAGAATCTTTGATT
ATGAATCATTTTTTAAATATTTATCTTTTAAATATTGTAACTATATGTATAGATTAGTCT
TAAAAAATAATTTAATAAAATCATATATTTGTTAGCACTTTTATACTCCCTCTTTCCCTA
AATGTTTGACGCCGTTAACTTTTTTAAACTTGTTTGACCGTTCATCTTATTCAAAAACTT
TTATGAAATATGTAAAAATTATATGTATACGTAAAATTATATTTAACAATAAATCAAATG
ATATGAAAGAATTAATAATTACTTTTTGAATAAGACGAACGGTCAAATATTTTTAAAAAA
GTCAACGGCGTCAAATATTTTATGATGGAGGGAGTACATATTATAAATAAAATAATGATC
AAAGTTGTTTTTTTGAGACCGTACTATTGTTCAAAACGACAAGTATTATTAACTCAGAGG
GAATATATATAGAAATTTTATCTTTAGATTATTTTACTTATAATCAACTGTAAACGACAC
AAATGACGGCTTTTAGATAAGGTAGTATCGGATATAGTCAGAGGAATACTTTAATATTTT
GGGTTGAGCTATTAAAGGTGGCATCTATCATTGTAAAGAAAAAGCATATGCCTCATTGGT
CTGATCCTTTGCTTGCCCCTTTCCATTAGAGCAAGTTTAATAGTATAGCCAACTGCTAGT
TTCAATTCATCTATAGTTAATTTAATAGCTTATCCATACAATAGTTATATACTACACTAT
TAATACCTGGTCCCATCTGTCATACACATATTGTATTTTGGAGTCCGTACTATAACTGGC
TACAAATCTGTAGCCCGCTGCTCTTCTCTCTCCTTATTTATCTCTTTAAAATATGTCTGC
AGCTGGTCTATAGCCAGCTATTGTACCTGCTCTTAATTCCAACTGAAACGATCCAATTGA
AACCTCACACGTCAGGATTAATTAAACCCGTTTCTATCGTGTGCTGATGTTAACTCGCTC
CATGATTCCCCTCCCACCCCCCCCCCCCCCTCCCCCCAAGGCCACTTATAATCTTATTGT
AGCACTCCAAAGAAAGAATGATAAATATATATATCGCCGACGATGAGATCATCGATCATC
GATCGCGATCCCTGTGTTGTCCTACATGCCTGTGCTGATGACTGTTTTAATTAGTACTCT
TCCTGTTATAGGATATAAGATGTTTTGACTTTAGTTAAAGTCAAACTGATTTAAGTTTGA
CTAAGTTTATAGAAAAAAGTACTAATATTTTCAACCCAAGACAAATTTATTATAAAAATA
TGTTCAATTATTGATTTGATGATACTAATTTAATATTATAAATATTACTATATTTGTTTA
TAAATTTAGTTAAATTTAAAACAGTTTAGCTTTAACCAGAGAGATGTGAAAAGAATAATA
TTGAAAAGATATGATGGATGAGTCATTAACATATAATTAATTAATATTAATAATTTGAAC
TTTAAAAATTGGTGTATTTTTTTTAAAACACACATCATTTAATAGTTTAGGATATGTGTG
ACAATCTTTCCTCTAGGAACGAACCCAGCCACGTTTTGTATACCTCTGTAACTAAAAAGA
TTACATGATAATAATCTACTTACTAATGAAGAAAACTGGATAAAGTCGTGAGAGTGAGGT
CCGGTATTTATCCGGCCGGATGAGCGTCCAAAGGCCAAAAAAGTGTTGGGTGAAAAGTGT
GCCAAGAATATGCAGCTTTCGTTTCTCGTGGGCGTCGCGATAAGGCCGAGCCAACAGTAC
GTAGCTAGTGTGCTTTGTCACGTACCAGTAGCAACGCACTACAGTAGTACGTGGCACACG
AGGACGTTTTGCCTAGGAGGAAGAGAATGGCCGTGTCGCCACGCTCGCTCGACAGCTTCC
AGCTAATCCAAAATATCTTTTGTTTACTCATAGACTCGATCGTACTTATAGCAACGGCGA
GTGTTGAATCTTCGTCATGTCTCGTGGTCTTTTGGGAGCTGTGAAAGGAACGGGACCGTA
GGGTTTTCGACTTTGTGCTCTCTTCAGTCTTAGTGGTTCTGGAGTCCATCCACTCGGAAG
GCCATCTGTGGTTTTAAGCTGACGTTGCTGCTTTTAGAGACTTGTTGGGTGTATAGCGTG
GTTCGGCCCCTTCCCGCTGTTTGGAGTTTATGTTTAGCCACGGTAGTTTTCTAAGCTTCA
GCTTTTTTATTTTATCTTTTCTCCCTTTTCCCTGGCATAAGCCAGTCTGACCGATTTGTA
TTGTGTAATTAAAACTATGTTAGTCGTGTAATTTTTTTTGCACGTTCATTAAAAAAAATC
TTCGTCGTATCGAAGTGGAAAAAAAGGGGATTGAAGCGTCGTGGTCGTCACCAACGTACC
CGGCCGGTTAATAAGCCGGTCGCTAGCTTAGCTTTGGTTTTGCTTCGGTTGCCGGTCTAG
CTCGCTCGCTCGCTCGGTTTGTCCCCTTGTGATCTCTGCTTCCAAAACGGGCTGACCCAA
GTTTGAATTGAATCGCGACACCAACCACGCGCTGCGCGGGCACGCACGCCGCGATTGACT
TGTAGAGTCGTACGTCCATGCAATATATTGCAGCCACCAATCCACCGCCCGGTTAGGCGC
AGCGGCGTATTGGCATCATATTGGAGTAGCGGATTAGCCGTGCTGCGTCGGATGCGCGTT
GGCAGCAGTTGCCAGTTGAACCCACCGTGACCATGGCCGTGGTCAGAGGTAGCCAGCGCC
ACGGTCACTCTCTTCCAACTCTCAAAGCTACTAGTGCACCGTACGTCAGTGGGCCGGCCA
ACGCCCATGATCGCTACTGCTACTTGGCACTTGCAGAGTGAGTACTACTGTTCCAGGTTG
CAGATGCAGATGCAGGCAAGAAGATACTTTGGGGTTTCACGAAACTGCAGGCTGCAGCTT
CCCTTCAGACCTCCTCTTCTCTTCTACTACTACTCTTTGACTTCAAATGCGGCCGGACTC
ACTTGCCTGTGAAGGAAACGAAATATACTAGTATTCCCTATTTGACGCCATTAACTTTTT
TTAAACATGTTTGACCGTTCATCTTATTTAATAACTTTTGTGAAATATGTAAAACTATAT
GTATACATAAAAAAACTATTTAACAATGAATCAAATGATATGAAAAGAATTAATAATTAC
TTAAATTTTTTAAATAAAACAAACGGTCAAACATATTTTAAAAAGTCAACGGCGTCAAAT
ATTTTGGGATGGAGGGAGTACTATTCAAGTAAGGGGCGCAGCTAAAACGAAATGAAAAGA
GGTGACACTTGCTTAAATTATTTTACTTTAGATCAAGTTTAAACTGATTCGGTTGTATAA
ATTTATATTTAGGGATACACACATGGTAAAATAGATGAGATAAAGCTTTATCGGGTTCCT
GGGCACCCCTCATATATCTAGCTTCACCCCGCTCAACTTTAGAATTTCACTTCTCCTACT
TCCTCGTCTCATTTTAAGTGCAGTTTTCAGTCTATGCGTCTAACATTTGACCGTCCGTCT
TATTTAAGAAATTAATATTTTTTTAGAAAATAAGTCACACATAAAATACTATTCATATTT
TTATCATCTAATAATTAAGAAAAAAGTAAAATAAGACGAAAAGTTAAACGTTGAACACAG
AATAAAAACTATACATAAAATGTGATGGATGGAGTATTACAAATCCACAATATTACTATT
ACCAGTAGTATACGACCGATCGATTCACACGGTTAGGATATTAACGATCGTTAACACTAG
TCACTGGCACAACAAGAGGACACACCACTAGCTCTGTAGCTCACCATCAACGACCATTAC
CTTTGGTTAATCAGTCATGCCAACCTTTGCTGTCACATAAAGCATGAAAGTTACTGCTCC
TAAGAGGAGTATCTCGATGGACGACGGACTCCTTCAGAAACGACCAGCTCAGTAGCTCGC
ACATTCAGACTTTCAGGCAAAACCTGTGTGTATAGTGTGTACTAGCAATACATTACCCAA
GGTTAAAAAAAATAAAACTACTCCATAAAAACTACTGATACGATACGATACGATGCGATG
AAGATGTTGAGATTATAGACATATAATGATTTAATCTATTCCATAAATAAATCATGACAT
TACAGATAAAAACTAGCATGAACGCATCATTAGATCTACACATGTAAACTACACAGTATA
ACATGAACAGATCAAATATGCGCAACATATTGAACACGTACCGAGGTGACGGAAAGACCG
GCTGCTTGGTCGAAACTTTTCGCAAGTGTCTACGAAGGCACGAAACACGCGAGCGAAGAG
GAAGGCGAGCCGTCGCGAACGAACAGGGAGCAGTCGCGCGAAGCGCTTCCCAAAAACCTT
ATTGCCGCCTTCTCCCGGTGCAGAACGTCGAAGGCAGAGGTTCCGGAGACCTGCTCTCCC
GATCGCCGGTGCACGCCGGCGAGCGGGATGGAGTAGTCTACGAGCGACGGCGCAGTACAG
AGGTAGGAAGCAAACCCTAGATTGATTTTTTTTGTATGTTGCGTGAAGACGGCAGGTCGG
TTTATATAGAGAAGGGTCGCTTGATCAGGGCGCCCGCACGATCTCTACTGCGCGTAACCG
AACCGGATAAGTCGCGCGTAACTTATCCGGACTCCACGCCGTTTGCACGCACCGGATCTT
TCGGAACGTTTCCAAAACAAAAACGAATCCGAATTTGCAACAAAACAAAACTGCAAAAGG
AGCCTGCGAGGCAAGCGAGCGAGCGCGCGCGTGTGTTTCCCCTCTTCTCTCCACCACACA
TGCTTCAAGCAACTAGGAGGGCATCCTCCCTTTTAAGGAGGTCCCCCTCTCCTAGAATAA
GCAAGGTGGTACTAAACTCCACATGCATACCATCCCATGAGGTGGGCTTTTGTGATTTTC
CAAAGAATTAATCTTCGAGTGGGCTAAGGCCCATTCATTAATTCCAACGGAAGATTCACG
CGGTGAAGACACGACTTGTCGACTACTTATCAGGTACTCCAGTGCACACGCACTTTTCGC
ACACGTTGATTAATTCGCTGCACTTTTGCTGAGTGGTGCTGACCTGACCTTTTCGTCGAT
GATATGTTTGCTTCGGTTCTTCGGATTCATACGGTCGATCGATTCGCAGATGCAGTAATA
CGTCTAGGGCAAGGCGACCGCGACGGATCGATACTCTCTTTGTTTTGACCAATTTTAACC
AACGTCACGAACGTGTGTGTGTGCTCGTCAGAGTCTTCGGGCAGCTCAGCTGGGCCCATC
TGTCAGCCACTCATGTGGTATGCATGTCCACGTCACTCGTATTGACTTCCTGCCAGATAA
TATCATATCGCGTGGCGGCCACACTCAACTCACCGGCCAGAAATTCAGAGTCGCAATGGA
AATAGATTAGAAATTCAGAATGAGAGTACAATCTCGGGAGGGTTTTAATCAGTGATTAGT
TTGGTGATATATGACCTGAAATATGCTTCAGGTGTTAGTAGTGTAGTGCACATTTGAGGA
GGAAAGCTTAGTACTCCCAAAAAAAAGTCTAGGTAGCTTCTTAAGGCCACAATTAATTAA
TGCCACAAGTAGCAGGATTATTCAGATATTATCTTCAACATATTCAGGTTGTCATCTAGC
ACAAGGTCAACCAACCTAGAAGAAAGAAGAATGCGTATATGGGTGCAACCACAACGCGCA
TGCTGTTATTAGTCCTAGAAATTAGTCGAAGATCTCTGTTTTTTACCGTTTCCTTCTCGC
TTTAGATGAATCAGTCACATATGTTACAGTTGTTTCTTCAGAGTTCAGATTCAGAGAGGA
TTAGGTACTGTACTAGAAAATGTCAGTTGTACACCGTGGGTTATCCAATATTGACAGCCT
CTGTTCCAAATATAAGAATCTACTGTAGTTAGCAACCAACATAAAAAAATAGCAGTGATC
ATACTGTTTAAACAGTTATTTGTAGCCCCAGCATAAGGTAAGGTCATCCGTGAACTGTAA
TAGCACACAACTGTTCTAAAGACTTCAGCAAATTTGGCCCAGAGGATGTGGCCCATCAGT
AGTTTGTCCAAAGAGGTTAGGCCCAATATTTGTTTGCATGCCACTAATTAATTAATCACT
CAAAATACATTACATATACTCCTACCTACTATGTGTTGCATGTCTTCTATGCGTAGGGAT
TGGAATTAATCAAATGACCTTATTATCACCTTCAACATGATGCATGTGATGAATATTCTG
ACCTAATCTGGAACATGGACAACTTATTCATCGGCAGGAGTCTCCCCTGCTTGTTCAGTT
TTCAGCAAAGTTTGCACTGATCATACGGTCATACCGTTTTTCAGCAAACAATCTGTAACC
CCGGTCTTGGGCTCTGAAGAAAGAAACAGTATAGTTTGTTGTTTAGCTAATCAGCAAATC
TGGCCCAAGAGGATTAGGCCCATTATTTAATTTGGGTTTGAACTAATGGAGACAACTTTC
ATCAAGGCCTAAATTTAATCCATTAGGGTGGTGAGCCTGTCAGTTTTAAAAATCAAATAA
AATGAAGAATTATTAGATGGCCGTGACCTTGACTCAGGATCAGTAGTATATGGACCGATA
CAGGTTTCTTTCGGTAGATAGGTAGCCAGTACCTTCACAAATCTCACCTAAATACGCCAT
TTTATCTCTCCCAACGTTGACATCTCTCTCTCCCTTTCTTCCGCCGCAGATTACACCATC
ACAAGCAGCCAGCTCCTGCGTGTGCGAGGATGAAGCATGCATAATGGCCAAATTGGCCCC
CCTTTTTAGGTCGCCATGCATGAACAATGGCCATCGATCGAGCTCTCCTCTCCCTTTCTC
CCACCAAACCCCACACCATTTTCTACCTCGCATTTCTCTCATCTCCCTTTCCACAATTCC
ACATGCATCCAAAAAGACTACGTGAAAAAGAAATCATTTTTCGCGTGTATGCTTAAACAA
AAAGAAAATGATTGGACATTTTCTTTCACGTGTATGCTTAAACAAGAGATGCAGTACGTG
GTAAGGGATGCGTGATTTTAACCCTAAGGGTCTCATCTTTTCGCTTATACTTATCAAACA
AAATTTGATTTTTCGACCTTAAATTTGGAGTTCATTTTGGGTTTTTTTTCATCGAAGTTT
ATTTTTTGGCCTTCGCTTTTAGGTTGATAAAAACATGTGTATAAAAGTTTTATTCACAAA
TTATTTTCTGTTTGCAAATATGTTGTTTCGCTTATTCCCCGAATAAGCAAAACGATGGGC
CAGATATATTTTTTTTTCTTAAAAAATGTTTGGAGGAGCATCTCTCTCTCTACAAATCTC
TCCCTTTTTTGTGGGTGTGTATGCTTAAACAATAATCTTAGTATCTGAACCCATCAAATA
CGTCACAAATTAAGGCATCCTTCTCTACGTATCTACACTGAAAGTATCGTAGCACATGGA
CGTATTCAATTGGCAGGAAATGTGTTGTACAAATGTCTAATGTACATGATTAATTGCAAT
TAGCTAGTGCGTATATAGAAGAATAAAATCTAGCTCTTCCATCATGTCAAGAGAGCGACG
TGCCCTCTCAAGAACACTCTTCTTCTACCTCTCCACGATGCAACGTATAGGCGGCAACAA
GTTTCTTGAAGCCGGAGCACTAGCTCGATCGAGAGCTAGTGCTGCAGGGTTCTCCCCAAC
TTAGAATCTAGGGTTTGCCAGCAATGTACTTGCTCTGATCGGCCAAGCTTAATCGCCGCG
ATATTTATTAACTTATATTTATTAATTTATTTAATTTATGGAGTCCAATGGCGTCGGCGG
CGGCGCGGCGCGGCCGCTCACGGCGTCGAGGCGGCTGCTGGCGCGGAGCGCGAGCACCAC
GGCGTCGCGCGCCGGCGGCGCCGGCGCGTTCGTCTACGATGGGATGCGCCCGGCGCCGCT
CTTCTCGTCGACCAACTTCGCGCGGTCCCTCCGTAAGGCGGCCTCGTTCGGCGGCGGCGG
CAAGAAGCAGTACAGCGCCGACGACGACGGCGCCGTCGCCGTGAAGGCGGCGGCGCCGCC
GCGGCGGGCGCTGAGCAGCAAGGAGAACACCGTGCACGAGCTGGGTACGGCCGCGGCGAG
GGGCCCGTGGGAGCCGGCGAGGCGGCCGAGGCGGAGCTCATCGGGGGGGTCGTCGTCGCC
GGAGAACGCCGGGAGCACCAGAGGATCGGCCGTGCTCAGGGACATGATGACGCGGAGGAA
GGAGGAGCCCGAGAAGGAGGAGGCGGCGCACCGCGCGCGCATGCTCGCCGCGCGCTTGCT
CCAGTGGCGCTTCGCCAACGCCCGCATGGAGAAGGCCATGGCCCGCGCCACCGCCGCCGC
CGAGGTGAGGCCGTGACACCGATCGCCATGGACGCACGCTAGCTCGCTTCCCGTACATGT
TCTGACGGCGCGCCATGGATGGATGGATGCAGAACAAGCTGTTCTACACGTGGCTGCGGG
TGGCGGAGCTCCGGAACATCCAGGCGGCGAAGCGGATCGTGGCGCAGCGGCGGCGGCAGA
AGCTGAAGCTGGCGAGGCTGCTCCGGCCGCAGCTCTCGCTGCTCGCGTCGTGGGACTCCC
TCGCCAAGCCGCACGCCGACGCCGTCGACGACCTCGGCGCCGTCCTCGCCGCCGCCTGCA
CCGCGCTCCCCTTAGCCGACGGCGCCCAAGTATACTCCACTACTCCCCTCGTCGTCTCTG
ACAGAAATATTTACACTCTTTGATCAACCAACCAACCATCAACAAATTGCTCACATTTGC
AGGGCGACATGGAGAGCTTGCACGAAGCCATGTTCGCGTGCGTGGGCACGGTGAACGACA
TCGAAGCCAACGCCGACATGTTCTTCGCCACGGTACACGCTTAATTAATTCAGCTTTTTG
ATAAATCAACCACTAAACTGTCGAAAAATAAACTGAGCAACTAAAAATAATCTAATGGAA
AAATTTTACATCTGCGTTCTTAACGGTTTAAAACCAATATTAAAAATAAACTACAATGAA
AAAACCTTAGAAAAATCAACGACTTAAACTAACTTTTAAAATTTAAAATTTGGTTTTGGC
TGATAAAGATAACAAACAGGCGATTTTGAGGCGAGGTTACTAGGAAAGGTTAGTTTAGAT
GCAATTATATGAACCTTGCATGAGTGATTGATTTTTTTTTTTGGTGGTGCATTATTATTC
AGGCTGGGGTGACGAGCAGCACGCTGGAAGAACTGTCGACGACGATAAAGCAGGAGGTGG
AGGGCCTGCAGGAAGCCATGAAGCTGGCAAGGATTGTCACTAGCTTGCAGGTTGGTAAAT
GGTCGTTTTTAGCTGATGCCTCACTCTCACCAGAACCAGATTTAGTCTAGTCTAATCTGG
TCTAGTGAGATCAGTATCTTCTGTACTACTAAGATTTGGATTGATTGTCATATACTCCAT
TTCTCCAGCACTAGTGCTGCCTGGCTGCCTACTCCCTAATTCTATTTGTTTTTGTCTAGT
CTAGTTGTTCTTTTGTTGCAACGAAAGCTCAAGCTCCTGGATTAGTTGATGACAAATAAT
TCTGTTTCATGGCTTACATTGTGTTTGGACTGCAGGTGCAGGAAGTGAGCCTCCGGGCAA
ACTTGATTCAGATTCAGGCAAAGCAGAAGGTTGACATGGGAGCATCTGTCCCGGCGATTG
CAACTTCTGGTTGGTGTTTCTGATCATCAAAGTACACGGAGATGGAGCAGAGTGTCAATC
ACTCGCCCACTTATATAAATTAAGATGCAAAGAGTACTAATGCTAGTACCAGCGTCACGG
ACTGACCGGTGATCTGAGCCGACATTACTGATGTTTTTATGTATATGTTCGTGCCTGAAA
CAAGTAAATTAAAACAAAAAATTAGACGATGACCAAGAAATTAAAGATACATGGTCCCCT
GGTTGGCCGGTCGCATTACTTTCCCAGGTAAATGTTCAGTTTGTTGGAAGGGCACTAATT
TGTTGGTCTTTTCATGTTCATGAATGTTAAGTTGATGGATGGATGTAATTCGGTTTGATT
AACAGTGTATATATGTATCTTACGTATATTTAAGGGCGTTGGTGTTCATGTTGGTGTGTA
GAATTGAATATCACAGTTTGTGGATAGAGATTGAGTTATTGAGGTGTATGCAATATGCAT
ATTCAGTGTTCACAAACTGTATATCAATTATTCCTTCAAGGGCTTGTCCTTTGAGTTACC
CAAGAGTCAACAATGATATTTGCCCTGTAAAATATATCTGTTGTTTATGTAAGAAACTCT
ATCCATTTTCTTTCTAATGAAATGAGCTGATAGCTACTAATTAACCAACGGGAATTGTAT
TATCAGTACATCATAGCAGATAATAACGTACGAGAGTCTAGACCGTCAGCCACTACTATT
GCACTTGCAGTATATATAGAGTAGTTAAAAATGGGCCTGTTTAGAATACATGGACAACCC
AATGGGCCATCTGTGCCACAGCCCAAGAGATAGAGTGGGCTTTCCGTTTGCTCCCTACAA
GCCCACATGATCACCTCGGCCTTGGTGAGGCCCAAGCGCCAGTAAACCTCGCCCGTGAAC
ATCAACTTGCACTGCACCCAGCAGAAAAATCTTGCTGCTGCTGCAGAGACTCCATGGCCT
GGATTCATGCACGAGTCTGACTGTGCAGAGCACGATGCCCGAGGCGGATGTTGGCGTATC
TACAAACACAGGCTATAGTTTTATTCTCTTGCAGGATGTTTGTGCAAGAGAATATGTTTG
TCTGTGCGATTGTTCATCCATCGGGACATTTTTAACTGAAGTAGTAGTGAATTGAACCAT
TCATGTAGACAAGGGAATTTTCAAAAACCTGGATTGTTCAGGTTCCATCTTAAATTTGAA
TCCGAAACAGTGAAACTAAAACAAGACATTACAACACACACAAACTGGTGACAATTACCC
AGCGAGCGAACAAATACGCATCAAAGGAAAGCAATCAAACTGGTACCTACAACTCAATGC
TAGTAGGACATTAGCTAGCAATCAACACACAACTAACCTAAAACCTTGGCACGCAACAAC
GACGACACTAGCTTATTAACTAAATGACTCCCAAATTAGAAGATTGTAATAGGTAAAATG
CATGGTAATTAATTAATGCGAAATGTGGATGAAAAGAGAGATTAAGAGCACATGAAGCCG
GTGGGGACGCCCTTGCCGCAGAAGTTGAGGATGAGGCTGAGGTGGATGGGGAGGTTGAGG
TTGATGCCCAGCACGTTGGCCTTGATGGCCGTGCACAGGCACACCGCCGCCTCCAGGTCC
ACCAGCCCGTTCAGCAGCGGGCAGCACGGCTCCGTCGCCGGCACCCCCGCCTTCGCCTTT
ATCAGGTCCAGCACGTTCGCGCACACCCCCAGCTTCAGCGCGTCCGTCGGGCACTTCCCG
TACCACCCGCTCGTCGACGACCCCCCGCCGCCGCCGTATCCGCCGCCGCTGCTGCCGCCT
CCTCCGTAGCCGCCGCTGCCTCCTCCGTAGCCGCCGCCTCCGCCGCTGCTGCCGCCGCCA
CCGTAATGGCCATGGCCGCCGCCGCCGCCGCTGCCGCAGGACGGGCAGGCGGTGGTGATG
GCGAAGAGGAGGAGGTTGAGGGCGAGGAAGAGGGCACAGGAAGCCGACGCCCTGGACGAC
GCCATTGGTGCACAGCTCACGAGCAGCTACTAGCTCAAGCAAATTAAGCTGAGAATGCAC
TACCAGTCTACCACCACTGCAACTGCAAGTGTGATGAGCTGAGCTCTCCGAGTTGGGGGA
TCTCGGCTTTATATAGAGATCGCTCACTCGCCACCAACGGAATGGAGTAGGAGTACGTAG
AAATGGTACATTAACATATATGTTCTTCGGGAGATGGGCCAAATGCGACAAGAAGCCGTG
ACTCAGTGACTGGATAACACACATGGATGTAGTATTCAGATTTCAGAGACCGATGCAGAA
ATATGGCTGGCCGACCCTGCCTTTCTTTTCCATCAGCCCGTGGTTTGTTTGGCTGTCTCC
ATGATTTTTTGCTTGACCTGCTTGGCCTGATGTGATGGAGGAAAGACGATGTGTGACAGC
GGTGTAACATGGAGGATTACTTGGTTTTACATGGGCGATATCTGTATACAATGAGTGTAG
ATTACTGTTTGAACACCGTAATTAATTAGCGGAATCGATTCCCTAGGCGCGAATGAGCAG
TTTAATCCACGGTCGGTTTGTACGTCTAGCTAGATGATTAATCTCGATCTCCTGGTCATC
AGGTTAGGTTAATGTACAGTTGTGTGCATATAATCATATAGCTAGTAGTACACATATACT
ACCTCCATCTCAAAATGTTTGACGCCGTTGACTTTTTTAAAAATGTTTGACCGTTCGTAT
TATTCAAAAAAATTTAAGTAATTATTAATTCTTTTTCTATCATTTGATTTATTGTTAAAT
ATACTTTTATGTATACATATAGTTTTACACATATCACAAAAGTTTTTAAATAAAACGAAC
GGTTAAACATGTTTAAAAAAGTCAACGGTGTCAAACATTTAGGGAAGAAGAGAGTATATC
CCTGTGTAGAGTGTAGCTAGCTAGATTAGACTTAGAATACGACCATGATGGGTTCACGGG
ATGATGGATAAATAGTTTTCCGGTGCTACAAAAGCTTTAGCATTATATTATTATTGCATC
ATGCATGTGATAGCTGCATCATTTGTATGAGTACATTGTTTGTGTTCAACTCTCTATCGA
CATCGATGGACGGTGCATGTATGGTACCGTACGTATATGCTACTAGCTCTTCAGAAGGCT
GGTCCAATCGTCCCCTTATCTTTAATACTCATCGTGTCTCGTCTAAGTTGTCATTTGCTA
TGCCGACATACTCCCTCTATTACCTGCATTAGTAGTTAAAAGTGCTTAAATTTTAATATG
GAGAAAGTACTGCATATTCCATAAAATTTTATGCATTAAATATATTTTAATAATATGTTT
GTTTTGTGTTGGAAATATTATTATACCTTTTTATAAGTTTGTTTAAACGTAAAAAAAAGT
CAAAACGATTTATAATATAAAACAGAGGAAGTGTCTATCTCACAAGCCTAGATAAAATGT
CTTATAATGGATTAAAAACCCGCCCTCTATATATCCAATGGGGATATATACACAGCTAAA
ATACAAAAAAGTACATAGACTCGACCTCACAAAAAGGATTTCCACACAACTAACCAACAT
AAACACTTAATTATGCTCACACAATTCTGAAAAACAAGTAGCTCCAAACATCCTTACAAA
GTACTTAAGACCCACAATGATACCACATCACATCCCCAATCAACTTCTCAAGTTCCATCC
AGTTTTAGAGAAAAACTCCATGACATTATTCTCTATCTGGCGATAACCATTCTTCAGAGT
GTCGCTCTCTTCATCCTTGACCAACAACAACCATTGCCTTGTCCAATGTGTTCCCCTGAA
AAATAACTTGCAAAAATAGTTGAGTTTGGATTCTTCAAAACCACATCATTTCTACAAAGC
CATATCGCTCAACATATGTAACGCTCCGCTTTTCGTGAGGCGTTAAAAACTAATTCGGAA
AAATCCTAATTGCAAAAATTTTCGTTCTTTGTGTGCGAGTCTAAGTCGTGCCGTGGATCT
CAGTTTAAATCCGTCCTTGATCCCTCTCGTCGCCATCAAAATCATCCTCATCGAAATTCC
TCTTCCAATTTAAGTCTCCGAAATCAAATTCCGAAATTCAATCGCCTCCTTTGAATCCTC
GCCAAACACTTGTCCCGATTCCAAAAATACCGAGTCCACCTTGAATCCATTCCTTGACTC
CTCCCTGTTTCCCCGAGTCCAAGTAATCATATTCGAAATTTCATTCCAAATCCAAATCCC
TTCCAAATCATCTCTCTGCATAAGTCTATTTTGCCTCCTTCTAATTTTGGATGGGCCTGA
TCCCCCTCCCCTCGGCCCATCTCCTCTCTCAGCCGTTCCTCCCCTCCCCTCCCTCCACAC
GTGCGTTGCGCGTGCGCCGCGCTCGAGAGAGAGATCGCCCACTCTCTTCTCATCCTCGCT
CCCTCTCTCTCTCTCCGTTTCTCTCCCTCTCCCGTAGAAGCTCCCCCACCGGCGTCGATT
TCCCGCCGCCGCCGTTCGAAATCCGGCCGCACCCCCGCGTCGCGCGCGCTCGCTCGCTCA
GTGGCCGACCGGCCGAACGCCGCCGCCATCAGCCCTTGCGTCGCCGACGCCACGTGCTGC
CGCCTTGCCCCCGCTCCATGACAAACCGACCGCCGCCGTCATCGCCGACGTCATCCATGG
CCCCCGCCGCTCCACGCCGCACCCGTCCAAGAGTGGGAGAAGCAGCTGCTCTCCCTCTCC
TCCTCCTCCTCACTCTCCCTCTCCTCATTATGGCAAGGGACCAAGCCCCTTTTTCCCCTT
CTTTTTCCCTTTCCCGACCACCGCCGGCGTCACCACCTCTGCGCCGCTTGACCGCTCGCG
CCACCCGCCTCATCTCCTTGACCGCCCCAAGGTCGGTTCTCTCAAACCGACATCGCCACC
TATAAAACCCACACCCCCTCCCATACCTCTCGCTTCCTCTCCTCCATCACACCACTGCCG
CCTCGCCGTTCGTCGTCGTTCTCGCCCTCCTCTGCCGTCGTGCGTGTCGGGGAGCTTGCG
AGCATGAGGAGTCGACGAGGAGCTCCGCGCCGCCCCCATCCTCGCGCCTCTCCATCTCTT
CTTCCCCGGCCGCGCCCTCTCGGTGCCGCGCCGCCCCGCCGTCGCGTCCGCCTCGCCGCG
ACTCCATCCGCGCCGCCGACTCCGTTTCTCTCGTCGGTGAGCTCCCCACTGAACCCCCTT
TTCCCCTGTCGCACGCCGCGCCGCGCCCGCCGCCGTGCGTCACATCTCGCCGCGCGCCCT
TGCTCTGTCCCGGGCGTCGCTCGCCGTCGCCGGCCTCTCTCGGCGTCGCCCGTGCCCTCT
CGACCGGTGGAATGAGCTCGCGACCTCGCGTAGATGCTCCAGCTCCAACGAATCGAACCC
CCGTTGCCCCAGTGAAGTTTTCCCTCTTTGCTCGCCGTCGACGATCGCCGTCGAAATCCG
CCGTCGTCAGCTCCTCTCGCGTCGATTCCTCTCGCCGCCACGCTCCCGGGGATCCCCTTG
ACCTCCCCCTGGCTGCCCCAAGGCCGTCGGCCTTCTCCTTTGTCTCCGCGCCGTGTCGCC
GCTTCCGCCGCCGCCTAACGCTGCCGTGCGTGCGCCGCCGGTGACCATCGGGTCCCGCGT
CCCCGCGTGCGCATCGCGGTCGCGTACCGGTTCGGCTAAGCCCGAGCCCGCGCGCCCTTC
GCTCTTCTCGCGCGCGGCCACGTCGGCGTGCCGGCGAGATTGGTCGCCGCCGCCAGCCGC
CGTCGTTTTTCCCCCGGCTAATCCGCTCCGTTGAATCGATTCCCCTTGGCCTCCTCTCTC
TTCCGGTGCTAACCCCCCCAATCCACCTCGCCGCCGTTCGCCGGTTCACGTCGCTCGTCG
CCGGCCATCGGATCAGCCTGCCCGGCCTCCTCTCCCTTCCCCATCCGACGTGGCATCCAC
GTGGATGCCACCTCAGCCGCCCGGCCCCGCGGAGACCGGTCAAAGGTCTCCCGGTCCACC
GATCCAACGCGCCGCCTTGCGTGCACCCCGCTCGCGTGAGCCGTGTCGCCGCCTTGTGGG
TCCCACCTTGCGCCCGGCACGGTGGACCGCGTCCACCGGCTTGCGTCGCGTGGGCCGCGC
CTCGTTCGGCCTTGGGCCGCCTCCCTTCCGCGCGCCGGCCCGCTCGCCTCGGCCGCGCCC
GCGCATCTCTTCGGGCCGCGCCCCTTCGCTCGGCCCAAGTCCAATTAACATCCCTCCATC
CTTTTCTTTTTCCAGGGATTTAATAAATCCTTTTTCCTTTGTCCCATAAATCAATTCCTT
ATTCCAAAATTCCATAAACCGTTTCCTTTGGTCCCGCATGACAGTGACTGTCAATAATAT
TCTTGAGAATATTATTTCTATAAATTCCATAAACCATTTCTCCTACTCCAGAAACTCCAA
TTAAACTTCCAAAATTCATATCACCCAATCCGTAACTCCGATTGACTCCGTTCCACTTCC
AGTAATTCCGTAAAATTGAGATCCTATTTAATGGCACTACTAATAGGTCTAAACAGGATC
TTTCTTTTGGTCTTTTGTTTAGGTTTTCGATTGTTTGCGTATAGTTGCGGTTATTGGATT
TTCGTCGATCGCGGGTTTTCTCGAAGATTCGTGAAGCTTCGTGAAGACCTTGAGCAAGGC
AAGTCACCCTTTGATCAATTGCTCCTATAATTGAAAAGTCATTATTATTTTGTTTGCAAC
TTGCATTATTAGAATCACACACTTAACTTGCTTGGCCTCGGTTTGCGTGCCAAACCGACG
GACCTACCCAGTAGTCGCACTAATTTCCGTAGGTCGTACTACCCTGATTCCTTGTCGCTC
CACCCTTGTGGTACCTCAGTATTCGTGCTCTCTGAGCGCGTATACCAAATATCCCACATA
CACCGTTGTTTGTCGAAAACTTGGGAAATGGGTTTGTGAAGCCTTCAAAACCCGACATGT
GGTGTCGGTGTGTTTGAAAATAAAATGAATTGTGAAAACTCGCGATGCGGGGGTTGTGCC
TATGTGGCACTGTCCCGTATTCGCATATAAGGACCGATTCCTGTGGGAAACTCATCGAAC
ATAATCAAAGTGCAACCACAAGGTGGAATGGGACACCCTGGCTAAGTAACTAGTCGGTTC
AGGGAAACCTCGCATGCCAATAGTTGGGAACGCCGGGGCGGGGTCGGACAAACCGGGTTC
CTGGTAAGGCAAGGACGAGAAGCTTGCTCACTTACCGATCAAGGTGGTTGGAGTTGATTT
GTGAATGCCTAAAATGGCCTATACTTACGTGAGGATTTGATCCTTCTATGTGGCGTGAGG
TAACCCTGGGTCGGCTTGGGAAAGGCTTTGTCGCGAACCACTGGCTGGCCAGTGTCTGGA
GTAAGTTCGTGTCTTGTGGGTAAAGTGTACCCCTCTGCAGAGGTTAACTAACTGTTCGAA
CAGCCGTGCCCACGGTCATGGGCGGATGTGAGGTGGTTCCCGTTGCGTAGATTTGTTTGC
CTGTGCTTTGTGAAAAGTTGTTGTGGTGTGGGAATCGTAACCAGAATCAGCCTATGTGGC
AGATGGACGACCTGAGTGGTCAGAAACGAATCTGTGTGATTCGGGATGTCTGCGGGCATC
ATAGACTAGGCTTCCCGAGTGGAAGCGGATTGTTGTGCTGCTGGGTAGCTGGACTCTGGG
AGTCCGAGAAAATGAAAAAGGCTCTGGGAGCCGATTAATCAAGTGGAATGGCTCTGGGAG
CCGAAAAGTAATGATCTGACCCGGGAGGTCGGTACATTGCCAAATGAGCTGTTGAAAAAC
ATCTCTTAAAGTCGAATCGAGACGCAAGTCTCTTTTCGGCCCTAACTTAGAAAGAAATAA
ATCACTTAGTGTTTTCAAAATGTCTTCAAATAAAAGATTTGCAAAACAACCTTGCCTCTC
TTCCAAGCTTGCATTAAACACCTAAGTTCCCGTGACTTGCTGAGTACGAAAGTACTCACC
CTTGCTCTATATAAATATATATATATAGTTCCTCCGCCCTGAAGAGAAGATAAAGTGAAG
TGAAGATTAGGGTTTCGTCCTGGTTCCCAGCCGTCGCCTGTGGTGTTGGGTATTAGACCG
TTGGTTCCGCTGCTGCTGTTGTTGGTGTTCGCCTCGTCCGTGTCGTCGGTTGTATTCTCG
GGCTGTCTGAGCTGCAACCTAAGTTAAGGTAAATAAGTCCTCTATTTATTTTAAAGATTG
CTATGATTCATATTTGTCACCGTGGGTACCAGCACTATGTCCTGGGACTGGTACCGAGAT
CGCGGTTTCGTAGGAAGCGGTTCGCGCCGTTTTCCCTACGACACGCTCCTGTTAGGTGCC
GTTGTACGGCGGTATCAGATTGGGGTGTGACAATAAGGGTCCCTACTGTTTCAAAAACGA
CAGAGCTTTTTGAGAAAGTGAGGCAACATTATTCAGCAGCTTATCATTAAACACCCAATC
ATTCCGCACAAGCCAAATTGCCCAAGCCCCAGCAGCAAACAGGTACCAAAGACATCTATT
TCTAACTCCCCTTTGGTTTTAGATTAAATCAAGAAGGTCATTTCTAGAAGTAGGGATCAA
ATCCCAGTGAAAGGCGTCTCTGTAGCAGCACCAAAGAAATTGAGCTGGAGGGCATCTAAA
AATTATGTGATCAGCATCTTCCTCCACTCCACACAGTTTGCACAGTGGGCTCCCTGACCA
ATTCATCTTCTTAAGTTGTTTGGCTGCCTGTATTCTCCCCTTTAGCATTAGCCACATAAA
AATTTTAATTTTTAAATGGATGAAAGACTTCCAAAGATCCTGCAGTTTTATGTCTTTAAT
CCCCCCAAAAATCATCTCCCTATATAAGGACTTAGTGGTAAACTGTCCCGACTGATTTAG
TTTCCAAATCATAACATCTTTTCCTAAGTGTAGCTTAATAGGAGCCAGTTTCTCCTGCAG
CTCCACCCACTCCTCCAACTCATTTTGGTCCAAAGCCCTCCTCGAGTCAATTTTCCACTC
CCCGTCTAAGTACATTCTTTTAACAATATTGTTAGGCTCAGAGCAGATGCTGTGTATGTA
TGGAAACTGTGTTCTTAGTGGAACATCTCCTAACCAAACATCGTCCCAGAACCTGACTGC
TTCCCCCACATCCCACCACATAGCTGCTTCCTAGATCCATCCACTTCTTAACTTCATGCA
AACCTCTCCAAAATTGTGAGCTCCCTTCAGCCTTAGATTGGAAGAAGCCCCCTCCATTTG
CCAAGTACTTCCTTCTCAAGAGTTCACAACAAGGACTATTATTTCCAGACTCCAACTTGT
AAATCCATTTGCATAGCAGAGCCTCATTCATCATTTTTGTGTTGACAAAGCCAAGACCCC
CATCCTCTCTAGGTCTGCATAAAGCCTCCCATCTAAGCATGTGATATTTTTTCTTACCCT
CTAGTCCTTCCCAGAAAAATCTAGCTCTAATTGCATCCATCTTATGATGTGTTTGAGCTG
GCAACAGGTATAACCCCATCATGTACATAGGAATGCTGCTCAGGCAAGAATTTATTAATA
TAGATTTACCACCGTAAGACAAAGAACCACATCTCCATGTTGCCAGTTTTTTCTCGATCT
TAGTCACTGGTACTGCCAAATCTTTAGCTGTCAATCTCCCCTTACTAATAGGCACACCCA
GGTATGAAATGGGGAGCTATCCTTTTCTACAGTTGAATAAATCAGCTACTCTATGGGCCT
CCTCCTCAGTAGCTCCTATAACAATGGCTTCACTTTTCTGGTAATTAATTTTGAGGCATG
ACATCTCTTCAAAGCAGTAAAGCAGAAATTTCACAGTTACTATATTCTCATCTGAGGTAG
ACATGAAGAGGATTGTGTCATCTGCATATTGCAGATGAGTTAGTCCTCCTGTGACTAAAT
GAGGCACAAGCCCTTGTAAGTGACCGGTTTCTTTGGCCCTATTTAACATCTCGGAAAGGG
CATCTGCCACCAAGTTGAACAACAGTGGAGATAAAGTATCTCCTTGTCTGACTCCCTTAT
AGGTCCTGAAAAACTCCCCATTCTCCCCATTGATGTTAACAGCTACTTTCCCATTTTCTG
TTACTGATTTCATCCAGCCAATCCATTTGTCACAGAAACACTTCCTTTGTAAGACATCAA
ACAAGAAGTCCCAGTGTACTTTATCATAAGCTTTTTCAAAATCTAGCTTTAAAATAATGC
CGGATTGGTGAGATTTTTTTAACTCATGCAACACCTCATGTAGAATAACCACACCATCTA
AAATAAATCTACCAGGTATAAAGGTTGTTTGATTCTCCCCAATCACTTTGGATGCCACAA
ATGTCCTTAGGGTCAAGATCTTTGTTAAAAGTTTGAAACAAACATTGAGCAAACAAATGG
GTCTAAATGCTTTGATATTGTTGGCATCTTTAATCTTGGGGATTAGAGTTATTACCCCAT
AGTTTAATCTCCACAACTCCAAACTCTCCTCAAATAAAGAATCAAGCATTTCTTTAAACT
GATCTTTTAACTGTGGCTAAAATTCCTTGAAGAAACAGACTGGAAGGCCATCGGGCCCTG
GTGCTGTATTAGTCTTCATGCCCTTAAAGGCTTTCTCTATTTCTTCCATGGTGAAAGGTC
TAGTTAAATATTCATTATCATCCTGATCCAATCTGCCCCTCTTAGTCCACATGTCCTGAC
TTGGGAAGATTTTTGGAGGTGACTCAGAACCAAACAGAGACTTGTAATATTGTTTTATAT
GATCTTTCAACTCCATCTGGTCATCAATCACTCTACCTTCATCTTCCAAACTTCTTATTA
TGCTCTTTCTCTTCTTACCGTTGGCCACACCATGATAATACGCTGTGTTAGCATCAATTT
TTCCCCACTCCTCTCTTGCCAATAAATCTCCTCTGCAAGATTTCCTTCCCGTAATATTAC
CAGGATTCTAAGCTTCCTTATAATAGATTTCCTTCCCGTTAGAGCTTTTGGTTCCTAAAA
TATAAGAGATTTTAGGTGAATGTGATATATCATAATACTAGCTATTAATCTGGACAAATA
GCCTACGATGTGTCGCATTCACATAAGATCTTTTATATTTTGGGACGAAAGGAGTAAACG
ACACCCTATGCCGTGATCGTATCATTGGGCTTTCACTAGACTCTCCATAGTTCCAGACTT
CCAGTGAAACAAAAATGGAGCACTATTAGTTCGTTTGTTTGGCTCCGCAGTAGCTATATA
ATTTTTGTGAGGATCATCATCGACTGTTTTTATTCACACTTAATTCTACTTTTTTGGACT
TACCGTAAAGATTTCCCTTGTACTTAAAAAAACAAATACTCCAAAACACACTTGAGTTTT
TTCCAGAGAGGTATGACCTGTGAGTTTTTTTTGGAAGCAAGCAGCAGCATTGAAAAAAAA
AATCTGACATAACGTCTCTTCTTCCGCTGACCACACGGTCCCACCCACTCCCCCCCACCG
TCCACGGCACCGGCGGCGACACGCGATGCCGCGGACGGTGGCCGTGGTCGGGCCGGCGCG
GCGGGCCTGGTGGCAGCGCGCGACGTGCTCCGCGAGGCCACGCCGTGACGGTGTTCGAGC
GGTCGGCGCGCGTCGGGGGCACCTGGGCCTACGACCCGCGCTCCGACCCTGACCCGCCCT
GCCTCGACACGGCCGCCCCCGGCGCCGCCGCCGTCCACGGCAGCCTCTACGCGTCGCTGC
GCACCAACCTGCCGCGCGAGCTCATGGGCTTCTCCGGGTTCGCGCTGGCGGGGAGGGTGT
TCGCCGGCGACCCACGCACGTTCCCGGGCCACCGGGAGGTGCTCGCCTTCCTCGATGCCT
TCGCCGTGGAGTCCGGCGTCGCCGGCCGCGTCAGGCTCCGCGCCGAGGTGGTCCGCGTGG
GGCCCCTCGCCGGCCACGGGGAGAGGTGGACCGTGGCATGGCGCGGCGAGGGCGGCGTGG
AGGAGGAGGAGGAGGAGGTGTTCGACGCCGTCGTGGTGTGCAACGGGCACTGCACTGTGC
CTCTAGTGCCCAAGCTCCGAGGTGAGGTGTTGTCCCAGTGTCATCCAGAATTTCAGTTAG
GAGCAGCGAAAATCTTCAGCATTGAAATTTTTTTCAAGTTTGATTTGATCTAAACTTGAA
AAATCTATTGCATTCGCGATTTCAGATTAGAAAATCTGACTCCCTGAGTTGCAGGAATTG
GCAATTGGCAAGGGAAGCAGATGCACAGCCACAACTATCGGACTCCTGAACCATTTCAAG
ATCAGGTTCAAGATGCTGTCTCGGTTACAGTATCAGTACGTGTTCTTGCTGCTGCCGTAC
AGTTTCAGATAAAAATCGTCTACTTTTTTTATGCAGATTGTTGTTGTGGTAGGATTAGGA
GCAAGTGGAGTTGACATAGCTAGAGAGATCTCAAATGTTGCCAAGGAAGTGCACATTGCA
TCTAGGTACACAGAAGATCGGCTTGGGAAGGTTGATACCTTCCAGAATACCTGGTTGCAT
TCAGAGGTTCAAAGCTTTCTTAATTAACTCCTGCTCAATCACTGTTCCCCGAAATCATGG
GAAAGTGAAATCATCCTTAGAGGGGATATCCCCTCGTTTCGTGCATGTCACCTAAATAGT
CAATTAAAAACATAAAAAAAAATTGGCAACCTAGATTAATATGAAATATATCACTCCACA
AACATGCAAGTTTAAATTTAACTTCTACAAATTATAACAAAAATAACAAATATAGTTGTG
AACATGCGATAACTATTTTCAGTTTAATTTGTTATTTTTGTTGCAACTTACTCCCTCCGT
TTCAAAATGTTTAACACCGCTGACTTTTTAGTACGTGTTTGATCATTCGTCTTATTCAAA
AAATTTAAGTAATTATTTATTCTTTTCATATTATTTGATTCATTGTTAAATATACTTTCA
TGTACACATATAGTTTTACATATTTCACAATTTTTTTGAATAAGACGAACGGTCAAACAT
GTGTTAAAAAGTCAACGGTGTCAAACATTTTGAAACGGAGGGAGTATAAAAGTTGAATTT
GGTCTTACATGTTTGTGGAGTGATATATTTCGTATTAATCTATGTTGTCAATTTTTTTTC
AAATTTTTTGATAACTATCTAGATAACATGCAAATAACGAGGGGATGTCCCTCGAGGGAT
GAAAATCCACATCCCGAAATCCTGCTCAAAGGCATCATGTACTGAATCAATGTGCTAATT
GTGGATCATATATACAATAATCAGGTGGATTGCATCCAAGATGATGGCCAAGTGCGTTTC
AGCGAAGGATCTGCATCAATCGCAGCAGATACCTTTCTTTACTGCACAGGGTAGGATCAC
ACTTGGTCGAGCTGCATACATTCGTTTGGTTTGCATTTCGATGAATTTACTGAAGATTGC
ATTGGCAGGTATCGGTACCATTTCCCGTTCCTGGACGTGGAGGGGGTCACCGTCGACGGC
AACCGCGTCGGGCCTCTGTACAAGCACGTCTTCCCCCCGAAGCACGCGCCGAACCTCTCC
TTCGTCGGCCTGCCAGTCAAGGTATAACAACGACACGTCCTCGTCGATTGTTCAGAGTTC
AGACAAACAAACACCATGACAATTCAGGCAAGAGATGTATATGTACTGTGCAGACCATCA
TGTTCCAGTCGTTCGAGCTGGAGTCGAGGTGGGTCGCCCGGGCGCTGTCGGGGCGGGCCG
AGCTTCCGGGCGAGGAGGCCATGGCGGCCGCCGTGGAGGAGGACTACCGGCGGATGGACG
CCGCCGGGAAGCCCAAGCGGCACACGCACGCCCTCATGCCTGACTGGGTACGTATACGTA
CGAAGTTACGCATGCATATGATTTTGTGTCTCGGCCTCTGAGCTCACCATGTTCCGGCCA
TTGGTGGCCGCGACGATCGACGAACGGCAGGTGGAGTACATGGACTGGGTGGCGGCGCAG
GTCGGCGAGCCGCCCATGGAGGCGCGGAGGCGGGAGATATACGAGAAGGCTCTCCGGTGC
ATCTGGTCTCTGGATGACAGCTACCGGGACAGCTGGGAGGAGGAAGAAGAAGAAGAGAAT
AGATAGACTCATCGAGTTCTCTCCTTGAGCCCTTCCTTTGGAGTTTGGGTTCTTAAGGAG
CCTTGAGTATAAAATTTAGGATCAAACCAAAGAATCTTTTTCTTGGTCCCAACATTTCCT
AAATGCCACTACGGCTGTGTTTGTTTATCCACTCTCCCAACTTTCACTTTCTCATTTTTT
TACGCGTATGTTTCCCAAACTGCTAACCGATACTTCATCCATTCCTGTCCTGATTCGTAA
TATTAGAATATGTCACACCCACCTAAAATTCCATAATAAAATTCGAATCGTGTGTCACAC
CCAAAATTCCATAATAGTATGAGATGGAAGGAGTATTTTTCAGTTATAAAATAGCCATAT
AGCTCCTTAATAAAATGCGACTCGTGTGTCCTAGCGTAAATGGGCTGTCTATCTGGAATC
ACTATTAACTTCATAGCATGGGCTTTTGATGGGCTTCCGTGATCGGGCCCAACTTTGCTG
CCGAGAAGTACACACAAACTTGTTGGGTTTATAAGATTAAGCGTGTTGAGGCGAACAAGA
TGCCTGTCTGAAATTTTCTTCAGTCACGAGATCAATGCTTCTGTATATCCTAATCTCATA
AGAGATCATCCTTAGTTTCGGTGAGCATGAACACCATCGATTGATTTTTCTATCATGGAG
AAGTTTGGTCAGCTGGAGAAAATAATAGTATGCTTGAATAATTAGCTCAATGCGAAGTCA
TAACACTTATCAATCAGAAGGAAAAAAAACTCGTCGGTTTCTCCCAATCCAATCAGCTAG
CAACGCCTGCTGAAAAGATACCTCCGACTATCCAAGTAAACGGGGACGAATTATATATTT
TTGAAAACTTAAGACGGGATCAGCTAGAACTCGTATACAATTAACCTACGCAGCTGTTGA
ACTAGGCGTGCCAATGTGTTGTACATACGTAAGTACATTACATACATATTCGTTTTGTTT
CTGACTATAAAGTCTGATGATTCTTATTATAGTCCCATATATATATTTTTTCTCTTCTAT
AAATATAGTCGACGAGATGCATGCGTCCAGGGGTCCAGCAGCATACTCTATTTTCTCTAG
TTGACGTTTAGAACTAAAAAAAAATTAAAATCCTTCATGCATATAAAGCGATCATAGCAG
GCAAAAAAATGAGGAGCAGTTGAAGAAGTTGGTGCAAAAAGGTGTCCAAATTTCTACCGC
CGTGTTTCGCACAACGTTTACAAACGCTGCATATCAATTTTACTGAAGTATATATTTGTC
AAAAGCTGCATCTGTATCTGAATATATATAAGCACGCAGGTCTCGATCGATCGAGTGAGC
TCAACCTGTCCCCAAGTTTAAGCCCCCCAAAAAATTAAAATGCATGTCACTAGTCACTAC
TGATCACTGATCCATCCTGGACCATCCATCTCGATCAGGCATCATCATCATCCACGACGT
CAGCGGCCTCCCTCCATGGAATCATATCAAACCAATCAACAATAACAGCGTAATTAATTA
ATTGCAAATAATGCAGCTTCCTAGCTAGATCGATCTGCAGAGAGAGGAGTTTGTTCACGA
ATTCGCGTTTCTTGCAGACAGATGGACAGCGATGGATCGGAGAAGAAGAAGAAGAAGAAG
AAAAGCATTTTATTGTAAGTCGGCGGAGATTGTGGCGCTTGGCCCCTGCAGAAAGCCGAC
CGGGAGGGAGGTGGTCGTCGTCCGCGCATCCGGGACGCGACGCCTCGTACGCTCTACCAC
GTTGACTTGGATGCCTGCCTCACGCGCACGGTCTCTCTCTCTCTCCCTCTCGTGGCCTAC
TCCACTAGAGCTACAGGTGTGCAGCTGCGAGGCCACACGCGATTTTTTTTTATTGTTGTT
TAGGCTCGTCGTCGCCGCCGCCGCGCGGCGCGAGGCGCGCGACGAGGAGTGGTGGTGGTG
GTGGTCGCGCCGGCCAAAACTCCAAAACCATCCACCCGTTGCGTGAAGTGGCAGGAGACG
CGCGCGCCCAGATGGATAGCGAGGCCGAGCAAGGCGCACGCGCGCGGGCACGGCACGGGC
GGAGGAGACATGCAGGATCGGCCGCCGGCGCCGGCGACGTTGGAGGGGCGCACGATGGAC
GGGTTGGAGAAATAAAAAAACACACGATTCTGACTAAATGTAAAGCAGAGAATACGCACG
AATAATCGTTTGATTAGACCGCATGAAAAACGTATGAATCGGATGAGAAAGATATAGTTA
TAGAATTTTTTTTCCAAGAGATCGAACCTTTTGCTAAATCTCCTCCAAAACCTAAATACA
ATGAGCTATTCCATAGAAATTGTATAGGATTTGGAAAACTCCAATCCTTTGAATCAAATA
GTCAAATAAGAAAAAAAATCTTATAGGATTTCAATCCTATGAACTCCACCATAAATTCTT
CGATTCAAATGGATCCTAAATCCAAAAATGCTTCCTATGTTTTTTCAATACATGATGCCT
TTTGACTTTTACATATACATTTCAAAAAAGTCAAAAACACGAAACTATTATTTATTTTGT
TGTGATTCATTTTATTGGTCAATATATTTTATATTTAGATTCTGGCTCCGCCTTAGGAAT
ACTAAATCGTTCTTGATTGCATATGGACACTAAATTTTTCTTTTTATTTTTTTATGTGTA
GGTCGATTTTGAACTTGGTTTTTTAAGTGATGTATGTCCTTTGTACATAATAAAAATAGA
TTTTTTCACAACAGTTTACATTTCATTCGAGAGAAAAATTGCATATGAGGGTACATCCCT
CGAGGAATTAGAATCCATTTCCATCTATTATATTTTTGCTGCTAAAAAACCCTGTAAGTT
CTCTCTCTTCTTTTTTTTTCCGAATAAGACACCCTGTAAATTCTGTAAAAACAACAACTA
AAAACTCATTAATCTGTAAGATAAGATGAAAGAAAGAGAAGACAGCAATGAATCCCCTAT
GGCTCCCATCAATGATATGCAGCTTAATCACCCTGATTATTGACAGTCCAATCTCTAATC
TCTCACCTGCATTATGCACCCTAAACAATATGCAAATATGGCGTCAAGAGAGAGTACTGA
AGCAAACACACCACCTGATCACTTATCATGTGAGGAATATACACATCGACAAATAAATAA
ATATTCTGCCCGGGTCTAACTGGCTCTTGGAGATACCCAAAAGAGAGGGGAGGAATCTTG
CCGCGGATAGAGATTGCGAGCAACTTCTCTCAACTATTTTTTTGCTCAATAATTGTGCTT
TGACCTAGAGATTTGTCTACTAAACAAGTATACATACTATGTGCCCGGACGTGAACAACT
TCTACCTGTTGAGTTTAATCCTCTTTAATTTGCTGAATTGCAGTCCAATTTATTTATATT
TCAGATTTGGCAAATTTATAAGCAAGACAACTCATCATGTGGTCAGATCAGATGGGCATG
AACACACGTAATTATCTATCTGGTTCGTGTACCATGACATGGTAAGCCTCTGCATATATA
TGCTAATTAAGTCTGGTCGGAATTATGAAAATGATTGTTAGAGTGAGACCTGAATAATGA
ACTAGAATTATATACACACACAAGCTAGGAATTAGGTGGTGATAATAAATTTAATGAATT
GAAAATTTTGATTGTGGCAGCAGAGACTAGTAGTACCAGTTTCTGGCTCAGGTAGGCTCC
AATCATATTTCTAATCTCTCTCGCATTCGATCTCGATTACAAAACAAAGTGGGAGAAAAG
GAAGTTAATCGTATTCTAATGGCGATTTTGCGATATCGAGTTTGGAAGAGCCATGATGAA
TATTGAATATCTGGTACTCGACCACGTAACCCAGAGTATATATTTCTTCTTGCGTTTGGC
TCTCTGAATCTGCTTGGGGTGCAGTAAACTGGAAAACATTGACGTAATTCATCTTTGGTC
ATAATTAATCTGAATCATTTTTGGAGGCCCTTGATCTTTTTTTTTCCTGAATCAAGAAAT
GACGAACACAGAGATCTAAAACCTGTTTCAGAAATACCAGCAGCTGGAAATCTGGGACAA
TTTGGTTGTGGATAATTAATTAGCAAGCAACTGCTGAGACGCATGCAGAAGCAGTAGTAC
AGTTTGCCGGATTCCTGCTCCCTAAGTGGGGTTCAAATGGAGATTAGCCTCTGAATGATT
AATCTTCCCCAGCTCATGAACTCAGATTCTCATTCTGTCATGCATCTACATGGAGATTGC
TGTACTGATATTTGTGAGGAGATAGGTTGATCTTGCATGCAAACTGCCAACACACTGCAG
GTAGGGTTAAGTTACTGCCAGCTTCAGTTGTGAAATTATAATATCATCACTTCAAAAGTT
CAGAGAAATGGACTGCAATTTCCCTGATTTTTAGCACATCTGCGTGGACATTGGAGACCA
CTGACTGAATGGATTGGTCCAGCTGTCCTATTTTTGCGCTGTCCTCATTTGGAGGAGAAT
CTATCATGCTGTTTCATCGGAACTCATCGAATAGGAATGGAGTTGAATATGTTGTGCATG
ATTCATTGTCCTGACACCTAATAGATAAAAAGTGCTCTCTGTGTTGAAATTAATTGGATA
GATGGATGATGAAGGTAGCTAGCTAGCCACATTGCTGCAGCATAATATATATCGCAGTCC
ACTTTAGGATGAGCAACTAGCTAGCTTTCTTCTCTGATTGATGATGGCGAGGTGTCACCC
TCCTAGGCTCCTATCCGAAACTGCTTGAAACCATCAGTAACTGGTTTGCTCTGAAGAAAA
AGCGATTAAGAAATATCAGGGATACAAATATCCAAGCACTAGATGCTAAGGTTGGAATTC
ATGGATATTTGTAGGTTTCACCCTTTTCAGAAAAAGAGCAAAAGTTGCTTGAAACATTTG
TCGTGAGATTGCACGATTTATCCTGAAGTGTGTATATATGTGATCCGTCTCCTAATCTAT
GCTTCTTTGTTTCTTTTCACAAATATGCAAAAGATTTATGGGTCCTCTTATTAATCTATA
CTCATTTTTTTTAAAAAAAATTAATAGTAGTGGTGGTGAGTGGTGAATCCGCCACCGTCC
CTACCACCACCTCCCTAACTTTTTGGAATGGGAGAGAGTTCACATGTCAACCACCCCCAC
CATCAACTCTCCTTGTGAGAAGCAAAAAAGGATAACGTAAGACCAGAGGGTCCATATATC
AGTAATAAATTTATGTAATAATAGGTTAATGCTAATTTTTATAAATTAAAATTCCGTTTC
AACACGCGAACAATATCCTAGTAAATTTATATGTTTCTATCGTTAGGTTTGGGGAGCTTT
TAACAGTTGTAGCTATTTTAGAATACTCTCATAAATAATCTAGATTTTTACTTAGATTTT
GAAAATTTGTAGCTATAGGATTAAGAAAATAATGAATTAGAAGCCCGAACCTAGAAAATC
CACCTTTTACAAATTCTCACAAGCTGTCTTTAAGAATCTCGAATCTACAAGGCTATATCT
CAATATAATCCTTAAAATTAATATCATCGATTAGGTAGCTTAAACAATATTTATTTTGGC
ATATCATTCTAGTTCCATTTCCAAACCTATTGTTGGTTGGTATTTGGTACGGGAATAGCT
AGCGTCGAAATTAACGGTTAACTCAAAACTGGATTTGTGGTTGGGCCTTTTGGGGCTAAT
TGATAACTATGGCTACTAGCAAGTAACTGTTGATAATTAGGACTAGTTAGGTAAATAGTA
TGAGGTTGGCCAAGCCCTCACGATTATAAAGCAAACAGTTGTTTAGACCACATAACATGA
AGACTAGCTGGCCAAATAAGTTCTGCCACATTTTTCTAGCTCAATTATTAGCCTAGTTGC
ATGATAACTTATCTCCAGTTCCAAAACTTTCTTGACCAATTTCGTGCAAGGGATGAAAGC
TTAACTCTACACCTCGTAGGGGATATTCAGTCGACGGGGCTAGCTTCACGGCAAATCGCT
GTCACAAACTTCTTCACTGTTATTTCTTTCTTTGAGTTCATATGCAAATGCAAGTACATG
TACAACCAAACACGCATATGCATACTCATCAACAGGACGGGGAATCCTGAATATCCAGGC
AGGCAGATAACACTAATAGAAAAAGCATTTTCACCTACTTTGGGTATTTATTTTCGCAGA
CGGATATAGCCCTTAGAGTCAAATAGCCGCCTACAAAAATACAAACCAGGGTGAAGTTTG
CCGTCCGTCTGCGAAAATAGATTTTCAAGTAGTGTAAACAGTGTGTGTGAATGATTGCAC
GGTGTGATGGATTATTCCCAGCTGCATGCATATATATATATATATATATATATATATATA
TATATATATATATATATATATATATATATATATATATATATATATATATATATGCAGATA
ACACCTCTCTGCATGTTCGTGTCCATACAAGTCTCTTTCTCTGGAACTGTTTTTGAAATG
TCTGAATTTTCGTTTTCGCAAACCAAACATATATAGACAAGAGAATCAAGTATAGAACAC
AACAAGACGTGGATAATTTTCACTGGACCATGTGCATATATGTACTACAATAGCTAATTA
ATCAGGTCTATTTAAATTAACGCAGGGATTTTAATAGGAATAATCAGTTCAGTTTCTGTA
TGATTTTATATACGTAGAATCTATTATCTAGGGTTTGCGTTGATTAATTGCTCATATAAT
CCAGCTGCCGCATACGGACATGAATTACCAGAAATGGTTTTGTCGATGAACGGTTGCATT
AGATAGCCTTTTCGATTGCAGAAAGCCGGGCAAGTAATTAAATTAAACCCCAACTTGAAC
GAGACAGATAATCAGACATACGCATCACATCTTATGATGCAGCAAATTAAGTCAAGGAGA
GGGCGAATATATAAGCCGTCCAAATTGCTGATTCAAAAAGACAGTTAGCTAGGTCATCAT
CTAGCTTAACTAGCTAGGGTTAATGTGTGGACTGTATATTCTCTGACCACAAGTAAAGTA
GCCATCTCCATTGATGACATGTCATGTAGCTTATGATACTCGTATATTCTAGTATACCCT
CGTTATTCCAACTTCCAAGTGCTCAACTGCTGGCCATGGATTCTATTGGCACTTGGTTTC
TTGTGTTGTCTGTATTGCAGGACAATATGCATGCATTGGTTTCTGCTGTTAGAAAAATTC
AGGCTGCTGACAATTGCTGTGGTATGATCATACAAGGATTAGACAGTGACTGATTCCATC
GGTTTGTCTTAGTATAGGTTTTACACTATTACTAATACAGTAATACTTCTTTATGGCTGA
AGAAAAATGACGTGGTTCTTATATTAGTTTCTTTTTCGGGAAGAAAAATAAAGCATTACT
TGGATTGAACACTGACACAAGAACTGGGAAACTCTTTTCATCTCTTAAGGGGGTTTTCCT
CATTTTTGCATGTCATTTAAATATTCATAAAAAAATGATAGATCAATATGAGACACGTTA
TTCCTCAAATATGCAAATTCAAATTCAACCTACACAATTAGAAATGAAAATAACAAATTT
TAGTGCAAATAGTACATACTATTTATAGTCAAATTTGTTGTTTTTATTTTTATCTATATA
AGTTAAATTTGAATTTACATGTTTGTAAAGTAATATATCACACATTAATTGATCTATGTT
ATCATTTTTTTCATTTTTTTTATGTCTTTTTGTGTGACATGCATAAAACAAGGAAATCAA
TATCCCCGAGGAATGAAAATCCACCTTCCATATAGTTATATACATGGGGATGTTGGAGTA
AATTGAGAGAATGGACACCTTTACGCACGCAATTATTGAACTCTCGGCAGTCAGCAAACT
ACTCCAATTTGCATGAGGCTATATGAGACAACACCAATTTGCATTACATTAATTTTTAAA
ATTTTGCAATTTGCATCACATTGGCCAGATGTATTGTCAGTTCTACCTTACAATTTGCCA
ATTGCTTAATATATAATAAACATTTGATACAATCCGGGGGGCTGGAACTCGACAATGCGA
GCACCCTGAGAGAGAAACTCGAACATGTAAACGAATTAAATAGTGGTCAATCAAGCTGAC
GGAGCTCGAAAATGTCAACATAAATTCCGACAGAAAAATTTAAACTCGAAGTCGCAAACA
GCCCTAGAGAACTCGAAGATGCATTTACCCTGGGAGAGAAACTCGAATCTGCGAGCACCC
TGACGGATCTCGAAGAGGTGTTGAGAATTACGTACTCGAATATGTATTCGTATTATTGTA
TATATTTGTATATACAAGCACAAAAATATTCAGTAATAATGTGAATGTGTGACGTTTTCA
GAACTTAAAATTTTGTCCTGTTGAAGAATCATCGGCAGAATCGGTCAGGCACGCAGCAAT
GGGAAGGAGTGGTAGAAAATATTTTTATGTTGGGACGACTTACATCTGAATTTAAGTGCA
TTTTTCAAGTGATGCTGATCTGTCGTCAAAATGTACAGTGTCAACTCCTTGTTTTGTCGT
CAACGCCATGTATACCAATGAAACTGATAGTTGGAATTGATGACTACCGAGAAAAAGGTG
AATTTTTCCAACAAACATGATATTATTGTGGGGACCTATGAATTTTCCTTCTGTAAATTA
AAACTCCTCATCATCGATTAAGCTCAAAAGTTCACGGTTCAGTAGGCAGAAGTATCGTCC
TATAGGTAGCAGTTACATGATATTATTATTGTGGGGACCTGTGAAATGTTCCTGGATCTA
CCTTCTATTCAAGCATGTGATCAGTAGCTAGAGTAGTTGATTAGCAGCTTATATAGTTTC
AGCTAGCAACTAATTTTGGCTACCACTCGTTTAAATCAGTGGCAAATTCAGAAAATTTTT
AGGGCCCAGATAAAACTATGTTAAGTATTAATTTGGTATGAAAAAGTTATTTTCAATCAC
TATATATTAACATCAAAATTCTATTGACGAGCCTGATCGGTCGATGGGTGGTGGCTTCGC
CACTGATATACTACCTCCGTCTTAAAATAAGTTTATTTTTTACTTATCATACACATATAA
ATACAAAAAAAATTATAATACCACTATTTTATCGAATCCCAATGTAAGTATTGTTCACTT
TATATACTCCCAGTATAATCATTCTACAATTTCACAAACTTTGATGTAATGATTACTTTA
GAAATGAATTTTTTTGGGAACAAATGAAGAAGGAAGCTTAAAAATAAACTTATTACGGGA
CAGAGTTAGTACTACATGCACTGCACGTCATTGCTGTGAAATTCTCACACGTGCTCATAC
GTTTTTATCAATGTAAGTGTAATTAAGGCAGTATGGGTCATAGGCAGCTAGCGGCAAAAT
GCAAGCTCAATCAGTGAGGTGATCCACAGACACTCTGGCAGGCTGCCTGTCTGGATAGCC
TGCACCTGATCGAGCATATCGACCAGCATATAAAGTCCTCCAACATGATCTGCTCTGGTG
TCTGTATTCTGAGCTAGGCCCCTCCAAATTGTAGAGTAAAATCATGTTTACATCTATATG
CATGTGAGACAATATTGAGTGGAATCTGCAAAGAATCTGAGAGAGACTGTGTGGAGCCAT
GCATGAAAATTCAGCACAAGCAGCTGACTTGGAGCTTTGCTCCTTTGAATCAAAGAGGGT
GACAGATCTTATCCAAGACAGTTTAGTTTACTTCTGAACTAACTAGTAAAAATTGTAGAA
ATGGACATGCAGATGTTTGTTTGTAAAAAAAATGTAGAAATGGACAATTCATGACTAAAT
GTTTTTACGAATTATCCTTTATCTTAGTTTTGGGGAAGTTAGCCACAAACTAAGGATTTT
TTTAGGTAGATCACATTGTATGAGGACTAATGGACTGTTGATTTATTTTGATCTGACGAG
GGACGACTGTCATGAATCTTACCTTGAAGGGGGTAAGAGACAATCCTATTGCTTCTATAC
TTGACACCAATTTTCATACTGATAGATTTGAAATAAATTAGATTTGAAAGGATAGGAATT
ATAATACAATTAATTCCATCTTTTTTACTCTAGGAAGTTGACATTCTTTGTCCATTTCCA
AAAGAAGACTTTCATTCAATAATTTAAGAGTGAAAAATGCAAATAATGATGTAGACTTTT
TTTTTCGAGTACAAGTTGGATGTACGCACCACACTCGTACGTGTACATGTGGGTGTGTTC
TAGCACACGTTTATTTTTATCAAATTTGTCTCATAGAACTTTCATATCACACCGTATGAG
ATTTGGTTCATACACACATTGAACTTCCGAGTCATGAAACATATGAGGTGTTAGGAGAAA
AATCCTCTGACAAAACTTTCCAAATGACATGGTCACTGATATGTGGATCCGTCGATGGTG
GGATCCATATGTCAGCGATCATGTTCCTCTAACTTTACGTCGGAGGATCCTAATCCAAAG
TGTTATTAATTAGATATAGAAAGGTATTTTGATTAGCTTAGCTGGTTTCCTCGTTAATTA
GCTATATATTTACATGGAGCCAAAACTTACCTCTTAATCAATTGCTTAAATTTAATCATG
CCCCCTTAACTCTATATTAGTAAGACAACTAAAGGAGAGAGCTGTAAAACAGCTCAAGAG
CCAAACAGCTAGTACTACTGTACTAGCTAGGTCGGCACATCACAGGCAGGGAGCAGGAAA
GAGATAAGGAGAGGCAGGTTCAGAGTCATCCACGGTGGAGTCGATTGAGCTGATCATACA
CAGCTTCACAACAAAGCTGCTAACGTCAACGCATGTCGCTGTATGAGAGAGCTATAGCTT
GCTGCATGCCTAGCTGATGCTGTCCCTCAGAGAAATCGACATTGATGGGTGTGTATAATT
CGCGCTAAAATTAGAAGTTTGGTTGAAATTGAAATGATATGATGGAAAAGTTAGAAGTTT
GTGTGCGTAGGAAAGTTTTGATGTGATGAAAAAACTGTAAATTTAAAGAAAAAGTTTGGA
ACTAAACAAGGGCATCGTCTGAGTCTGAATTTCTGTTCGTGTCTTCATCTCAAGAAAATA
CTTCTCAATATACTCCGGCCGTACACTCGTCGTAGTACCACTATACGTTCAATGCGAGGT
AGAAAGATGCAGGTTCAAATTGTTGTTGCTACCGACTAATTAATCTGTTCATCTGAATCT
GAATTTTTGTCATATTTTGGGCCCTTCCAGTTTCAAATATATATCGATCGGGCAGTGGTT
TTAACTGAACTAATGTACTTACGAGGATGATCAAAACAAAATTAATGATCTAAAAGCTGA
AATGCATGAGAACCTAATTGTGAGGCTCCTAGTTACACGACAAATCAGAATCTGATGTAG
TGAATATTTTTCTCCAAGCGGGTTAGTAGTATCTTTCAGATTCACACGCATCTCTTTTCC
CTACAAACACTTCACCTTTTTTGCAAGATGCTACTACTAATTACTAAACATCACAGCCTC
AGAGAATGGGCAGCACACATTGATCATACCACACACTGTTCCCTGCACATAAAAAGTTTC
AGTCAAAAAATTATATATCTTGATACACAGTAGTCAAGATCACTTGTGTTCCATCAAAAT
TGTATCTGCTCCTAGTTTCAGAACGTCTCTTGACTGCAAAATCCAGTTTGTCCACAAGTA
TTCTCCAAATTTTCCAAGTGTGTAAACTGTGGTAGTTGAGATTAACGTTGTAACCGTCCA
TTGTGGGAAACTGCCATCATCTCAACTTTCTGACCAAACACACACATGTGTTGTAATTAG
TCAAGAAAATCCTGGAGAAGTAGTAAATCCTAATCCAGCATTTGATCCTCCACTAATCCT
ACCAATTAACGAGTCGTACTCAATAATTGCTCGAGAGCGATTAAATTAACGAGTGCCAGA
GTCATGGGAGAAAGAATTAGAAAATTGGAGGAGATACTGATTCCCCCACATAACACCACT
TGATACTATTTCTCTTAATTAATTACTCCCTTAATTAATCAATCACACCTATAATTACCC
CCCAGTGCACGAATCCCGATGCACCACCCCCCTCTCCGCCTATATAAGGCCACCACTCGG
ACACGGTGGCTTCATCACAGCATCCATCGCCGCCGGCCACCACCACCACCACCGCCGCCG
CCGTCTTACTCTCTCTGTCTCGAGCTCGAGCTTGTTGTTGTTGATATGGCGATGGTGTTG
CCGGAGACGGCGGCGGAGGGGAAGGCGCTGACGGACGCGTGGGACTACAAGGGGAGGCCG
GCGGGGAGGGCGGCCACCGGCGGGTGGGGCTGCGCGGCGATGATCCTCGGGGCGGAGCTG
TTCGAGCGGATGACGACGCTGGGCATCGCCGTCAACCTGGTGCCGTACATGACCGGGACG
ATGCACCTCGGCAATGCCGCCGCCGCCAACACGGTCACCAACTTCATCGGCACCTCCTTC
ATGCTCTGCCTCCTCGGCGGCTTCGTCGCCGACACCTACCTCGGCCGCTACCTCACCATC
GCCATCTTCGAGGCCGTCCAGGCCACCGGCGTGATGATACTCACGATCTCCACGGCGGCG
CCGGGGCTGCGGCCGCCGGCGTGCGGCGACCCGAAGGGGGCGAGCGCGGAGTGCGTGGCG
GCGGACGGGACGCAGCTCGGGGTGCTCTACCTGGGGCTCTACCTGACGGCGCTGGGCACG
GGGGGGCTCAAGTCCAGCGTCTCCGGCTTCGGCTCCGACCAGTTCGACGAGTCCGACGTC
GACGGCGAGAGGAAGAAGATGATGCGCTTCTTCAACTGGTTCTACTTCTTCGTCAGCCTC
GGCGCGCTGCTCGCCGTCACCGTGCTGGTGTACGTGCAGGACAACGTCGGACGCCGGTGG
GGGTACGGCATCTGCGCCGCCGGCATCCTCGCCGGCCTCGCCGTGTTCCTCTCCGGGACC
AGGAGGTACAGGTTCAAGAAGCTGGTGGGGAGCCCCCTCACCCAGGTCGCCGCCGTCACC
GCCGCCGCCTGGAGCAAGAGGTCGCTGCCGCTGCCGTCCGACCCAGACATGCTCTACGAC
GTCGACGACGCCGCCGCCGCCGGCCATGACGTCAAGGGCAAGCAGAGGATGCCACACAGC
AAGGAGTGCCGGTAAGTTCACCACCCACTCTGCATCTTTAGTATTCAGATAAAGTTTTTT
TACATTATTACCCCAACACAAAACTAGCCGGTAAGTTCAGATGAATTTTGATGAAATTAA
TTTGAACGAGTTATATATAGGATCAAGATGCATATGCATCATTCATGTGGGCCACGCATT
GACACAAATCTAGTAATAGTGCTACTAGTAGTCAGTTTTAATTTAGCATATATAGCAAGC
CAGGTTGTAGGAAAATGAATGAAATTAAATTAAATTCATAATATATATTCTACCTCCATC
CCATAACAACTTAGTAGTAGCTAGGAGTAGAGAACGAGACATATACTATTACTACGAATG
TGTTCAGATTTATAGTATTAGAATATATTTCATCATGTATTAGATTGCTATGTTACGAGA
TGGAGCGAGTATATTCAGGGAGTTCATGATTGGAGGCACGCACTGTTTGGCCCGTTGCTG
TGACATTTGCAACCACACCCCTCTTAAGAAAATCATCTTCATTTTGACAGCTGAAACCAC
TCCAGCCACTCACTGTCATATATAGACAGATAGATATACGGTCTCGCAAGCCTGTAGGTG
TGTATATACTTGGACCAGCACTACTAGATATCTAAACCATTAAGGTAGGTCAAATCAAGT
TATTTTTAGGAAGCCTAATAAGTAGCCCAGTCCCAACGACGTATGGTCGCAGCCATCTGC
CAGGTATATAGCTAGAGTCGACATACACATGCCCATAAGTAAATTAAAGTGGAGTACGTG
CAGAAAGCAAAGGCCCTTTGACCCTGAACATTAACAAAGTCGGTAGAGGCAAGATTGATT
CTAGCATGATACGATGGACGAGTCACACAGAATCAAAACCAAAGCAGAGTAGGAGTTGCT
AAGTGAAGATGAGCACTGGGCGAGGTAGCACCTCCTCCTCCACATAGTGACATCCCATGC
GTACATAACACAGTGGCTTATTAGCCAGTACATGTACAAACACGAAGATGCATTTGCATG
TGCCGCGACCCAGTGACCGATAGCTTCAGCTATTCTCCCAACAAATTCCTCCTTTCTCCA
GTGGAAACTAGCAGAGCCCTGAACCTGCCTTGGTCACGGGTCGCGGCAGCATCTCGCGTG
ACAAATATCACATGCGACGCGGCGCTGCATACGCACGCACGCCCGTGTGCGTGTGATTGA
TCAGCTGCTTGGAACTTCTCCCTCTTGCCTATCTCAACTCATCTAGCTCTTCCCGCAAAA
AAAAACCCTCATCTAGCTCTTTGCGTCTGCGTGATGCAACGTACGTACGACACACCGGCC
GCTACAAAGACTTGGATCTTGCAGTGGCGGTAGCTACCGCGCTGCTACGTGCGCATGGCT
GCTCCCTTGTTTGCACGCGCCTACTATACCTTCCTCTTACTTAAGTCCAGTGACTATTAG
ATCTTCCCGCAAAAGAAAAAAAAACTGTTAGATCACTAATGTATGAGACTGTAGCAAAGT
AAATTTATATGTCAGCGACTCAAAATTAAGTAACTTAAGTCGAAGAATCCGCATCCATGA
ATAAACATTGTGTGGTTTATCTTAGCTAACACAATTCTAACTCATCTCAAAATTTAAATG
CATTTTTTAGGTTTTTAATATTTGATTCATCCATTTCTGCCTTTGGAAAAATAACATGAC
AAGATGAGAATAATCTATAATCTAGTTGATGTCACCTGATGATCTGAAGTAGCACTACAA
TAATCCGTAATTTTTTGGTGGTCAAAAACCATCAAGTATAACATGAAAACCGCCAAAATT
CATTATTCTATCGGCCGTCTAGGGATATTCATATTTGTTGGCTGCTAACCATAAGAGAAT
ATTTTTTTGTTAGTCGGACCACTAAGCAAATTAAAAATATTACGAACTTTATAACTTTGT
CGGTTTGGACCGATAAGAATATATCTTACTTTGGCTGCCAAGAAACACCACAAGAAAATT
ACTTATTTTTGACCGTTAGAACCACCAAGGTAATAATCATTGACGTGTTTGGTTTGTAAT
ATGGGTGCAGGTTCCTGGACCATGCGGCGATCATCGACAGGTCGGCGGCGGAGTCGCCGG
CGACGGCGAGCAAGTGGAGGCTGTGCACGAGGACGGACGTGGAGGAGGTGAAGCAGGTGG
TGCGGATGCTCCCCATCTGGGCGACCACCATCATGTTCTGGACCATCCACGCCCAGATGA
CCACCTTCGCCGTCGCGCAGGCCGAGCTCATGGACCGCCGCCTCGCCGGCGGCTTCCTCA
TCCCGGCGGGCTCCCTCACCGTCTTCCTCATCGCCTCCATCCTCCTCACCGTCCCCTTCT
ACGACCGCCTCGTCGTCCCCGTCGCGCGCCGCGCCACGGCCAACCCGCACGGCCTCACCC
CGCTCCAGCGCGTCTTCGTGGGCCTCTCCCTCTCCATCGCCGGCATGGCCGTCGCCGCGG
CCGTCGAGCGCCACCGCGCCACCGCCTCCGCCTCCGCCGCCGCCGCCGCGCCCACGGTGT
TCCTCCTCATGCCGCAGTTCCTCCTCGTCGGCGCCGGCGAGGCGTTCACCTACATGGGCC
AGCTCGACTTCTTCCTCCGCGAGTGCCCCAAGGGGATGAAGACCATGAGCACGGGCCTCT
TCCTCAGCACCTGCGCCATCGGCTTCTTCTTCAGCACGCTGCTCGTCACCATCGTCCACA
AGGTCACCGGCCATGGCGCCCGCGGCGGCGGCTGGCTCGCCGACAACCTCGACGACGGCA
GGCTCGACTACTTCTACTGGCTGCTCGCCGTCATCAGCGCCATCAACCTCGTCCTCTTCA
CCGTCGCCGCCAGGGGGTACGTCTACAAGGAGAAGCGCCTCGCCGACGCCGGCATCGAGC
TCGCCGACGAGGAGACCATCGCCGTCGGCCACTAATAGTGACCGATCGATGCGTCAGCAT
GACATACGCAAGCTAGCTACCAGTTAGCTGCACGCGTCGTGTATGTACGTCGTCCTTGTA
ATAACTTTGGTTTTTTCTTTTCTTGTATTTTGAATTTTTCTTCTTCTTCTTCTTCTTCTT
CTTCTTCTTCTTCTTCTTCTTCTTCGTGTATTGTATTCGACGTATTTCGCCGGGTATAAT
TTGGGTGTATTCTCATCGCACGTATAATTAATTAATTAACCAACTACGTAATAACTACGT
GGAGTTAATTAATGTGTACGTACGTGGGGTGTATGTAGAAGGAAGATATATACGTACGTA
GGGAAGGGGGAGATTTATACGGCAATGTATAATTTGCCACAAAGTGTATTACTGATGTAT
ATGTTTATACGTCTTTTATACTGATAGTGTGCAGGGCAGGAGGAAATTCCTGCATATGCG
AGGTGCGGGCGCACCTCTCAATCTGATCAATAAATTAAACACAAAAAAGTTTTTGTTCAT
ATGAGAAATGTGTGTGTACTGTATACTCCACATAAATTGATTGAATCAGTGGGTCATGAT
TTCCTTTGATATGGAACAGTGTTAGCTGCTGCTCTTTATGTTTGATTGGTCCATTTGTTC
GATCGACCGGCGACGACGCCATGCAATGGCAAGCAAGCGATCTCGATCGATGGACGTAGT
GCTCTCTCCAGTACTCATCATCATCCTCTCGATCCTCCGGCCTCATCAGTTAAAATTTAA
ATTTTTAACTTTAAATTTATAGTTGATTTTAGTTTTTTTTTCAACGAAGTTTATTTTTCA
GCCTGTACTTTTAGATAGCTAGAACACGTATATAAAAATTTTATTTATAAATTATTTTTC
ATTTATAAATATACCACGCCTCATACCATGCATTACGAGGAACACGGGAAGCGAAGTGGA
AGATCACACCTCATCGATCTTCTTGTAAGTATCACGAAGATCACGAGGCACTTGGAATTA
AAGCAAGCAAAAGGCAAAGAGATCATATATCGATCAGTTTTAGTGGCATTAATAAATATT
GTTACGAGAGGTTCATGAGCTAATTAAGGGCGGCTCGATCGAACTGTCTGGAAGCCTCCA
AGGTGGCTGGATCGGCAGCTCATCTGCATGCTGCCAACGAAAGAAGAGAAAAATTTAGAG
AAAATTTGAACCATGCCACATAAATTTTATAAAATTTGTGATATGTCACCCTGACCCACA
TGTCATTGACTCATGTGGGTCCTACATGTCATTGAGATACGGGTGGCATATCTCAAATTT
TACAAAATTAGGGTGGCATGGTTCCAACAAACCCAAAAATTTAAGGGTTCGGAGAAGAAA
ACCCCGAACCCACTTGACCGGCTCAGCTAAACCAAAGTAGCCGATCGAGGCGGCCCAAAT
GAAAGCTGAGCATGGCCCAGTCCATCACAGGTGAGGCCCAACACGTACGCAAAGGTCGAC
GTGTGATTTGGCCTAACCTGACTCGACTACATGATAACCGCTGCTCAACCACTATCCCAA
AGGAAGATGATTAGAGGCCCCACGAGAAAGGAAGATATGATTGATTAGGGCTGATTCCGT
TTCTTAGGGCTTGTTTGGTTCTCTACCCTACCAATTTATTGGTAGTGCCAAAGTCTAGGC
AAAATTTGGCACTACCAAAATATTGGTAGGGTAAAATTATTTGGCTACCATTTGGATTGC
TACCAATATAAAGTCAAATTCTCATAGTACAGTGAAGAAACTTCTAGAAAATGACCAAAT
AGTATAAGGGAACTACCAAATATTTGGCTTCAATCCAAAATAACACACATACTATTCAAT
TTGCCAATAAATTGGTAGGGTGTGTTTTTGGTATCAAACCAAAACGGCCCTTAGAGTTCC
TGCTCCCCTCTTTCGTTTTCTGCGTACATATTTTTTAAACAAATAAACAGTCTGTCTATT
TTTTTAAAAAAAATTATAGAAAAGATGATTTAAAAATCAAATTAATCCATTTTCAAGTTT
TTTAACTAATACTTAATTAATCATGCGCTAATGAACTGCTTTGTTTTTCGTGCCGGAGGG
GAATGTTCCCAACCGTCACAAACGAAAGCAGCCTAGATGAACTAGCTAAGCAACGGTAGC
AGCGAGGGCACATTGGATACTGATGAAAATGGAGCGGATGAGGACGAATAATACGCATAT
CTCATATTTGTTTTCGTATTTTTATCGGATATAAAAAACAAATACGGATAGCTCAGATAC
GAAAACAAATAAAAGTTATCTCGAATAGAAATAAAGATAGAATACGACCGGACACTAATA
TAGAGACAAATATTCCTAGGAACATGAAAACCACCTAAATTTCTAATACAAACAAATAAA
TAAATGTCTAATTAATATTATAATTGTTGTAGCGGGGCTGAACACCATCCCCATGCTCGG
CCGAAAACATGGGTAGCGAGGAAATTGGATTCGAGCGACTATTTGCTCGAATAAAATTCC
CATCTGCATCAGCTTCTGACCAGGAATTTGCATTTGCCTAAGAGCGCTTGTTCCAAGGAA
AATGTGTTCGAGTAAGTTTGCTTGGCTTGACCTAACATCACTAGTGACATTGTATTTGAG
CAGGTTCATTGGCTAAAGCAAATGAAGTGACGAGGAGCCAAAAGGTGGGAGAGCTTGTTC
GAGTCCAAGCACGGGTGTTCAACTCGGGCAATCAAAGTTAAGGGAAAGTACCATCGAACA
AATAATATATTTTAGGGAAGTGTTATGGGGACCACCTCAATTGCTCTCACCAGCTGGCAC
TAGATGTCGAGACGACTGAAATGTACCAATATGCCCCTAAGGGTAATATGATAACTTCAT
ATAATCCTGCAATGGCAAACTTGTAAATCTTGAGTACACGGCTGAGCACTATTTAAACCA
ACCAAGATCCTTTAACAAGGAGCATATCAGTAGAGAAAAATACTTTTACTCACTTTTGGC
ATTTGTCTTTTGAGCTCACTCTCAGGATAGACGAGAATTCGTACTTTCCCGTCTATCCTC
CAACTTTGTCCGTGTCCAGAGATCACGACAATAATATATAAAATATAGTGTAATTTATAA
AAATATTTATAAGTTTTAAAACATATTAATAGTTTGGACTAGTGTTGTGAGATGTGCTAT
ACGAAGTAGATTAGTATTGCATAAGTCCTTTAATTTACTTAAGATTTTCCTAAGAGGGAG
CAAAGAGTTATTACATATTCTGTTATATCGATTTGTGTAATAAGAAGAGGAGGAAGAAGG
GTAGGGATGGCTGGATAAGGAAGATAAACCCCTCTAGCTTGATGTTGGATCCATCCCCGA
CACACGATCCCGTCTATATTAAGCATGAAGAAAAAAACCCGTAAATATCAATGTATTAGC
ATCTTAATTAATCTGAGCATTTTGATATTCGTAAATCGTAACAGGAAATTGAATATATTA
ATTTGGCATTTCTATACAGGACAAGATTACTCGCCTGGCTTGGCACAGAGGTCAAAAAAG
AAAGATGAACGTCCATTATCCATGACCATGAGCATAGAAGCTTACATGATCAATTACAAT
TAGGAACCAAGTATATAACTCAGTATCTCTGTGGAACAGTACAAAGATTGAAAAAATGGA
TATCACTGAGAGTAATAACAACATTGTTAGCTAGCAGGCCTCACAGTTAAGTATCCCAGT
ATCCACATAAATGTCCCAGTGTTTCTATATGACAAGAGGAGAGCATGTTAGCTCTTGTTT
GCATGGTAGCAACGGGAGCAGCCGATCAACTATGTACCGTCTTCAATAATTAATGGGGTG
TCAACGACTACTAAACAGAAGTTTCTCTATATACTTGCGCTGGTGCAAAGAGTGGACACA
TTATTGCCGAATATGTCATTGCAACCAACCCATTTCCTCTGCTCCCTTGCCTCCCAGTAA
CCTCCGACATAACGGAATGTTCCATCCTCTGTGTCCCTTTGGAACCATCTTGGCTTCCAA
CCACTCTCCTGCATCTTCCTTGCCTGTAGAGGAAGAGATAACCGCTGCAGTTAGAGCAGA
TAATAACTGCATTTTTCCATGAAGGAAATAGGTGTTCTGGCTGCACTTTGTAACGAGAAT
CAAGATTCTCCGGGGCAGTGATTCACTCCCATCAGATGGTGGACATATATAAAAGTGCAG
TGATAAAAGACCATAAAATTCAGTGTAGTTCGATGTACGAGTACAGTGAAGCAGGTAAGA
ATTTAAAAACTGTGATAAAAAAAATTAAGGAAATTTTTAGAACAAGAATACTTACCATCC
TCTGCCTCGTCTCCAGGCGCAATTTTTCAGAGTTAGCCTTTTCGTACTCCCCATTCTCTA
GATGCCGCTGATCTGGCCTGAGTCTTGAATCCGTTGGTGGAAGCTTCTCCTTAACAAATC
ATCAAATAGTACGTTAGGCTTTGCACTACAAAAAACTAACAATAGGCGAATTATATGCTT
TGCGCATACCTTAAGACCTGGTGTCAACTCGTTCAAAGTGATTGCAAATGATGACAGGTT
ATATCGAGTGGGATTGGCTGGAGGCACATTTTTCTCCCACAATAAAGTGGCACCCGTACT
CTGATTTGCATTACGGGAGTTCACTTTAGAAGCATCATCACCAATGATGCAAGACATGCT
CTCGTCCCACTTTCCCATCAAGAATGCAACTTTGGTCCCATTAGCATCCGTAACAAGTCC
TTGAACCTTTCATACGACCATACATTTTAGTAACCTCTACAGGAAGATGAAAGAAACAAG
AACCTGGATGGAAAATTGTTCATCATACCTGGCGAGGATTACGATCGAGGAAGGATTGCT
CTTTGAAAGTCAGCTTACATGAATATTGCCTGTTTCCACTTATGTTCATCGTGCCATGGT
GATGGCAATAGACTCGGCCAATGATAAGGTTATTAATTGTTGTCGTAACCTGCCATGGCA
AAATAAATAAATGATAGGTGTTTATTGACAAAAGGATATCCAACACCTTCTCCAGATCTC
TAGACCAAGCATGCACAAACATAATGGAAAAAATGGAGAGAAAATATGCATAAGAGTTTT
GCCTCCAGTGAAGAATTTGTACCTTACTCCACTGGAAAGTTTCTCCATCATCAAACTGTA
GAGTTAGCACACCGCTAGGATCGAGTTGAATGGACTGCCCCCAAAATTTGCTCTTTAGAT
TGCTGTCACCCCAAAATTTCCAACCTTTCCCTTCACAATGGCATGCCATGACCATCGGAT
GATGACTAACCTGGTGACAAGAATAAACTAACAAATTAACTCATATGTTGTGTGAAATGT
AGAGAAGAATATTAATGTGCCTGGCATCAGAACAGTGTCTGCCACTTTTATGCTTTCAAA
CTTCACATTGCGTATCTCCCAATTATTTACAGAAGAATTTGACAGTGCTAGACTAAATGG
CAACAAATTCTAACCTGAACATGAATGGGCTGGATGCCAAACTGACCTTTTCAGAGAAGA
AACGGATCCCTTTTTCAGGATAATCAGCTTCGTATGTTTCCCCCAACAATGGATTGAAAG
GTTTGCAGGGGCGAGAATCCGTGGAAGCATATCCAGAGACAGCAAATGCAGCAACATAAA
GAATTCTCATCAGCCCGTTTCCCTGATGTATATGCAAATTAAGATATGAGTATCAACTCA
ACACAGTTGAATAAATTGAGGTTAATTAACTGCACCAAAATACTGATACAGCAATTTCGT
GGGTTTTTTAGTACGACAAAGTTTATGCTCCTCAATTGTGATATACAGAATGATATAATA
TCTAGCAGTTTATTTCACAATAAAGGTGGAAGTTATAGAAATAAGCATACCCTTGAACCA
TATTCATATGCACGATCCAGTAAATTGGAATACTCCAAATCTTCAAAGCACTTTTGAAGA
GAAGACAATGGTTCATTAAAGTAAACAGGAAGACAGACTCTTGTAAGATCCTTGCCAACA
TTATCTTTGATCATTGACCAAAGGCTAACACCTTTCTCCTTTTCTATTGGTACGGGTAAC
TCTGAACGGCGTTTTGAAGATGACAATAAGTATTCATTCGTCTTGTCGATAGCTAGTAAT
TCACCAAACTTGTGAGCTCCACTCCCACTATTTGAACATCTCATTTTCAAGTCAGGACTT
GCAGCAGTGTCACTGAAACTTTGCCTTGTATCATAGAAATGAAACTCATCCTCATCTGAC
AACTGCCCTACCTCTTGTTTGCCAGCATCATCAGAAGATTCAGTGTTGCTGTACTCTGAT
ATAATAAAAATAAAAATATCAGAAAATAGCCATGTTTCAAACCTCTCGTGAAACAAGAAC
ACAAAAAGGAGCATGTAGTTGTGGGCAAAATGCGGCAACACAGAACTAAAGGAAGTGGTT
TATTTCAAGCTGTTTCCATCCTTTCATTTTCAGATTAATCCAAGGAGAATAACATAAAGT
GCAATGATGTACCAGGACCAGATATAGACAAGTAAAGCAATATAAATATGCTTGGAAAGT
GCAACCAACACCATTTCATGCACATGGAGCATCTGATATAATGCTAATCAAAACAGTCAA
AAGAAAACAGGACAACTAAAATAAAATCAAGTACCACTACATTTTCCAGAGCTGGAACAG
TCATGTTTGAACAACTCCGACTGTGGCTTCTCAATAGCAGATGCATCTCCCGAATTAACT
ACCTAAAAGAACATAATACAATCAGCAGACAGTTTCAGACCACCAGATAACATACAATCA
ATTTATTACTTGACTTTCAGGCTAGATTCAAAAGTCCTAACAACCTATATAAATCCCATT
AAATTGGAATATATTCAGAATTACTATCAGAAATGGGAACTTAATGAGTTGCTTATATAA
ATCACTAAATGAGCTCTAAGAACGAATTACCTCAAGTTCCCTTGGAAGACTGCCAATGAA
GTTTAAATAGTCTTCACACCGTTGCTTCATCTGAGTGTGATACTGTGAAAATTCTGAGTG
AATGATCTGTTCACAGTCTTTAATAGTTGCCTCTCCAACACCTTCAGCATGCAAGCGATT
CCTAAGCTTTTCAGTGGAAAATGATCCCTCATTCTGGTCACACGGTACACCCCCGTTAAG
AGAATATTCACTCCTCGCAGAAACAAGTGCTTCAATCCAAGCCACACGGTCCTTAGCAGA
GCCAGTCCTCAGCTGAAGCGTCTTGGTTGGGGTAATGATGTAGAACCGTTTATCATCCGA
TTTACTTTCGCTAAATGATGAGATCTACAAACAATTCAAAAGAATTACAGAATCAGCAAC
CAGAGTAGCAACAGTACACCAAAATGCAATCTCTTCATCAAATGCACATCTAGTATTCGT
CTGTGCTGGCAATCCACTATCCCAGAAATAGATTTTTTACAAACCTATAGCAGTACACTT
AAATCTCGACAGTCTCCTGCATTGTAAAAAACCCATAACTGAGCACTGTAAAAAAAAACA
GATGCCTAAAAGACAAGCGAACATAAAGCCCGCTGACTGAAGCAGGAGCCAAGAGGAAGA
GGGGGGAAAAGCTCCCAGGCCATATAAATGGCTATAGACAGTGTGGTCCGTACCACCTTA
CATTCCCAACAACTCACGGACATGCAATGCCATCCAAGTGGAGGCGCCATGCCATCAATC
CTTTCTGAACAAAGTCCAGCTGGTGATCCGGTCGTTCCCGTGCCCTAATCCTCTCCTTCC
CCTGAGCACGCCATGACAAAGATCGCCACTGTAGCTCGCTAAAAGTCGATGCGAAGACTG
CTCTTTCACAGTGAGTGAGCTTTGCTTGCGCTTGAGAAATGCCAGCTCCCAGCTGCTCCA
GCTCCGATCCAAGCAAGGCATCTCTTTATCCGACAAGCGTTAGGCAGCAGCAGCAGCAGC
CATTGTACTATGCTACTACTACCAGTGTGGATGTGATGCTGCTGCTGTTGCTTGCTAGCG
ATCTCGGCCGTAGATCTTGGCGAACGTACGGCTCGTGGCGCGGCCACGCCGCGTCGGGCT
TTGCGAGATGCAGCATCGGTTGGACTGGACTGTTCCGATCTGTGCGCGGAAACCGGCGCA
CCAAACTCGTGGGAGATATTTGATTCGCGGAAGCAAATGCGCAACTAAAATTTGGCTGGA
GAAATTGGTGCTCTACTACCGGTAAACAGATCAGGTGATGAAATGCGTGCGGTTGAATTG
AATTGAACGAGCGATTTAATTTCGTCGATCGTAAGCAGTAGGGGCTCGAGATCGATCGAA
ATAGACGGAACACAAAAACAAAATGCGAGAGGAGGCGCGTCACCTTGAGAGGGACGAATC
CGATGGGCTGGTCCCCGACGCCGCCGCGGGGCACGCCGATGAGCCTGACGCCGTTGGCTG
CGGCGGCGGCGGCGGCCTCGGGAGGCGGCTCGGCGGCGACGCGGCGGCGGATCTTGGAGT
AGGCCAGGACGCCGCCCCGGATCGCGAACCACCGCGGCCGCCACCCCTTCCCGATGTTGG
TCCACTTGTACAGCACCCCCGCCACCGCCACCACCTCCTCCTCTCCCCCCACCGCCGCCT
TCGTCGGCGAGCAGTCTCCTCCTCCCCCCTCACCACCTCCCCCTCCGCCGCCTCCACCCA
ACGCGCAGTCGGAGACGAGGCAGCACAGCGGGTGCATCTCCCTGGCCCGCATCGCGCCTC
CCTCCCCCGATCTCGAGCACCGACGACCTAGTTAGCTCCTAGCTAGGTGGTAGGAGGCAG
AGTACGCGTGGTGATGCTCCTCGTCGTCCTCGCGGTGGTGGTGGATGCGGTGGCGGCCAC
CATTTGGAATTGTTTATTCGCGGCGAGGGTCGCCGTCTTCCTCCTCCTCCCCCCACGCGG
CGTCCGAATCCGGCCGCCGAGTTGGCCTCTTCGCCTTCGCCTTTATGCGAACCCCCCCCC
CCCCCCCCCCCTTGTGCCTAACGCTTCCGCGCGGCTTCCATCCATCCCCTGTGGGCCCCA
CATGGCAGCGGCTGGGCTGGGCCGGGCGGGTGGTCCCCACGTGTCCGTCACCGCGTCAGG
CTCAGCTGCCTCCGGCCTGTACTCGTGCTGTCCGGCGGGGCCCACCTCGCGTTGACTTTT
TCAAAGCACCGGATGGGGTTTTTTAGATGGGCCGGGTGGGAGGACATGTTGGGCCGGAAG
GCGAGGCGGCCCAGAGATGTGGGAGTCAACATCACCGGGTTCTTGTTCTTGTTCTTCCTT
GAGATTGGGTTGGTGTGTGTGTGCATTGCATTGGCATATGGAATGGCATATTTTGTTTGG
GTTTTGGGCATGGGATTCCCCTGATAATTTGGACAGCAACAGGTAGCTTAGCCAAAAAAA
CGTTGTTAATCCTTCACCTTCCAATGTGCGATCCAGTACACATTAGGATGGCCGGCAACT
AGTAGTGGACGGACAGCATTAGCCCAGCAGCAGCAGCAGCATCGAACTCTCTTGAAAATC
ACCTGAATTTTTGAAGCAGATTACTACTACTATCATATCTCCATCTCTCTGAGTAAAATT
TGGCGTTCCTCCGCATGATTTCCTGAAAAAAGTTTGTATCTGTTCATTGCAATAGCTAGC
TAGCTTCGTCCAAGAACGTGAGGTTGTTGCTGTCTTGCTCTGTCGACGATGTGCACTGAA
CATTGCATGTTTTAGATGAGCTGCAATCTCTGACGGGGGGCTTTTGTACAGCATATGCAG
GCGAAAGGAGAGCTGCTTTTTTGGTTGCTGGCAGGCAGATCAGTGACAGAATTGGTGGCC
AGCTCTCTGCTCGCATGTAAAAAGATGACAAGTCCGTAGTATGAACTCGGTTTTGGTGTT
ACCATGCACGCGTGCTGCTGAATTTTGCAGTAGCACAAATGCAACAATAGGTTATCAGTT
CACCTATGAGCAAAGGAGGAGAGATCTAGTATTTCACATGGGACGTTTTCTATGAGATGC
AAGAAAGAAAAAGAGAAGAGTATGGTGGTGTTCTTTTCTTAAGATAAATATTAATTTTTT
TACGTAAAACGAGGTGTTTTTAATGTAAGATTGATTGAGTTTTAATTATTATAAACTTAA
AAAATAGATTAATATGATATTTTAGAGCGACTTTCATATAAAAAGTTTTCGCACGAAACA
GCAGTTTGAAAAGCGTGCCACGAAAATCTTAATCTTCAACACAAAATGCGTACTCTCTCC
CACTAAAAATAGTATTAGATATTTTGTAGTATTACGAATTAGAAAGCACTAGGGATTATC
CTATCCAATCTGATACTAGGTTTTTATACTTTTTGTACAGAGAGTACTAGTGGTGATCAG
AAATGATGTCTGGGAGTGATGATCTGATCAAGCCAAACTAGACAGTACTATTAGCACTAG
AAAAGGCTTTAGGCAGCCCAATGCGTGCAGGCAAGGTGCAAACTAAGCTTTATTACGAGT
GGTAGCTGGGCCAACCAAAACACCAACAAAAAAAGCCAGCTCGGCCCGAATTCCGAGGCG
ATCCCCCCACCAATCCGCGTGCCGGCCGGAGGAGCTCGCCTGTCGCCTCCAAATTCAGGC
CGCCGCCGGCCCACTGCCCGGCCGTCGTCGTCCTCCTCGGAATCCCCAGTTACATATATC
CTTCTCCATTTCCATACGTACTCCTACTACTGTTGCTGCCACTATTTGTAGTAGAAGAAG
AAGTATTCTGATGCTCTCCAATGGCGGCAGCCACTGCATGGCTGGGTCAGTGAGACAGTG
GCACGAAATCTAAAGCACATTTTTGGTTCTGGAGTCCATTCACAAGGAGGGCTATCTTTG
GTCTTTAGCTGGCGTTGCTGTTTTTGGGACTTGTTGAGAGTATAGCGTAGCTCAGCCCCT
TCCCGCTGCTTGGAGTTTGTATTTAGCCGCTGTAGTTTTCTAAGCTTCAGCTTTTTATTT
TGCCTTTTCTCTCTTTCTCTGACATAAGCCGGTCTAGCTGATTGCGTTGTGTAACTATAA
CTTTTTTTTAGTGTAATTTTTTTACGCGTTCACGGAAAAATAAAGCACATTTTATTTTTC
ATTACATGTACAGATGCTGTACTGTAGGATACACTCCTCTTTAACAATCTGTGCTGGTAG
TTGGTTCCAAATTCTGATGCTTTCTTTTCTGTTCTGAAGACTGAAGAGTAGTACTATAGC
TGCAGCTGCTGCTGCTGCCTTTGCTCGCATCTTTTGATCTTTCCTTCCAGGCTCTGCTTT
TGTTGCCATCTCACAATCTCTTCCTTTTCCATTCTCTCTCTTTTTTTATATTACTTGTGT
ATCTTTTGAATATTCCCATCCCATCTGCTGCCCTCTAGCATTTGCTCCCTCTTCCCTCTC
GAATCTCTCTCTGTGTGTGTCAAAAAATGCAAAAGTTGGTGCCTTTCTCGTTGGCCTTTT
GCAACCTGGCCTGCTTCTGAAATGCAAGTGTATGCCAACTTTTGCTTCGTTTTTACCAGC
CCATATCTAATTTACTTACCGTGAAAGGAGTTGAAGCATATGCATGCACTTGCTCCCCGT
TTACCGATAGATGACGGATGCCTCTTGTCTTACCTGACATCGACGCTTTCGCTAACCGCT
CCAATTCTCTGTCTAAGCAACGGCCATTATGTACTACAGTACTACTTCAATTAGTTACTT
TTCCTGACTGTTTACCTCTGGTTATCCATATCTGAAAGCGACAATCAGAGTGTGATAATC
TGGGGAGCAGTAAGCAAACCTCGTTAAACTACAGTATCCACGGAGAAGCTGAAGTGCAGA
ACCATCCATCCAATCCAACTACCCCAAGGCATTGACACACAATTGTCTTGTAGTGTTAGT
ACTCCCTCCGTTTCGAAATGTTTGACACCGTTGACTTTTTAGCACATGTTTGACCGTTCG
TCTTATTCAAAAAATTTTGTGAAATATGTAAAATTATATGCCTACATAAAAATATATTTA
ACAATGAATCAAATGATAGGAAAAGAATTAAGAATTACTTAAATTTTTTAAATAAGACGA
ACGGTTAAATATATTTAAAAAAGTCAATGGCGTCAAACATTTCGAAACGGAGGAGTACTC
TACTACAATAAGACCAGTGCATTGTATACAAAGAAGCTGATCAAACAGTAGATTAGATTA
GATATGCTGGTACATGTACATCAGCTAGCTAGCTAGCACAGTACACTTCTCTTGGATACC
AAGCATAAGCAAAGGCAGCTGGGATGCTGTACAAGTGTAGCACATTGGCTGGAATCAATC
TTGTATACATATATTGGTTTGTTTGGTCAGACCACAACATCCTGATGTTAACACTTGCAC
ACATTCTCTTTTCTGAAGAATACTTGCCCTGCTAGGAAAAACTCTTGATTAGGTCGTCGT
TGGCAAATGCAGGTGATCATCATCTGACTTGCACATCAGCCAATCAGTCTACAAGAGGGC
AAAAGATTAGTAATAAGAGAGATGCCATCCAATCTGCAAGAGGACAGGTTCTTTTAGCTT
GTGGTGTTCAGAGACCGACATGTTTTGGTCAGTGTTTTTTTTTTTTTGAGGTGTCAAGAT
GAGCCTGAATTCTGAAGGAATTGTAAAGAAGTGATCGATGTTAGGTGTGGCATAAGTTGG
AAGACCACTTTCAGAGCCTATCACTGCATTAAAACATGTCTCCAATGGCAAAGATACCAA
CCAATTGAATTAGCAACAACTAAAAACAAATTGCAGTAGAATCGTACTGAAGCTTTACTG
AACTCGGACAATTATATTGAGGATTCGAGATGATAGAACCGTGCTGAGAACACTGCGTGC
ATTTTCTCCTGTTCTTGATGCCGCAATGATTCGGTGAGATCTTTGCGGCGAGGCATTGGA
GGAGGATTCGATCGATTGATCGAGTCGAAGTGAGTGAGTGAGTGAGTTTTTCTGACGATA
TTGATCATGCATCCATGCAGCAATGTCTTCCCTTGAAATGAGCTTTCTCGGTACTAGCAG
TTGCAGAGCCATGGAATGATGGCAACTGCTCCATGTCCAAATGCGTCTCATAAGTTAAGT
TGCATCTTATCAGGGTCAGCTTAAACTACTAATTAACGCGTTGGTTAGCTGCAGAAACAT
CTCGTCAGTTTTCTATGCATAAGCAGCAGAGATGATCGGGTCGCAAATCTGAAAACATGT
ATGCAATTGCATGTTATATGTTGAGTAGAAGTACATTATATTGGCGATGCAATTAGGTTG
TCGTCGGTTCAGAGACTCCAGGCACTTGTTAATTGCAAGGTATAGAAGTTAACTAATAAG
CTTAGTAATGTGGACTGGTAATTCAGTGTCATGTTACACATGCAGTTCGAGACCTCCATT
TGTCAACTACGTCAACTCTTTAACACACAATTAATTCAGAGAAAAATAGGAAAATTAATA
AACTATTATTAGTACACGATTTGATCAGTTGGCCAAGTGGTTGTTGACGAATGGGATGTC
GCAGCTGCATGCTGGGCAATAGGGAAATTAATTCGATTCAGAGAGATCGAATCTTTGTGT
ACGTAATCTCAGAAAATCTGACCCGATTAGTTAACCAATTAATTAATCATGCGTGTTGAA
CATATTGTTTGTAACGTGAATAATGCGAATATTCGGAGGAAAAAACAAAATAGGTGTGCG
ATTTTGGGGGAATTTTTATTTTGCTGGTCAGCGCTAACACATGCTAACCGTCAAATTAAT
CATATTGCCGCGTTGCTGACAATTTTAATGAGCCGCATATGCAGAAATGATTACACGGTA
GAAGTTAATAAAGAAACCCCGGAAAAATGCAGGCGTATTCGAACTGAAACTTTAACTACT
TTCAATTGACGAGCTGTTCGAAGCTGAATTTTGGACGCGCTGTAAATGCAAATGATGAGC
ATTTAGGTGATATGTACCTCTTCAATTCAAAGTTTTTCGTTGAAAAAAACATAAAAAGAG
TTCATGTCCTCTTCTTGCTCCTACAAAATTAATAGTTGTGAAATAAATAACAAAAAGTGG
TGGTCACTAGCATGGCAAGAAAAAAAGAGACAGATAACAAAAAGAGATGCATCTTTTTTG
CAAATTCTGACGAGAAATCAGAAGCACCACGAACGAACGAACAGACAGATCAAACGCGTG
CCTGCAACCAAGGGAGAAACTGGACTCCACATCCACACACAGAAAAAAGGTGAAAGACAC
CGACCACACAAACACACACACAGCTTCATCACAAAAAAGGAGCTCTGAAAAACACAAAAG
AAAAATAGAAAGATACAAAAGAAGGAAACAAAAAGGAAAAGAAAGAAAACCAGTAGAAAG
AGAGTGTACTGAGAAGAAATTCTTGGACTAAGACTGTGTTTAGATCTAGAGGTAAAAAGT
TTTGGCGTGTCACATCGAATTTACAGACATACATTTGAAATATTAAACGTAGTCTAATAA
CAAAACAAATTATAGAATTCGCCTGTAAACCGTGAGATGAATTTATTAAGCCTAATTAAT
CCGTCATTAGCAAATATTTACTATAGTATCACATTGTCCAATCATTGAGCAATTAGGCTT
AAAAGATTTGTTTCGCAATTTACACGCAATCTGTGCAATTAGTTATTTTTTTTATATTTA
ATACTTTACATATGTATCCAAACATTCAATATGACAGGATGAAAAATTTTACTAGGGGAT
CTAAACAGGTCCTAAAGGCATCCAAATCCAAATGATCATTGCCACACTTCACTCAAAAAA
AAGAAAAATGGGCCCATTCCCCCCAAATCATGAGCCCAAATGAAAACAAATTTCGAAAAG
ATTTATCCCAAATCAAATCTCTCTCATTCAGTACACCACACCACAGCTCAAAAGAGTACC
CAACCCAAAGCTGCAGTACAAACCTTATTGCAAAAATGCCCACTCACTGCCACTGGGTCC
CACAATGTAGCTTCAGTGGTGGGACCCACCTGTCATTGGGGGTGAGGTTGGGAGTGTGTG
GGTGTGATAGGGGAGGGAGCTTGGAGGCAAGCAGTGCAATGCCAGTGGCACAGTGACCCA
GCACAGGGTAGGAAGCAAATAAATCCACCCTCCCCCATAATAACGCCCAGAGCTAAGCCA
GAGCTCGCGGCCATCACCACCAATCCGTCCACGCCGAGCTCAACCGCCGCCGCTGCCGAC
GACGTCGCCGGCGAGGTCCGTGTCCTGGGCGTGTGTGCGTTCGCCGTCGTGCCAATGGCG
ACGGCGTGGGTGCGGTCGCTGAGCTGCAGGTCGTACGGCGTGGCCGACGCCGTCGTGGCG
CCGTCGCCGAGCAAGAAGCTGCAGTCGCCGCCGGTGTCGTGCGCGGCGGCGAAGGATGAC
GTGAGGGACTCGGTGGCGTTCGTGCGGCACAGCGCCAAGAAGCCTCGCCGGGAGGAGGAG
CGGCCGCGCGGGCGCAGGCCGAGGCCGAAGAAGAAGAAGCCGAAGCAGGTGTTGGCGGCG
TCGGTGGCGTTCATGCCGTCGTCGCCCGCCGCATCCTCCGCGGCGCACGCCGGTCAGCTC
GGCGTTCCTGACGATGGCGGAGCTCCCCGAGGGGCACTCGTCGCGGCGGGTGGTGGAGCT
CATCTTCTCGTCGGGGTGGGGCGCCGCCGCCGCCGCCGCCGCCCCGCCGGGGCCGACGGT
GGAGGCGATGTTCCGCGTCCACAGCGCGGCGCGGGCGGTGGCGCGGTTCGAGGAGGCCAG
GGCGGCGGCGCGCGCTCACGGCGCCGCCGCGCGGTGCGGCGCCGACGGCAACGAGATGAT
GCGGTTCCAGTGCCGCGCGGCGGCGGGGCCCGGCGGGGTGTTCGGCGCGGGCGTCGCCAC
CTGCCGCCTCGGCGCCGCCGACGCCGCGGTGCGCACGTTCGCCGGGAGCGGCGCCGCGCA
CGCCAGCGCCGGCGCCGGCCCGGGCCGCAGGGCGATGCTGGTGTGCCGCGTCATCGCCGG
CCGCGTCCGTTCCGCGCAGCACCAGCACGGCCATTCCCGCCACGCCTCGGATTACGACTC
CGTCGACATGGGCAACGGCGAGCTCGTCGTCCTCGACAGCCGCGCCGTCCTCCCATGCTT
CCTCATCATCTACAAGGTCTAGCCAAATCCATCCATCCATGGCCGCCATTGCCATCAAAC
ACCCATCAGTATTTAACCACTCGTTAATCTACTAGCACTAATCCCTTAGCTTCTTCCTCT
TAATCTCTTTTCCCCTCCTTTCACTTTCTTGGCGAGAGAGTTGCATCGCCATTGCCATTG
CCATGGCAATGATGCAAGATTGCAAGTACGTAGTAACAGAGCTGTGTGTAAAACAGTAAA
AGATTGCTCATTTCTTCTTTTTTTTTTTGTTCTGAATGTTGAAATGGTATATAGAAACGG
TTTTTTGCAATGCTTTTATTTTTCAAACATTTCTCTTTTTATCCTTCTCTTGTCCTGCAT
GCATGTCTGTAATCTGGATGCCTTCTTTGCTTCTGCTCTGCAATTTCATCTTTGTGTGTC
AGTGCAGCAAAATATATGTTGTTTCTTTCTCTTTTTTCCTCTCTTTTTCCTTTTTTTTCC
CCTCACAGGCAGAGACAGACAGAGAGGCAGAGAGATTTGTCGCCGTAGGTTTGAAGTGTT
CTTGTTACAGCATGTGTGTTCTCTTCTCCTCTCAACCAATGGAAACATGTACTGGTATGA
ATGTATGATTGCCAATGCCATGGGAGGGCTTGCTTGTTTGCATCTGCATGCAATTGCAGA
GAAATTTTTTTTTTGGCAGGTAGGGTATAAAAGGATGTTGGCAACATCTTGAGAAGCCAG
CCGCAGCAAAAGTTTCCGGTCTCGTGGCTGCTCTCTCTGGTTTTTTGGAGAGGGGGGAGA
TAAGAGGAAAATGTACTTCTTGGATGCTAGCTTCTTGGACCCTTGCTATTGTATTTGTTG
TCTTCCTCTTCCAACCCCTGTTTTGGCTTTGCTTGCTATGCTACCTTATGCTCATGCATT
GCTGTACAAGATGCTGACTTTAGTATATACTATATAATAGTGATATATTGTGCATAATGT
TCAGGCATTGTATTTGTTTTTTTTTTGATAATGGAAAATCTTATATTTCCGGCCTCTGCG
GGCGCACACAGCCAATGATTATAATGTTTATGGAACAGGAAATTCCACTCTGCAGGGTAT
TTTTTAGGAATCAATTCAATTTTCGTAGGAATTGGAAAAAGTGTCGCGTCAAGAAAAGGC
CTTGCTCAACTATTTTGATGCAACCTTTCCCTAGATTATTGACACGGATTGTTCAATGAT
TAACACAATTAATTATTTTTTTAAAAAAAGTTTGCAAATAGCTTAGAATAGATAGCAATA
TGGTAGAAGAAAGTTTTTTTTTTTTGAAAAATTGTATTTTTAGAAACGTGGAGCAAATAA
TCTGTAGAAAAATCTGGAAGGATAAATATTGAAAGAACATGGCCAAGTTAAAGAAAAAAA
ATCATTGATTGTGATAAGAGGGTTCTTCTGATAAGGATGGAGTACATCTGCTGTGTTAAC
TACCAACAGATTGGTTATAGATGTTAATACGGATTGAATGTGCGAGGTAGAAGCAACAGA
AAGGAGTACTCTTGCTTGACAATGCAGCTGAAAACTACTGTAGGAAACAACAAAAAAAAT
CCCCATCAGTAACATTACTTGCTTGCATGAGAAACCTTCATTGTTCGGAAGAGCTAAAAG
GAAACTCTGCAAGATCTTGTGCACGCATGGTATAAGATGCTAATTAACACCAAAGCTTAA
AAAGATCTGACACGACCATCAGAAGTTGACAGCCTTAATTGTGCAGGAACAGGAGACCAT
CCCCTAATGCTATAACGATTTCTATTAATTGATTGATGCTTTTTTCATGACAAGCCAGTA
CTGTAATATCCATGTCCTGAGTTGTTAGCCCATAGTTGTCATTATTCTTCTGATCATGAC
TTGTGAGCAGTTATTTAGAGGACATGATTTTTCCTCTCATGGTTGCGTCCCATAGCTGAC
AGGTGGGACCCGCCCCAGCATACTGCCACAACATTTTCACACTTTGTCTCTTTAATTTGG
ATCTTGTTGCATGTAGTAGGGCTGCAGGGTAGGGGTGGCTGTGGATTATATTGGCATGTT
ACAATGTCTCTTGTGATCAAAGCACCTAACAAGAGTGAGAGAGTACTCAGGACATGGCCA
TTAGCCAGCTCACTGTAGCCAACACTACTGGACCATCGTTCTCTTTCTCTCCCTCCAAAT
GGATGATTGATTGGATGGTTACAGGTACTACCTCCGTCTAACTTTTTGGTATATATCCTA
GTCCATCCAAAAATATAGTGATTTTTTCTATGTTAACAAAAAAATGCTATTATCTTCGCC
CAAAAGTGTTAGCTAAGGTATAGTTTGTTTTTCAAATAAAATAATCATATTTATTCCAAA
ACTTAAATGAAGAGATTGTGTTTTCGTTTTATAGTTCTAGATTAAATTATTCATCAGAAC
CCAAGCATGCATCTTAATACTCGTTGCATGCAGGCATACAATTCATTTTTCATTTTAAGT
TTATGTATCGAATTATTACTTGTATACACGTTGGATGAGTTAATTTCTCCTTAGTCTTAA
TTACATAAGAAATAATTCCTCCATCCTAAAAAAGGTATTTTGGTTGTATGTGACACATCC
CTATCTAGATTTGTAGTACTGGGATAATTTACATCCAACTAAAATTTCATATATTTTGGG
ATGAAGGGAGTACACATGAGTTTTTTGAATGGAGAGAGAGGGTATTTTCGGAGTAAGACA
GAAGTGTATTTTGCACTGTTGTTCTTGCGTCAATTTTCGGGAATGGTGAATAGGACGAGT
TCTGAATTTTCTTCTTGTTTTCTCAAGGAGTGTTTTTTATGTGTGTTCTGAATATTGCAG
CATTTTTTGCGAGGGAGAACTCACCTTTGGAAACAGTGAATGCTGCAATGCCATGAATAC
TAGACCTAACTGACACTCAGAAACTCCAGGCCTGAAAAGAATGGTCCAGTAGCCCCGTGG
CACTGCATGCAGTAAAGCAGTAAGCCGGTACTAAGATGATAGAAATACAGTAATAAGATT
ACTACATTTCCAGTATATTCAGTCATAACTCATAACAAATGAACTAAATCCTATAAATTA
TTGTAATTCCAGTATATTCCAGTCTGAGCTGACGAACTAAATCTTACGAAAATCCTGTAA
AATTCATGCGTCCAAAAGAGGGAAGAAGGTCATTTTGTGTATTGCCGGTTGGGAACATGG
CAACATGCCATTAAGGTCGCCATGCATGCATGTTGCTAGCATTTCAGCAAGCAACACTGT
AATTGCTGCAGCTGATGTCTGTATAAATTGTTGCCTAATTGTTGCCAGTACAGGTAAGAC
TGTAGCTTTGACCTGCCATTAAAAAGGATTCAGATACTAGGGCTCCTGAATGGCTGGTTA
ACTGCCTGCCTCAACTGAACATCTCCATGTGGTCAAACAGATGCAGTAATAAACATTGGG
CTTGCTTTTGTTTCAATCCAAGCCTACCGGTGTCTCTGTATTGATCTCTGGAGCCCACAC
CAGTTATTCCTCCTCTGCAATCATCATGCCACATTGCTACTGTTGCTGGTACAATTTGCA
GCAAACAGCCGTATATACACTATCTATCTGCACATTTTATAGGTATTCTAGATGTATGGC
TCCTTGATCATTTGACTGCCTTAACAGTGAATGTCCTTGCTGAAATACTAGTACTACTAT
ACTACCTTTTATTCAAAGAAAACCTGAGATAGTGCTACCTCTATACACAAATATAACGAT
TTGTGTAGAAATCCTTATATTTATGAACAAATTCCTTGTATTTAAGGACGGAGGGCAATC
GACGTGCATGACCAAAAAAATATTGTACTTGTGAACGAAATCCTTATATTTGTGGATGGA
GGGAGTACTATGCTTTGGCTGTTTGACTAGCTTGGCCATATCAGGTCTCCCTGAAGATTG
GGCTAGCTCTGAATCCGATCTGATCATCTGATGTGATGATGATCATGGGGAGTGAGAGGG
GATGCATGTCCATCTGACAACAGGAGTAAATCTAACAATGATGCAGGATGTGCAAGCACT
TGCCTTTGCCCACCGACCATGGCCAAACCTTTATTACTAGACCGACTAGATGGCCAATGC
AAAGGTCATAAAGGCTTTAGTATACTTCTACTTCTACAAGTAGCTCAGGCCATCATGGTG
AGATCTTAGGTCTTCTCCAACAGTAGCAAATCATTTCTTCTTCCTTGTGCACACCAGTGG
CACTAATGTATGTCACACTTTCTGAAGTTTTCTTGCACTGATCAGTTTACTGAACATGAA
GCTTAAGCCTTGTGTACGGATATACTTCCTCCATCCCAAAACATAGTTATTTTAGGATAC
GAGACGGAGGGAGATATATACTTGTGAAGCTTTTTTTTTTTGGATAATGGGATCAATTCA
TCCTCTAAATCGAGATAAGAAGGCTCTCATCGGTTGCCCATTTGGCCCAAAATGGCTTAT
TTGGCTTATTAGAAAATTAAAATTAATTTATAAGTAAAACTTTTGTAGATTTGTTCGTAG
CGACTTAAAAGCCAACATTAACAAAAATTATGTTAAAAGCATTTCAAAATTAACTTCAAA
ATCAAGTTTAAAAATTTAAATTTTGGCTTATTCTTTGGCTGTTTAGGCCAAACGATAGGG
TTAGAAGATTCTGGGTGATCTACCCAAATTTTAGAACAATCAGCAAAGCTTCTGTTTGTT
GCAGGCTGGATTATGTACCACCATAGCTGCTGCAACCTGGATTCTTGGGGATTTGGGGTG
AATTGTAAAGGCAGTAGGTGTATGAGGTCACTCAGATTCTAGCTGAACACTGGTGAGCAT
GGTGTTAAATATAACTGGATGCATCATAAATTTTACTCAATTGCTGCTGGTCTCATAGAA
CTGACCTTCGATCTGATGTCCCGTGACACCGGGCATTATGATCTCTGCACTTGCTCATCA
ATGGGGTCAAAGATCAAATGAACCACAGGAGAAACAAATGCTTTGCTTTCTTCTGGAGTG
TGAAATTTGCATGCAAAAACTGATTAGTAATGTCTTGCACAGGAAATTTGGGACCATCAG
CACAGCCCGAGCCCAGGTCTCATCATTGCAAGCTGTAACAGACAGCATTAGAATTGATCC
ACAGGGCAGTGATGCATATTACCTGAGAAACAATACTCTCACTGACTCAGTAACTCCACA
TATGTTTCAAGAGAAAAAAAAAGGCATATTATGATCAAAAAAACAAACAGTGCCTCCGTT
CATTTTTATAAGGTGTATTTTAATTGTAGAAAGTCTTGAAAACTAAACTTTGCCCAATGA
TTTCTCATAAAATGTAATTCTTAATATCTACAAAACCAATATTGTGTGAATGCGTTTTGA
AATATGAATCTATTGGTACAATTTTTATTTTTATATACAGCAAATATACCTGTATATTAA
CTACTGTTTATTTAAGCATACAAAGTTTGACTTTTAAAATTAAAATCCTCATCGGAATCA
GATCACGAGTACTTAAGATTCTTAAGAAAGGGTTAATACTTAAAAGATCAAAATTCTGAG
ATTTTATAATGGTATGACTATGCCTTCATTGCCAATGCTGAACTCAAATTTGAAGCTAAC
GGCCCACAGCACTCCCAAGAGGTAAAAGGAATAAAGAAAATATCCTCAATTTAGTGACTA
GTAACAAACCGAGTTTGAAGATGCGCACAACACACATGAATATTCACAAGGTTAAAATTA
TATTTCATCTTCTGAATTGCTCGTCTCGTGGCATCCTAGTATGAACTTGAAATGCTGTTG
ATCATTTCCTGGCAGTGGGACGATGTTTGGGCGGCCTTCCTCTAGTTGAAGATGAACCTT
GAGCCCCAAAAGTTTTCCTAGATCGAGTTTTCCGGGGCTCGTAACCTATAGCATGCAAAT
CATCGCATATCTCATGCCGTGAAAGAGAAACAAGTCTAGGCATTATCTCCCTCAGAAAAT
TTCTCAGTCCTCTTCCTCTTCTTAGCTTGATCCCACAAGACGGTCCATCCTTATCAGGTG
GAATCACAGGGATGGATTCCCCGTCATCTCTGATCTCTTCTACATTCAATACAATTTCCT
CATAGGAATCCAAAGAGTGCTGCGGTTCATCGTTTACATCCTCAGCTGCTGTCTGACTGT
CAGTTCCTGGGCAATCTGTAGTACATGCAGAACTTGAGAAAATGGAAACGAGTGTCTCAG
CTGCAATACAAACCATTTTGTCACAATTGCCTATCAAGGTCTCTTGAGGACTTGATGCTC
CATCAGGAGATGCTCGCAGTTCTGGACACACAATATTGTCAACATGAGGAGTTTCTGCAA
TCAAATGTTTGCTGCTAACACTTATAAGGTCTGAAGACTGCGCCTTATCAATTTCATTAT
TTATTGATTCTTGGAAAAATGTGGTGTTTCCATCCTTGCTGACTGATATATGATGTTCTC
CAACAGTTCGTTCTTCTATAGAAGTTTCAGCATGCACACCGTTTCTCTTGGAGAAAGAAT
GATCGGTTACTGTTTCTTCACTTCCATCATTTTTCACTAGCTTATCTCTAAAACTATTAC
TGGTTATTGTTGATTCCATGTCAATGCTTTCAGCTGGCACATTAAGGTCAAAAAGGACCT
TCTCTTCACCACTGGATATTACAATAGAAGTGTCATGTTGGAGCTCAGTATGCACAGCCA
GAGGTGGTTGTCCTGATTGGCAGGCAACATGGTTGTCACCTGATTTTTGTAAGGCCAAAG
ATGAGTCATTTCTGCCACAGGAACTGACAGAAAATCTTTGCTGTGGCAAGAAATATTGAC
TGCTTGATCCACATAACTTATCCACTGCATGTTCATGCTGGCTGTTTTCTCTTGCATGTA
TATTACCATGCAAATTCTTAGGATCATGAAATTGGTATGCAGCCACAACTTCCCTCGAAC
TATCAGGAGCAGAGCTGGGTGCAACCACCGTAATGGAAGATCCTTTTGATGATCCAACAC
CAGAACCACATTCCTTTTTGTAAACATTGCTGGAGCCATTCCAAAATTCTCCAGGGTGTG
ATGACGAAGAATTAACTAAAGTTGGACAAGTTATTTGAGATGGAGCATAGAAAACATGTA
GACTTTCTTCTTGAGGTACATTCAGGTCGATCAGCAAATGCCTGGATTCTGAATTATCAG
GCTTGATAGGTGACTGGCAGTCCAGAGTATCACTCGAACCAACTGAACCTGAAAACCATC
AGGGTTGAACAGTTATATGAATGCTCGATGACCAGGTAAAGTTGTAGGATTACTAGAGAT
TTCAGTGAAGAAACCCATACAGCAGACGTCCATCAGAAGAATAAAACAAGTAAATTGTTT
CCAACAACCACATGTTGTTTATGGCCATGTCAAATTTGCAACAATTAGTGGCACTAAAGG
TCCAAATCATCAATGATGCTGAAGAGAGCATCCTCTCCCACATGAATAAGTTGTGGAAAT
TTAGTTAGGGCACAGATGTATTCAGAAGTACTAGAGCAGAGAAATGCCTCGCCGTAAACC
ATCTTGACAACATCACAGTCTGCCTTCTTTTTTGAAACCTTAAAACCACATTTTGGTTTC
TTGCAAGTTACCTCTCTTTTGTTAAGTTTAATAGAGAGTCTCCTGCATGATTGCTTAAAA
GATATGTCATCCCTATTCTTGGTTTATCATAAACCAAATTTCAAATTATTATAGGTCCAG
TGGAGCTGACATGCAACACAACTTTATTACAAAAGAAATGAGCTTAAGCTATTAGGAGCT
AAAAAAGGCATGACTTGCATATCTGTGATTTTTTTTTAAAAAAAAAACTGCAACCTTACA
AACTCAAGTTTATATGCACCCATTATGTGAGCATAATTGTCAAAGTTTCTACAAGTAGAT
AACACTTGATGAACACCTATTATTATGTTGTCAGTATTATTAAAAAAATGATGCCCAGTA
TGTTTGAACATGTGCACCTGTAAATAATCATAAGAGAGAAAAAGATCCTATGTGCTCTGC
AAAAACAAAGAAAGTTATATCACAAAAGATGCATCTACAACTTGTCCTTTTTGTGCGATG
CACATATATTTGATCACAGAACCTTTTTCACATATGCCTATTTTAGATTCTTTTGGTGAA
TTGGTGTACAAATCACAGGTTGGTTGTAAGTGCATATATTGTAGCAGTGTTGAATACTAG
ACAAGATGACTGATCAAGATGGAATTTCATTCTGCAAGAGATCAGGGGCGGAGCTGCAGT
ACTATCATTGGGGTCATTAGACCCCGATGGCATTCGATCTATCAAGTGAATTGTTCATTA
TTTTCTAGCTAATGACCCCAGTAGCAAAAGCTTAATGACCCCGGCCAGCCGGATAAACTG
CTGGAGCTCAGGAAAGCTGAAACAATTGTACAGTTTCTTTCTTTGGAATCATAATTTGTT
AGCTGTGTTATGCTACTGTCAATCCGCTACTAATGCTGCAATTAGACATATTTGATCTAT
TAACCAACTACTTATTTTAGCTATGTGCTATGTATATCAATGCATTAGGCCTGAAGTTTT
GCTAATCAACTACTAGATGTGTTTTTTTAAGCTACTCACTCTGTCTCAAAATATGTTACT
TCTAAGATTCAAGAGTAAATTGCACCCACGATACAACAACTTAGCAGGTGGGTGCAATAT
AGTGCAAGAACTTTAGAATTAAACGTCCGAGTGCAACAACTTGACAAGTGGGTGCGTTCT
AGTACAAGAACTTAATAATTTAGTATTTTATTGAATCAATTTAGCTAAGCATATGCTAGA
TGAGATTTTTCACGATGTCAGTATGCCAATACACACTGATCATACGGATATTACCTTATA
TATGAATTTAATCTTTAAGAATTATGTTGCATATACAATTTACATCCAATTACCTTTAAG
AATTTTTTGTTTTCTTCACCTTCTCAATTATCAACTGAAATATAATAATTTCTTAATCCA
GTTTAATTGACTTTCAGTTATTAGTTATTAGGATAAAAATATAAATATATTTATATAAAT
CCATGCTAGTATATTGTCAAAATAAGTACTTAAAAATTTGAATTTATATAAAAAATGCTC
TAAATAATTAAGTTGTCACATAACTTCTTAATTTATTGTAGCAAAATCCTACCTACCTTA
CAAGTTGTTGCATTTATACGATCACTTATAAAGTTCTTATACTAAATTGCACATTCCTAC
CAAGTTGTTGCACTAGAACGGTCATTTTTCAAGTTATTGCACCAAATTACACCCACCTGC
CAAGTTGTTGCACCGTAAGTGCAATTTACTCAATATTCAAATTTGCTTTAAAATATAGCT
ATTTTCTATGAACCATCCCATCTCCAATCACAATATTCCCCGATATAATTTTTTTCACCT
ACTTTTTTTCCAACCAATCACAATTATTTCACACCCTAACATTGATCTCTTAAAGAGACG
TAGGTAGTTGTATTTTGAGACAGATGGAATAATAAACAACTTTCAGAACATATTTGTATG
TCTGAAAAAGCACATGGTTGTTATGCCCGATTGTATATGGTCATAACTTTTAAATTTTTA
GACCTTAAAAACCTCAGAAATTCTTATAGAATAGACTTTAAACATTTATTTTTAGCAAAA
TGGAACAATCCCAACTTACTCATAGCTCTAGCTCCAAAAGAATTTTGAGCTAAAAATATC
TAGCTTCGAGAATAAATATAGTTTCAAACACGACATAAATAAAAGTAAAAGCCATGACCC
CAGTGACTCAAAATGCTGGCTCCGCCCCTGCAAGAGATGATGGTGTTGATGGAACAAGGT
AGCTCATGAAATTGATCAGACTGTTAACATAGTCCATTGCTTTGTTTGGCATAATCAGGC
TGTGGTATTTGTTAACCATACACTTGAGCATTGCATTCCTAATACTGTTATGTAGTTTAT
AAAGCTCTGTTCGAGGGAAAAGGAGAAGCCATAACACCAAGTAGAGATCACTGATTCTAC
CAATATCTAGCAAATGCATCATCAATTTGTAGCAATTTACACTACACCATGTATCTCCGC
GTCAATAATGAACACCAATACAATAGTAGCACCCGCTTTGTCAAGCAAGCATTAATCTAA
ATGCTATGATCTTTGAGTATATTTTCCATCAAAGCACAAGTGAGAAGCGCATACATTTAA
TACCAGTGGACAGTCATATACAGTAAATAGGCTGTACTAGAATAAGAAGATCAGATATGT
GTAACTAACAAGCGCATTTGTGAAATACCCAAGCAGTATATTTCCACTACGAATTATCCA
AACAATTAAACATAAACACTCAGAAGCTGCACAAGACACTACATTTACTAACTATATAAT
AAACAAGAGGAGGAGGAGGAGGAGCAAATTCAGAACTCACCAGGGCTTACACGCGAAGCA
TTCCGCTCCACACAGAGCTGACTGGATACCGCGGTCGAGCAATTCTCCGCCGAAGCATAG
CAGCGGTCCTGAGACCGGTTGCCAAACCCGGCATAAGAAACAAACTCCACATCATCGTCG
GACGTCGCCGGCTTCTCCAAATCGATCACGTAGCGATGCCCGCCACCCCCGCCGCATTTC
TCCCGCGCTCTGACGCTGACGTCGGGCTTTATCCGGATCGAATTCCTACCATCCATATTC
CGCTCCGCGAAGCAGGAGCCCCTCTTCCGCTTACTAGAATTGCTGGAAGCATCTGGGCTT
CCCAGCCCGGACCTAACGTGATGCATGGGGGTTGTTCAGCTGAACCCCCGCAAAAAAACA
AAAAAAAAATCCTCCTTTTTTTTTTCCTAGCCTCCTCCTAAACAGAAGCTGCTGCTGCTA
TTAGTACCAGGTGAGGGCATGGGGATTCAGTTCAACCCCAAACTTTTGGATGAACAAACA
ACAAACTGTTACTCGTATTAAGGTTTTAAGGCTCTGAAATTAAGAGAAGGAGCTTCTTCC
AGATCTAGAAGAGAAGAAACTAGGGTTAATTCGAGACAAAAGGCACTCCCGATGGGAGTG
AGAGATGAATCGGAAAGAGGATGCGGATGGATGCTCACCAGGATCCCCTGCTCTGCTCTG
CTCGCCCGATGGAGATCGGCGGCGAGATGGCGCAAGGAGCGGAGGAGACGAGAGACCGGG
AGATTTTCTTTTACGCCGAGGGAAAGGGGGGAGATACGCGAGGGCGGCGGCGGTTAGCCT
TCGTTATTTATTACAACTATATAATTTTGTCCCAGTTACTATACAGTTTTATATCCTAAT
GGCCGAAATACCCTTGGGATGAAAACTTCTCAATAGTGGTAAAAAAATTGAAATATCAGA
ATGTAAAACTTTTATTAAGTTTAAGACGAGCGACTTATGTGGTAGTTTACAATGATATTT
CGGAATGTTCAGTCTGATTTTGAAAATTTTCAACTCAAACCGACCTATAGTGGGACCAAA
CTACCGGAAATCATCGTAGAGGCTCACCTATCAGTCCCTGGTGAAAAGGCGGTGAAGAGA
GGTGGTGTCGAGGGGTGAAGAGAGGTGGTGTCGAGGGTTCAGCCGAACCGCCTTCGGCAC
CCCTCATCTCCACCCTCCGCGTGGCAACTCTTGGTTGGCTCCGAATGACGATCATGGGAG
TTACCGACCTCCCTAGCCATTATAAGCTACCTACTTAAAGTAGTTGAGCTTCTTACTTCA
CAATACACACATCAAGGAGCAATTCTTTCTCTCTATCTCATAATGCATTCTCTATAGTTT
AGTAGAAATAAAACTTAGGAGCTTTAGTCCTATTGTTTTCTCGGAGTTTTGGATATGTCT
TTAGTAGTTTACTCTTCTTGTAAACTGTAGTTGAATTAATAGAATTATATTCTTTATTTA
TTTATGCTCATAACCTATGTCTTTCTTTATTGAATGCATGTTCTATGGGAAGTATATGCT
TCTTATCTGCTTCATCCTAGGCTAGTTGATCCATGCTACGGTAACGGTCCAATGACCTTT
ATAGGTTGCTCTAACTCAAATGTGACCATTCGAAGGGTGGGAGTCCCAAGGGAGTTACTG
ATATTATTTACTAGCACAAGCATGGTGCTTAGATTAGATAAATGTTTGTTGGATGTGGGT
GTGCCCCACGAAAAGTGAGGTAGGAGGCATGTAGTGATAGTTCTATTTGTTCTTTGTATT
CCTCCATGTTCAGGTATGACGTAAAAGTGCGTAAATGCCATAACCTATGCTGGTATACCA
ACAGGAAGTGGTCTCTCGATAGTATCAGAGTGCCCGGAGCTAGGTCCTTTGTTGTAAGTA
TGTACTGCATAGGTTAAGTGTATACTAGACATGAATAGAATTGAAGTAAAATTACATCGT
GGTTATCTAATGCTCTTTTCTACTAAACATTATTATAGAGGTAAATCTTCTAGGTATCCA
CTACCTTAATTATATTATCCTAACCCCTATTAAACTATGGTGAATTAATTATAGATTATT
TTATGATGAACAAACTATATCATATACGGCCATCTTCACTATGAAATATAAATGCGATAC
CCAGGAGAAGAGAGACAACACTAGTAACAGATGAGGAGGAAGGGGAGCGAGGGGTATATT
AGTCATTCATTGTCATTGAAGGAGTAGCTTTTTATTGTCTGGTGTTAGTGACATTGGTCT
GTCTCCCTGGCTGCAATATGTGGCTCGCAACTGCGATTGATTAAAAAGGCTTTGGGTGCA
AACCATACCCTGGTTGAAAAAAAATCTTTATCTATTGGCTACTCCTTCCGTCTGACCGGA
TGTGACATATTCTACGTATGTCCAAATTCATCATACTAGAATGTGTCACATCCGGTACTA
GATTAGTTTTTTATGGGATGGGGTAGTATTTGTCAAGTTAATATTTATCATCTGAATATA
TGAGAAATAAACACCCAAAATTGTTGGAAACATTATTCGGTTCAGACCAAAGTCACCATA
AACAATTCTATGACGGTTCTTTACGAGCGATTAGCCGATTAATAATTGAGAACTATTTTA
GGTGTGTAAAAGTAATCTTACAATAGTTCTCCATGGGTGATAGATAATTGAGAATCTTTT
TCTGATTAGGTGTGTAAAAGTAAATAGTATAACGTTCTTCGCTTGATATTTTCTTTTCCT
TGATAGGGTATGCAAAAATGTTCACATGGGAGTAATAAATTAGGGTTTGGTTAATTAAGG
TTTGGTTATAGTCACATGAATCATGCATCAGAACACACCACAAAGTCAGTCTCCTAATTA
TTTGTTGTTCCAATATACTCCAGTACTAATGGAGAATTGACATCAGCATGTACGAAATAA
AACTGACAACTGAGAATTCTTTGGATACTAGGTCGGTGTAAAAATATATAAAATGTTCAT
ACATTACTAGTAGTACTAATAATTAGGGTTTGATTAATTAAGGTTTGGTTCTAGATCACA
TCATGCATGTATGGAAAAAAAACCCACAAAAAAGTCTCATGTTTGGCTATTAATTCCAGG
ATGGTACTACTACTAATGGGGAATAATTGACATCGGTATGTACGAAAATGAGATGGAGAG
CTGCATTTTTTAGATGAGATTTAGCTGCAGATAGTACTGCACTGCCTTAACACAGGACCA
TTTCACATGTGTGGTTGAACAGGACAGCATATATGGCGTACTAATAATGGAGGCTAACAC
ATGGCCCGCTTGTCTATCACAAAACAGGTGTGTGTGCACATCAACAAAGTTATGTGGGCA
CGTGCAAGCCTGGCCGATTTCACTCTCATGCCGACCTCAAAACTGGCCCGGATTGAAAAA
TGTTTATGCAATTATACATATTAAAGTTTTCTTTTAATATAAACCTCAGAAAAAAAGGCT
AAAGTTTTTCCATATATAGAATCATTGAAACAAAACGTTTTTGTAGTTGCAAATAGTCGT
GGCCAGGAAGCACCCCTGATGACCACGAAGAATTTCGACGTTGCTATAGAGACTTTATTT
TCCCCTTTATTTGTCTGGACTATATCACACGATATGTTAAAGGTCTGGATTAATTATAAC
CGGTTGTTCTACTCTCTTTGTCAACCAACTTTTTCTTTAAAAGGTAAAATAACTTTTATA
CACGATTTTGAATATAACATGTGTGTTAGATTTGTGTGTATAAATGTTGATTTATTTTGA
AACGATGTAAGTATCCTCGGAGTGTTTACATAGTGTTTATCTGAAAGACGCTAAGGTCAT
TTCCAACCCAATGACTAGGATAGTGTCCATAGCATTAAATAAGCTGACACCTAGGATTAA
AAATGATGTGGCAAGTGAATAAATGAGGAAAGAAAAGAAAACCATATCTTACATGAGATA
TGGTTTCTACACAACATCTAAGACATATATGAGATAAATAGCATTAAACTTAAGTATAAA
ATAGTGGTACTTGTATTGAAAAAGTAATATCTAGCACTAGTTTCTTGATGATTTGGAGTT
TATGAAAACTACGTCTAATTTCTTAAGTTGGAAATGGCCTAAAAGAAGAATCTTTCAAAA
GGAAGAGATGAGGAATGAAAAAGAGTCAAAGCTCATGAAGGGACTCAAGCCAACGCAAGG
AGGCCAAGTGACAGCAGCCGGTAGCTGTCCCCATCTCTACAATATCCAGCACCCAGCAAA
ATCACACACGATTCTCAGCTTCTTCCCCTTCCTTCCCAACTCATCTCCATCTTTTTATTT
ACACGCACACTTCTCAAACTCGCAAAACGATACGGCTGAAAAAAAATTCCCTTTATAAAA
ATTATTTAAAAGAACATATTAATCTATTTTTTAAAAAATAAGATAATACTTAATCATGTA
CTAATAAGTTACTTTGTTATACGTACCTGAGGATTACTCCCTCTATCTCAAAATAACCAA
TCTCGTATAGGATATGACACAATCTAGTACTACAAATCTGAATATCATATACTACGAATC
CAAACATAGGTATGTTTATATCTGTAATACTAGAACATGTCACATCATATAATGAGATAC
TCTATTCGTCCGTAAAAAACCAACATAGTATCGGATGTGACACATCCTAATACTATAAAT
TTGGACATACATATGTCTAGATTTATCGTACTAAAATATATCACATCCAGTTTTAGATTC
GTTTTTCATGGGATGAAGGGAGCAGGTTTATTTTGAAACGAAGAGAGTACACCACATGCC
TACGCAGCCTCATGTCCAGTCGAGTGTAACCACAAGCCCACGGGAATTTGCTGTCCAATG
AAGACCCCACAAAACGACAAACTCCAATACCACACACCTCCGCTTCCCTCCAAATCGCAA
CAGAAATCCGAAGCGAAATCGCGCACGCACCGTCTCGCGATGCCGTCCCCGTCGCTCCGC
CTCGCCGTCGTCGGCGCGGGCGCCGCCGGCCTGGTGGCGGCGCGGGAGCTCCGCCGGGAG
GGCCACTCCCCCGTGGTGTTCGAGCGCGCCGCCTCCGTGGGCGGCACGTGGCTCTACGAC
GCCGCCCCCGCCACCTCCGACCCGCTCGCCGCCGGCGCCGCCCACTCCAGCCTCTACGCC
TCGCTCCGCACCAACCTGCCGCGGGAGGTGATGGGCTTCCTCGACTTTCCCTTCGCCTCC
TCCGCCGCGGAGGCCGGCGGCGGCGGCGACACGCGCAGGTTCCCCGGCCACGACGAGGTG
CTCCGGTATCTGGAGGAGTTCGCGCGGCGGTTCGACCTGTACGGCCTCGTCCGCTTCGGG
ACGGAGGTGGTTAGGGTTCGGAGGGATGGCGGCGGCGGCGGCGGGAGGTGGGCGGTGACG
TCGAGGAAGATCGGGGAGAAGGGGAGGCGTGAGGAGGAGGAGGAGGTGTATGATGCCATC
GTGGTTTGCAATGGCCATTACACGGAGCCTCGCGTCGCCCACATACCTGGTAATCTCCTC
GTCACTAGCAAAGTTGCAATCTAATCAATTTTGCTTGAACTACTCCTAATCATGGACAGA
TTCAAGGAATTAAATAATTTGGTACTTCGTACTGTTGCCAATGTATGGTTGCAATGTTGT
GATCGTCGAATCCAGGAAGGTTAATTTAACTCCAAATTGAACTCAACCGTTTGAAGTTTT
GAAAATAGATTGGGATTGATTTCAAATCTGTATTTTTTTAACACTGTTATGATGATCATC
AAATCCAGGAAGGTTAAGTAAACTCAAAATTAAACTCAACTGTTAGGTTGGGATTGACTT
CAAATATGTATTCTTTAAACACTGACAGGGGTGGAGGCTTGGCCTGGAAAGCAGATGCAT
AGCCACAATTACCGCGTTCCAGAGCCTTTCCACGATCAAGTAACTGTCTTTCTTTACCTG
TGCAATCTTTCCTATCATGCATTTGTGCTTAAATGTTATCTTGGTTGATGCGTTGCACTT
GTAGGTAGTGATCATAATCGGGGCATCAGCAAGTGCAGTAGACATCTCAAGGGACCTTGC
AGGTGTTGCAGAAGAGGTTCATGTTGCTGATAGATCAGCACCTGCCTGCACTTGCAAAAG
GCAGCCTGGATATGATAATATGTGGCTCCATTCCATGGTAAACGCCCTTTTCTCGTGGTG
AGTGATAGCATATGGTAGCTTTATCCGCTGAAAGGGCTGCCACATTTAGCACAACTAGAA
AACTAATTTTCAAGCTGCAGATTGATCATGCACAAGAAGATGGCTGCGTGGTGTTTCAGG
ATGGCAGCTCAATCAAAGCCGATGTCATCATGCACTGTACTGGGTATGTAAACCTGCACT
ACCCTGCAACCCATTTCTCGGCTTCTTGTGCGAAATTGCATTTTTGTTACTACCTCCGTT
TCAGGTTATGCCTAGATTCATTAATATCAATATGAATATGAGCAATGCTAGAAAGTCTTA
TAACCTAAAACGGAGGAAGTACTTCAGTTGAAACTAACAATGTGTTCCTTTCATCTGCCT
GTCGACTAGCTACTTGTATGATTTTCCATTCCTTGAGGATGATAGCGCCATCACCGTTGA
TGACAACTGTGTCGATCCACTATACAAGCACGTTTTCCCACCAGAAGTAGCACCTCACCT
GTCCTTCATCGGATTGCCATGGAAGGTCATTATGTGTGCAAAAAGTGATGCCATTCACTT
TAGATGCACTTGTAATTAAGTTGTCTTGATCTTGTGATGATCATAGGATGTAAAGCATTC
CCCTGCCTTGCTTCTTGCAGGTCATTCCTTTTCCATTGTTTGAACTCCAAAGCAAATGGG
TTGCCGGCGTGCTATCAGGACGAGTCAAGCTTCCTTCGAGCGAAGAAATGATGGAAGATG
TGAAAGCCTTCCACTCGAAAATGGAAGCGCGTGGATGGCCTAAGAGATACGCCCACAACT
TTTCAGACTGTCAGGTAGCCTGGAGATGCTTTGAGTGTCAGTTACCAAAGTTCTAATGTT
TTGAAACGAAATTAATAAATATGATTGTCATCTACCTGCAATTTTTCAGTAGTTTCGTTT
ATGCTCCCTTGATAAGCTTGTTTTCATTTCCAGTTTGAATATGATGATTGGCTTGCGGAG
CAATGTGGCCATCCACCAATTGAACAATGGAGGAAGCTGATGTATGCTGCTAATTCAGAG
AACAAGGCTGCTCGTCCGGAGAGTTACCGCGATGAGTGGGACGATGATCATCTTGTGGCA
GAAGCAGCAGAAGATTTCAAGAAATACTTGTAAAATCTCAAGAAGATTTCATTCAATGTA
CATGATTGCAAATTTGCAATGCAGAAAACATCAGAGAATAATTCTGTACACCCAAAATCT
CAATTCATGTCTGGAATGGGCACAAATGCTCGTCATCAGATAGTTGGTTTACTTGTGTAT
TATTTGATCATTTGATGCCTGTAGATTGTAATAATAACCTGAAGCAAAAACAAGAGAATA
ATTCTGTGCATGAGAAAGGAGAAACCTTGAGTCTGGAACGGATATGCTGGTCTTTTTTAT
AGTCTCTTGGGAAATGAAATTATCATTTGAGCTTTGTAGGCTGTGTAAGATGGCAAAAAA
ATGGTAAAGGAATTTCGCTACCTTAGGACCGTTATAGTTACGGCCGCCGTTCACCGGGGC
TTCGGTCGCCGGCTTCCCTGTCATCAGTTCACCAACTTCCTTGACCTTCCGGCACTGGGC
AGGCGTCAGCCCCCATACATGGTCTTACGACTTTGCGGAGACCTGTGTTTTTGGTAAACA
GTCACCCGGGCCTGGTCATTGCGACCCTCTTTTGCGAGGGGGCACCCCTTCTCCCGAACC
CGGGTCTGTACCGTGGCAGGGTACTATTCTACCACTAGACCACAGGTGCTTGTTGTGTTA
GTTAGACAATTTCTCAATTAAATAGTCTATATTTTCCCTGCAAAGCGCAAACAAATGGTT
ACTCCCTTCAATGTCTCAAGGGACCAAGGCTGTTCTGCTGCATGATTTCATTTAATCATC
TCATCAACGCATACAATTATTAGGCAAATATCAATATTACCTTTCATTATAGCAGCAATT
CGCCTTGAACCATCAAAAAAACAACAAGAGGAGCAATAGAAAAGAAAATGAAAATCTAAC
AAAACCAATGTACTCCACATCCATCCGCCCAAGTGTGAAGGATGATTGGATGAAACATAA
AACTAACTACTCATTCACTACAGGTGCTCAAATCCAAACTTGAGCATATGTCATCAAAAC
CATTTCTTGAGTTCTAGGGTCCAAAAAAGATCGCTGCGAAGTGAAAACTGATGCTTGCCT
CCCTCCATCATGCTCAAGATTGTCAACTGTTTCATGATTTCATTTAATCACCTCATCAAT
TTATGCAAGTATAAGGCCAATATGAAGGTCGCTCAATTTATCTTTTTATCATAGCAGCAA
TTTGCTTTGAAACATCACAAAAAACAAGAAGAGGAGCAGCAGAGATGAAAATGAAGATCT
AATGTACATCCGCCCAAGTATGAATGATGATTGGAAGAAAGTAAAAAACTACTGCTTCCT
CCGTTTCATCATGTAAGATATTCTAGCATTGTGCACATTCATATAGATGTTAATAAATCT
AAATATGCATATATGTTTTTATTTATTAACATCTATATGAATATAAGCGATACTAAAAAG
TCTTACATTAGGAAACGGAGAAGTACTAATCAAAATCCAAACTGGAGCAATATGTCATCA
AAAACCATTTCTTGATCCTAGGACTCGACGGCGTCGTCCTCCAGCGAGTATATCCTCTCC
GGCTCGCCGTCGTCCAGCGCGCGGACCCGCCTCCGTATCCTGCGGAGCGCGCCGTCGACG
GCGAGGTCGACGGCGTCCTTGGCCGTCTCGCTCAGCTCCGCCGTGCTCCCGTGCCGCCGG
TACAGCACCCTCGGCGCCATCTCCAGCGCGCGCTCCCGCATCCTCCTCACCTCGCCCTCG
CCCACCGCCGCCAGCGTCTCGGCGATCTTGACGCCGCCGAACACCACCGACTCCTTTGGT
ATGTACACCGAGAACTCGTCGTACCTCTCCGGGGGCAGGTGCCACCCGTACTGCCGCCTC
GCCGCCGCGTCCTCGAAGAACACCGGGACGCAGCCGGCGAGGATGGCGTCGAACGTGGAG
CGCCGCGTCGGCGTGTCCCCCGGCGGCTGGAGGCAGAACCTGGAGTGCAGCATCGGCCGC
ATGTACCGGATGGGGTCGTGCGAGCACCTGCCGCCGGAGCAGTCCACGACGACGCACGCG
TCGGTGCGGTTGGCGCACTCGGCGAGGATGGAGCCGCGGATGTTGGGCCTGGAGGGGCGC
GACACGCCGCCGGAGAAGAGCATCAGCGCGGGGCGGCGGGCGCGGCGCGCGCGCGCCAGC
CACGCGCGCAGCCGCGGCAGCGACGCCGGGTGGAACGACGTCGGGTGCGGGATCGCGTGC
TCCTGCCACGGCCACGCGCGGGACTCCAGCGTCAGGAACGTGAGGTTGCCGAGCGCCGGG
AGCCGGAGCAGCGACGTGGTGCCCCACAGCCTCGCCTCGGCGGCGGCGGCGGCGGCGGCG
CGCACCGGCTGCGAGTAGTCCCACGCGGACCCGGCGAGCACCAGGAAATGGTCGTGGCCA
TGGCGGCGCGCCAGGATCTGCGGCCTGTCCCGCGCCAGGAACTCGGCCAGCTCCGCGCCG
TGCTGCGCGGAGGAGTCGAGGAGCGCCGGGTCGAGCACGTAGGGGAGCGAGTCGAGGCCC
GCGTAGTAGGGGAGGTAGACGGCGTCGGCGAGGGCGGGGTCGGCGACGAGGCAGCCGCGC
TCGGCGACGCGGCGGTGGAAGAAGACCTCGAGGAGGCGCGTGTCGGTGCGGTACCAGGAG
CGGCTGCTGGAGTGGGTGCGCGGGCCGAGGCCGTGGTTGACGAGCGACTCGCAGGGCGGG
GACGAGGTGGCCGGCGTCGACGGGTCGGCGAGCGGGAACCCGGCGTCGCAGTGGCGGAGG
AGGTGCGCGTTGAATCGAGGCGGGAGGCGACGGATGTGGATCCGTCGGCCGGCGCACGGG
TCCTTCCGCGTGGCGCCGCCTTCGCCGGCGCCGGCGGTGGCGGCGGCGGCGGCGGCAAGG
AGGAGGAGGAAGAAGAGAGGATTGGGCATTTTGGGAGGAGAGAGAATGTGTGGGTGGTCG
TGTAACTGAAACTGCACGGTTATTTCAGCGGATGTGTGGCTCAGATTTCACACTTTAATA
TTTTTCTCCTGTGCAGTTATTTTCAGCGGTTAAATTGCACCGGTTAAAACTAACTGCCAT
CATGTCGTGGATTAAGCTTTAGTGCATGTTTTGGGGGTAGTTTTTGGCGAGTTGCAACTT
TTCTTAGAATTTTTAGGTGTTAGAATCTCTCTCAAACAGTTCAGATTTTTATCTAAATTT
TAAAAATTTGTATGAAATAGAACTTAGAAGTTAGGAAACTTAGTTTTTTCCAGATTCTCA
CCGGTAACATTTTAAAACCTTAACCTCCCCAAACAAGATCTTAGTCTGGCCTACATACAG
TTTTCTCTTCTGTGGTCAAATTGAGTTTGATATTTTTTTCAAGGAAAAGCTTGTTCGCCT
AATCTCTACGAGAAAGGAATTGTTGAGGAGGATTAGAGATGATTAATTTCACATCATCCC
TCTAATTCCTCTTCAATTTTCTCTTGAGGGAGGGATTAACTGAACAAGACAATAAATTAT
TCTTTTTCTTTCTGGGTGTAAAGCACTGAAAGAATACCGAACGAGAAGCAGTTTTGCACT
TGTTCAGAAGTTCAGACGCTGGACGAACATCCGGTCAAAAATATTCCAAACTCACACGCT
GCTACTCTATATATATAATATATTGGATGATCTGGGCCTAGCAACTTCTTATTGGGCCAT
ACACAGCATGTTGTTAGCTGGGCCTATTTTTTCCTTGGAATAAGTTCATATGAGGTCCCT
TAACTTTACACCGAGTTCGATTTTCGTCCCTGAATCGCAATACCAGATACAACGGATCCC
TCAACTGTCAAAATCGGTGTAGATGAGGTCCCTCGGCGGTTTAGATTGCGGTTTTAACTG
ATGTGTCGCTGACGTGGTTAGTTTGACTTACTCCTTATCGTATGAAGCGGCGATGTGGCA
CTTGGAAGCAAAATAAAAGGCGGGACCCACGTGTCAGTCATTAAAAATAGTGGGACCCAC
CCTGCTCTCTTGTCCCTTCTCCCTCCCGGCCATTCTTCATCCTTCCTCGAGCTCCCTAGC
TGGCAGGTGAGCGTGCGCGGAGAGGGAGAAGGGCGCCAACCATCGGGTGGGGAGGCCGGC
GAGCGTGCGTGGAGAAGGAGCAGGCGGGTAGGCCGACGAGCGGGACGGGTAGGTCGGTGA
GCGCGCGGCGGCAGGCGAGAGAGCAGCGGCCGGAGCTGCACGACCCCCCCCCCACCCCCG
GCACCGCCGCATCGATCTGCACGAGTTGCGGCGACGGCGAGCTCACAGCCGCGGGACACG
GACAGCGTGGTGTTGACGGGGCCCGGGACTCGAGCTCGTAGCCGCCGCTGCCCACTTCCC
CAACCCCCTCCACCTGCGTCAAAGTTTTTGATATTCATGGCATTCTGCTCTTGTTCTGGT
GGATTGATTGATTGGTGTGCTTGTGCGGATGATTTGTGCGAAGGCGACGCCAAGAACGCC
CACCTGATGTCTCTGGACGGCGTCGCGGAGAGGCTGCGGCTGTTCAAGGCCGACCTGCTC
GACTACGGTAGCGTGGCGGTGGCCATCGCCGGCTGCAACAACGTCTTCCATGTGGCCTAC
CCCGTGCTCCTCTCCGCCCCTAACCCAGGGGCACACCTCTCTCTTTTTTCAGCAAAATAA
TTCCTTTTCTTCTCCATTGACTTGTTCAAACTGTAGACTGCAGTTACTGAAAATCGACAA
AATCAACAGTTTCTACTAAAAATGATTTGTCGAAACTGTTGATTTCTCAACAAGCAGTAG
TAGCTGAAGTCTGCAGAGTTGTAATTAAATCGTCATGTTCTTGTAGCTAAATGAATTGAT
GTTGTTGTAGGTTCATACACATGCTGCTGCTGTAACGGGCACGACGAATGTGCGGAAGGC
TTGTTCAGAAGCAAGGTTGGGACTTGGGAGGGTTGTGGTGGTGTCATATGTATCTGCTGC
GATGGTGAATCCTAACTGGCCTGAAGGCAAGGCCGTAGATGAAGATTGCAACTCGTGCAG
ATCGATGCGGCGGCGCAGCAGGAGTCTTCGTCGGCGGCGGGGCCGAGGTCGTGCAGCTCC
GGCCGCCGCTCCCTCCTCTCCCGTCGCGCGCATGCCGGCCTACCCTCCCCGCCCAATGGC
TGGCGCCCTCCGCACTTCTCCCCGCCGGCGCCCTTCTCCCTCTCCGCGCTTTCTCCGGCC
GGCGAGGGAGCTCGAGGAAGGATGAAGAATGGCCAGGAGGGAGAAGGGATTAGGACGACG
GCGCGATGAAGATAGAGAGCAGGGTGGGTCCTACTATTTTTTAAGACTGACACATGGGTC
TCACCTTTTATTTTGCTTCCAAGTGCCACCTCACCGCCACATAGGACCAGGACTAAGTTA
AACTAGCCACGTCAGCGCCACATCAGTTAAAACCGCCATCTAAACCGCTGAGGGACCTCA
TCTACACCGGTTGTGATTCAGGGACGAAAATCGAACTTAGCGTAAAGTTAAGGGAACTTA
TATGAACTTATTCCTTTTTCCTTCGCTGATAAGCTGCTGGGCCAGATTGCCACAGGCCAT
AGAAGAGAAGCCCATTTAAATCCAGCACTTGCGAGCCGCCACGGCGGCTGGCTCTCTACT
CTAGTCCCATCCAACGTGCTGTACTAGCAGTTTCATCCAAAAATATACTACCCCTATGTT
TCCGTCCGTCCCAAAGAAATCCAATTCTAAAATTGAATCTGGACATAGTGTATGCCGTAT
GCCCAGATTCAAAATCTAGGATTGAGTGTTTTTTAAGAATGGAGGAAATAGTATAGAAAA
TTAACACCAGATGAGACACATCATATATTGTCCTAAATTAAACTCTACGGAAAAGACATT
CAGGTAGCACTCCGAAATCAGAAAGGAGAAAAACAAAAGGAGGCGGCGATCTTGTTGAAC
ACGTGCGTGCAACGCAATTGGTTAAGAGTACATTCACTAGTAGTGACAAGTGAGTGAGTT
GATTCGTGAACAAACGATATGATGATGTACAGGTCGGATACACGTGTGTATCGTACGCAC
GTCGATGCGACGTTGCACACGTTAATTAGGAGTATTCTGTCTTGTGCGTACGTAGCTGCT
GGCTGCTGCTGCTGCTGCTGCTGCGTCAGCACATCGTTGGATCGATCGAGACGCGCTGGG
TTTAATTTCGTCGCGTTGGTCTCACACGAACGCCGGCATAATCTATCGCTAGATATTACT
CCTCCGTATTAACGTTTGGCAACCTTAGCATTTTATTTTTGGCAAAAGAAAGTGTTGCGC
CACAGGTTACCATCAAATCGTGTGACAAATTAATGTTGCGGTGAAGTTAGCTACTCTCTC
CATTTAACAGTGTAAGACTTTCTAACATTACCCATATTCATACATATATGAATGAATCTA
GACGCATATATGTGTCTAGATTCATTAACATCAATATAAATATTGACGATGCTAGAAAAT
CTTACATCGTGAAAGTAGCTAGCAGCAATCGGTTTTAAATTTTACGACCTCTCGTTTCGA
AGCTAGTTTACCAGTGTGCTGGTCGCTTTCAATACTATCGTTAACTTTTGGAAAAAATAT
ATAAAAGTACCAAAAGTCTTACCTCAAATTGGTTTTGTTCACATACCCTTGGTTAATAAA
CCGTAGCTAAAAACAACACGCAATGCATTATGAGTTTATTTTTCATCCATACTACACATA
CCAATACAAAAGAAAAAAAAACTAGAATTC
