# Supplementary material for: MetWAMer: eukaryotic translation initiation site prediction
Source: BMC Bioinformatics. 2008 Sep 18;9:381. doi: 10.1186/1471-2105-9-381 (PMC2603428; doi:10.1186/1471-2105-9-381)
Supplement: Additional file 1 — MetWAMer.v1.3. Source code for the MetWAMer package. This version was used to generate data reported in this study. [file 1471-2105-9-381-S1.bz2 › MetWAMer/src/errors.c]

/* errors.c
 * Michael E Sparks (mespar1@iastate.edu)
 * Last modified: 23 June 2007
 *
 * Functions for advising about errors and (potentially)
 * correcting them.
 *
 * Copyright (c) 2007 Michael E Sparks
 * All rights reserved.
 *
 * Permission to use, copy, modify, and distribute this software for any
 * purpose with or without fee is hereby granted, provided that the above
 * copyright notice and this permission notice appear in all copies.
 *
 * THE SOFTWARE IS PROVIDED "AS IS" AND THE AUTHOR DISCLAIMS ALL WARRANTIES
 * WITH REGARD TO THIS SOFTWARE INCLUDING ALL IMPLIED WARRANTIES OF
 * MERCHANTABILITY AND FITNESS. IN NO EVENT SHALL THE AUTHOR BE LIABLE FOR
 * ANY SPECIAL, DIRECT, INDIRECT, OR CONSEQUENTIAL DAMAGES OR ANY DAMAGES
 * WHATSOEVER RESULTING FROM LOSS OF USE, DATA OR PROFITS, WHETHER IN AN
 * ACTION OF CONTRACT, NEGLIGENCE OR OTHER TORTIOUS ACTION, ARISING OUT OF
 * OR IN CONNECTION WITH THE USE OR PERFORMANCE OF THIS SOFTWARE.
 */

#include <stdio.h>
#include <stdlib.h>

/* Print a descriptive message for a recoverable error. *
 * This function can be called if the user simply wants *
 * to print a message to stderr, too.                   */
void nonfatalerror(const char *message) {
  fprintf(stderr,message);
  fflush(stderr);

  return;
} /* end nonfatalerror */

/* Print a descriptive message for a nonrecoverable error, *
 * then terminate the program.                             */
void fatalerror(const char *message) {
  fprintf(stderr,message);
  exit(EXIT_FAILURE);

  return;
} /* end fatalerror */
