# Supplementary material for: MetWAMer: eukaryotic translation initiation site prediction
Source: BMC Bioinformatics. 2008 Sep 18;9:381. doi: 10.1186/1471-2105-9-381 (PMC2603428; doi:10.1186/1471-2105-9-381)
Supplement: Additional file 1 — MetWAMer.v1.3. Source code for the MetWAMer package. This version was used to generate data reported in this study. [file 1471-2105-9-381-S1.bz2 › MetWAMer/src/plscripts/file_sampler.NO_replacement.pl]

#!/usr/bin/perl -w
use strict;

# file_sampler.NO_replacement.pl
# Michael E Sparks (mespar1@iastate.edu)
# Last modified: 19 October 2007

# Copyright (c) 2005,2007 Michael E Sparks
# All rights reserved.

# Permission to use, copy, modify, and distribute this software for any
# purpose with or without fee is hereby granted, provided that the above
# copyright notice and this permission notice appear in all copies.
#
# THE SOFTWARE IS PROVIDED "AS IS" AND THE AUTHOR DISCLAIMS ALL WARRANTIES
# WITH REGARD TO THIS SOFTWARE INCLUDING ALL IMPLIED WARRANTIES OF
# MERCHANTABILITY AND FITNESS. IN NO EVENT SHALL THE AUTHOR BE LIABLE FOR
# ANY SPECIAL, DIRECT, INDIRECT, OR CONSEQUENTIAL DAMAGES OR ANY DAMAGES
# WHATSOEVER RESULTING FROM LOSS OF USE, DATA OR PROFITS, WHETHER IN AN
# ACTION OF CONTRACT, NEGLIGENCE OR OTHER TORTIOUS ACTION, ARISING OUT OF
# OR IN CONNECTION WITH THE USE OR PERFORMANCE OF THIS SOFTWARE.

my $NUMSAMPLES = shift or die
"\nfile_sampler.NO_replacement.pl num_samples < file_to_sample_from\n\n";
if ($NUMSAMPLES < 1) {
  die "Must sample 1 or more instances!\n";
}

my @elts=();
while(<>) {
  push(@elts,$_);
}
if($NUMSAMPLES > ($#elts + 1)) {
  die "Trying to sample more elements than in file!?? ";
  $NUMSAMPLES = $#elts + 1;
}

my %keys=();
for(my $i = 0; $i < $NUMSAMPLES; ) {
  my $randnum=int(rand ($#elts + 1));
  if(!exists($keys{$randnum})) {
    $keys{$randnum}=1;
    ++$i;
  }
}

foreach my $index (keys(%keys)) {
  print $elts[$index];
}

exit 0;
